# Supplementary material for: Homozygous EPRS1 missense variant causing hypomyelinating leukodystrophy-15 alters variant-distal mRNA m6A site accessibility
Source: Nat Commun. 2024 May 20;15:4284. doi: 10.1038/s41467-024-48549-x (PMC11106242; doi:10.1038/s41467-024-48549-x)
Supplement: Supplementary file 4 — Supplementary Software 1 [file 41467_2024_48549_MOESM4_ESM.zip]

Archive with 282 entries (275 files):
- m6Ad-SNV-prediction/
- __MACOSX/._m6Ad-SNV-prediction
- m6Ad-SNV-prediction/.DS_Store
- __MACOSX/m6Ad-SNV-prediction/._.DS_Store
- m6Ad-SNV-prediction/input/
- __MACOSX/m6Ad-SNV-prediction/._input
- m6Ad-SNV-prediction/output/
- __MACOSX/m6Ad-SNV-prediction/._output
- m6Ad-SNV-prediction/README.txt
- __MACOSX/m6Ad-SNV-prediction/._README.txt
- m6Ad-SNV-prediction/src/
- __MACOSX/m6Ad-SNV-prediction/._src
- m6Ad-SNV-prediction/input/.DS_Store
- __MACOSX/m6Ad-SNV-prediction/input/._.DS_Store
- m6Ad-SNV-prediction/input/whole_gene__ncbiRefSeq.bed
- __MACOSX/m6Ad-SNV-prediction/input/._whole_gene__ncbiRefSeq.bed
- m6Ad-SNV-prediction/output/targets.tsv
- __MACOSX/m6Ad-SNV-prediction/output/._targets.tsv
- m6Ad-SNV-prediction/output/.DS_Store
- __MACOSX/m6Ad-SNV-prediction/output/._.DS_Store
- m6Ad-SNV-prediction/output/index/
- __MACOSX/m6Ad-SNV-prediction/output/._index
- m6Ad-SNV-prediction/src/.DS_Store
- __MACOSX/m6Ad-SNV-prediction/src/._.DS_Store
- m6Ad-SNV-prediction/src/pipeline.sh
- __MACOSX/m6Ad-SNV-prediction/src/._pipeline.sh
- m6Ad-SNV-prediction/src/m6A_pipeline.py
- __MACOSX/m6Ad-SNV-prediction/src/._m6A_pipeline.py
- m6Ad-SNV-prediction/src/prepare.py
- __MACOSX/m6Ad-SNV-prediction/src/._prepare.py
- m6Ad-SNV-prediction/src/select_clinvar_rmvar.py
- __MACOSX/m6Ad-SNV-prediction/src/._select_clinvar_rmvar.py
- m6Ad-SNV-prediction/output/index/index.html
- __MACOSX/m6Ad-SNV-prediction/output/index/._index.html
- m6Ad-SNV-prediction/output/index/.DS_Store
- __MACOSX/m6Ad-SNV-prediction/output/index/._.DS_Store
- m6Ad-SNV-prediction/output/index/data/
- __MACOSX/m6Ad-SNV-prediction/output/index/._data
- m6Ad-SNV-prediction/output/index/assets/
- __MACOSX/m6Ad-SNV-prediction/output/index/._assets
- m6Ad-SNV-prediction/output/index/data/349452_NM_001012763.2.html
- __MACOSX/m6Ad-SNV-prediction/output/index/data/._349452_NM_001012763.2.html
- m6Ad-SNV-prediction/output/index/data/254276_NM_001099223.3.html
- __MACOSX/m6Ad-SNV-prediction/output/index/data/._254276_NM_001099223.3.html
- m6Ad-SNV-prediction/output/index/data/530122_NM_001407310.1.html
- __MACOSX/m6Ad-SNV-prediction/output/index/data/._530122_NM_001407310.1.html
- m6Ad-SNV-prediction/output/index/data/65302_NM_001406686.1.html
- __MACOSX/m6Ad-SNV-prediction/output/index/data/._65302_NM_001406686.1.html
- m6Ad-SNV-prediction/output/index/data/364489_NM_001198963.2.html
- __MACOSX/m6Ad-SNV-prediction/output/index/data/._364489_NM_001198963.2.html
- m6Ad-SNV-prediction/output/index/data/2224_NM_000551.4.html
- __MACOSX/m6Ad-SNV-prediction/output/index/data/._2224_NM_000551.4.html
- m6Ad-SNV-prediction/output/index/data/530116_NM_001407309.1.html
- __MACOSX/m6Ad-SNV-prediction/output/index/data/._530116_NM_001407309.1.html
- m6Ad-SNV-prediction/output/index/data/49370_NM_001406686.1.html
- __MACOSX/m6Ad-SNV-prediction/output/index/data/._49370_NM_001406686.1.html
- m6Ad-SNV-prediction/output/index/data/359768_NM_032581.4.html
- __MACOSX/m6Ad-SNV-prediction/output/index/data/._359768_NM_032581.4.html
- m6Ad-SNV-prediction/output/index/data/1006099_NM_001370405.1.html
- __MACOSX/m6Ad-SNV-prediction/output/index/data/._1006099_NM_001370405.1.html
- m6Ad-SNV-prediction/output/index/data/468159_NM_001370405.1.html
- __MACOSX/m6Ad-SNV-prediction/output/index/data/._468159_NM_001370405.1.html
- m6Ad-SNV-prediction/output/index/data/126741_NM_001407304.1.html
- __MACOSX/m6Ad-SNV-prediction/output/index/data/._126741_NM_001407304.1.html
- m6Ad-SNV-prediction/output/index/data/90999_NM_001406648.1.html
- __MACOSX/m6Ad-SNV-prediction/output/index/data/._90999_NM_001406648.1.html
- m6Ad-SNV-prediction/output/index/data/141936_NM_001407304.1.html
- __MACOSX/m6Ad-SNV-prediction/output/index/data/._141936_NM_001407304.1.html
- m6Ad-SNV-prediction/output/index/data/318541_NM_001308211.1.html
- __MACOSX/m6Ad-SNV-prediction/output/index/data/._318541_NM_001308211.1.html
- m6Ad-SNV-prediction/output/index/data/630655_NM_001407041.1.html
- __MACOSX/m6Ad-SNV-prediction/output/index/data/._630655_NM_001407041.1.html
- m6Ad-SNV-prediction/output/index/data/229790_NM_001407310.1.html
- __MACOSX/m6Ad-SNV-prediction/output/index/data/._229790_NM_001407310.1.html
- m6Ad-SNV-prediction/output/index/data/540173_NM_152743.4.html
- __MACOSX/m6Ad-SNV-prediction/output/index/data/._540173_NM_152743.4.html
- m6Ad-SNV-prediction/output/index/data/469108_NM_001167961.2.html
- __MACOSX/m6Ad-SNV-prediction/output/index/data/._469108_NM_001167961.2.html
- m6Ad-SNV-prediction/output/index/data/446216_NM_001077397.1.html
- __MACOSX/m6Ad-SNV-prediction/output/index/data/._446216_NM_001077397.1.html
- m6Ad-SNV-prediction/output/index/data/234009_NM_001407309.1.html
- __MACOSX/m6Ad-SNV-prediction/output/index/data/._234009_NM_001407309.1.html
- m6Ad-SNV-prediction/output/index/data/458192_NM_001305626.1.html
- __MACOSX/m6Ad-SNV-prediction/output/index/data/._458192_NM_001305626.1.html
- m6Ad-SNV-prediction/output/index/data/536004_NM_001370405.1.html
- __MACOSX/m6Ad-SNV-prediction/output/index/data/._536004_NM_001370405.1.html
- m6Ad-SNV-prediction/output/index/data/492457_NM_001407041.1.html
- __MACOSX/m6Ad-SNV-prediction/output/index/data/._492457_NM_001407041.1.html
- m6Ad-SNV-prediction/output/index/data/543382_NM_001370298.3.html
- __MACOSX/m6Ad-SNV-prediction/output/index/data/._543382_NM_001370298.3.html
- m6Ad-SNV-prediction/output/index/data/2888_NM_032531.4.html
- __MACOSX/m6Ad-SNV-prediction/output/index/data/._2888_NM_032531.4.html
- m6Ad-SNV-prediction/output/index/data/454834_NM_012144.4.html
- __MACOSX/m6Ad-SNV-prediction/output/index/data/._454834_NM_012144.4.html
- m6Ad-SNV-prediction/output/index/data/322845_NM_001374496.1.html
- __MACOSX/m6Ad-SNV-prediction/output/index/data/._322845_NM_001374496.1.html
- m6Ad-SNV-prediction/output/index/data/126745_NM_001407304.1.html
- __MACOSX/m6Ad-SNV-prediction/output/index/data/._126745_NM_001407304.1.html
- m6Ad-SNV-prediction/output/index/data/141707_NM_001142571.2.html
- __MACOSX/m6Ad-SNV-prediction/output/index/data/._141707_NM_001142571.2.html
- m6Ad-SNV-prediction/output/index/data/378321_NM_001407309.1.html
- __MACOSX/m6Ad-SNV-prediction/output/index/data/._378321_NM_001407309.1.html
- m6Ad-SNV-prediction/output/index/data/489918_NM_001406657.1.html
- __MACOSX/m6Ad-SNV-prediction/output/index/data/._489918_NM_001406657.1.html
- m6Ad-SNV-prediction/output/index/data/459218_NM_001198963.2.html
- __MACOSX/m6Ad-SNV-prediction/output/index/data/._459218_NM_001198963.2.html
- m6Ad-SNV-prediction/output/index/data/527741_NM_001366624.2.html
- __MACOSX/m6Ad-SNV-prediction/output/index/data/._527741_NM_001366624.2.html
- m6Ad-SNV-prediction/output/index/data/487634_NM_014000.3.html
- __MACOSX/m6Ad-SNV-prediction/output/index/data/._487634_NM_014000.3.html
- m6Ad-SNV-prediction/output/index/data/698890_NM_201597.3.html
- __MACOSX/m6Ad-SNV-prediction/output/index/data/._698890_NM_201597.3.html
- m6Ad-SNV-prediction/output/index/data/305312_NM_001407150.1.html
- __MACOSX/m6Ad-SNV-prediction/output/index/data/._305312_NM_001407150.1.html
- m6Ad-SNV-prediction/output/index/data/11559_NM_001159702.3.html
- __MACOSX/m6Ad-SNV-prediction/output/index/data/._11559_NM_001159702.3.html
- m6Ad-SNV-prediction/output/index/data/350898_NM_000358.3.html
- __MACOSX/m6Ad-SNV-prediction/output/index/data/._350898_NM_000358.3.html
- m6Ad-SNV-prediction/output/index/data/91000_NM_001406648.1.html
- __MACOSX/m6Ad-SNV-prediction/output/index/data/._91000_NM_001406648.1.html
- m6Ad-SNV-prediction/output/index/data/535891_NM_001406686.1.html
- __MACOSX/m6Ad-SNV-prediction/output/index/data/._535891_NM_001406686.1.html
- m6Ad-SNV-prediction/output/index/data/655006_NM_001370405.1.html
- __MACOSX/m6Ad-SNV-prediction/output/index/data/._655006_NM_001370405.1.html
- m6Ad-SNV-prediction/output/index/data/412459_NM_003000.3.html
- __MACOSX/m6Ad-SNV-prediction/output/index/data/._412459_NM_003000.3.html
- m6Ad-SNV-prediction/output/index/data/486616_NM_001370405.1.html
- __MACOSX/m6Ad-SNV-prediction/output/index/data/._486616_NM_001370405.1.html
- m6Ad-SNV-prediction/output/index/data/182776_NM_001407304.1.html
- __MACOSX/m6Ad-SNV-prediction/output/index/data/._182776_NM_001407304.1.html
- m6Ad-SNV-prediction/output/index/data/305312_NM_001407152.1.html
- __MACOSX/m6Ad-SNV-prediction/output/index/data/._305312_NM_001407152.1.html
- m6Ad-SNV-prediction/output/index/data/100723_NM_000203.5.html
- __MACOSX/m6Ad-SNV-prediction/output/index/data/._100723_NM_000203.5.html
- m6Ad-SNV-prediction/output/index/data/182777_NM_001407304.1.html
- __MACOSX/m6Ad-SNV-prediction/output/index/data/._182777_NM_001407304.1.html
- m6Ad-SNV-prediction/output/index/data/331658_NM_006186.4.html
- __MACOSX/m6Ad-SNV-prediction/output/index/data/._331658_NM_006186.4.html
- m6Ad-SNV-prediction/output/index/data/484208_NM_001407304.1.html
- __MACOSX/m6Ad-SNV-prediction/output/index/data/._484208_NM_001407304.1.html
- m6Ad-SNV-prediction/output/index/data/460345_NM_000143.4.html
- __MACOSX/m6Ad-SNV-prediction/output/index/data/._460345_NM_000143.4.html
- m6Ad-SNV-prediction/output/index/data/11321_NM_004085.4.html
- __MACOSX/m6Ad-SNV-prediction/output/index/data/._11321_NM_004085.4.html
- m6Ad-SNV-prediction/output/index/data/413352_NM_001178009.3.html
- __MACOSX/m6Ad-SNV-prediction/output/index/data/._413352_NM_001178009.3.html
- m6Ad-SNV-prediction/output/index/data/628361_NM_001407304.1.html
- __MACOSX/m6Ad-SNV-prediction/output/index/data/._628361_NM_001407304.1.html
- m6Ad-SNV-prediction/output/index/data/92588_NM_000181.4.html
- __MACOSX/m6Ad-SNV-prediction/output/index/data/._92588_NM_000181.4.html
- m6Ad-SNV-prediction/output/index/data/581116_NM_001265594.3.html
- __MACOSX/m6Ad-SNV-prediction/output/index/data/._581116_NM_001265594.3.html
- m6Ad-SNV-prediction/output/index/data/476102_NM_173354.5.html
- __MACOSX/m6Ad-SNV-prediction/output/index/data/._476102_NM_173354.5.html
- m6Ad-SNV-prediction/output/index/data/577709_NM_001378446.1.html
- __MACOSX/m6Ad-SNV-prediction/output/index/data/._577709_NM_001378446.1.html
- m6Ad-SNV-prediction/output/index/data/1019286_NM_001406686.1.html
- __MACOSX/m6Ad-SNV-prediction/output/index/data/._1019286_NM_001406686.1.html
- m6Ad-SNV-prediction/output/index/data/536845_NM_004064.5.html
- __MACOSX/m6Ad-SNV-prediction/output/index/data/._536845_NM_004064.5.html
- m6Ad-SNV-prediction/output/index/data/141936_NM_001407309.1.html
- __MACOSX/m6Ad-SNV-prediction/output/index/data/._141936_NM_001407309.1.html
- m6Ad-SNV-prediction/output/index/data/459218_NM_001351498.2.html
- __MACOSX/m6Ad-SNV-prediction/output/index/data/._459218_NM_001351498.2.html
- m6Ad-SNV-prediction/output/index/data/31194_NM_001363260.1.html
- __MACOSX/m6Ad-SNV-prediction/output/index/data/._31194_NM_001363260.1.html
- m6Ad-SNV-prediction/output/index/data/469108_NM_153033.5.html
- __MACOSX/m6Ad-SNV-prediction/output/index/data/._469108_NM_153033.5.html
- m6Ad-SNV-prediction/output/index/data/1006099_NM_001406686.1.html
- __MACOSX/m6Ad-SNV-prediction/output/index/data/._1006099_NM_001406686.1.html
- m6Ad-SNV-prediction/output/index/data/126741_NM_001407309.1.html
- __MACOSX/m6Ad-SNV-prediction/output/index/data/._126741_NM_001407309.1.html
- m6Ad-SNV-prediction/output/index/data/468159_NM_001406686.1.html
- __MACOSX/m6Ad-SNV-prediction/output/index/data/._468159_NM_001406686.1.html
- m6Ad-SNV-prediction/output/index/data/530116_NM_001407304.1.html
- __MACOSX/m6Ad-SNV-prediction/output/index/data/._530116_NM_001407304.1.html
- m6Ad-SNV-prediction/output/index/data/49370_NM_001370405.1.html
- __MACOSX/m6Ad-SNV-prediction/output/index/data/._49370_NM_001370405.1.html
- m6Ad-SNV-prediction/output/index/data/336092_NM_001357321.2.html
- __MACOSX/m6Ad-SNV-prediction/output/index/data/._336092_NM_001357321.2.html
- m6Ad-SNV-prediction/output/index/data/12564_NM_001252634.2.html
- __MACOSX/m6Ad-SNV-prediction/output/index/data/._12564_NM_001252634.2.html
- m6Ad-SNV-prediction/output/index/data/213777_NM_001407012.1.html
- __MACOSX/m6Ad-SNV-prediction/output/index/data/._213777_NM_001407012.1.html
- m6Ad-SNV-prediction/output/index/data/463828_NM_017841.4.html
- __MACOSX/m6Ad-SNV-prediction/output/index/data/._463828_NM_017841.4.html
- m6Ad-SNV-prediction/output/index/data/65302_NM_001370405.1.html
- __MACOSX/m6Ad-SNV-prediction/output/index/data/._65302_NM_001370405.1.html
- m6Ad-SNV-prediction/output/index/data/460993_NM_001407310.1.html
- __MACOSX/m6Ad-SNV-prediction/output/index/data/._460993_NM_001407310.1.html
- m6Ad-SNV-prediction/output/index/data/322846_NM_001031681.3.html
- __MACOSX/m6Ad-SNV-prediction/output/index/data/._322846_NM_001031681.3.html
- m6Ad-SNV-prediction/output/index/data/519710_NM_001406716.1.html
- __MACOSX/m6Ad-SNV-prediction/output/index/data/._519710_NM_001406716.1.html
- m6Ad-SNV-prediction/output/index/data/136649_NM_201597.3.html
- __MACOSX/m6Ad-SNV-prediction/output/index/data/._136649_NM_201597.3.html
- m6Ad-SNV-prediction/output/index/data/413352_NM_001321072.1.html
- __MACOSX/m6Ad-SNV-prediction/output/index/data/._413352_NM_001321072.1.html
- m6Ad-SNV-prediction/output/index/data/126745_NM_001407309.1.html
- __MACOSX/m6Ad-SNV-prediction/output/index/data/._126745_NM_001407309.1.html
- m6Ad-SNV-prediction/output/index/data/409527_NM_001406722.1.html
- __MACOSX/m6Ad-SNV-prediction/output/index/data/._409527_NM_001406722.1.html
- m6Ad-SNV-prediction/output/index/data/536004_NM_001406686.1.html
- __MACOSX/m6Ad-SNV-prediction/output/index/data/._536004_NM_001406686.1.html
- m6Ad-SNV-prediction/output/index/data/480318_NM_001406871.1.html
- __MACOSX/m6Ad-SNV-prediction/output/index/data/._480318_NM_001406871.1.html
- m6Ad-SNV-prediction/output/index/data/234009_NM_001407304.1.html
- __MACOSX/m6Ad-SNV-prediction/output/index/data/._234009_NM_001407304.1.html
- m6Ad-SNV-prediction/output/index/data/135603_NM_002136.4.html
- __MACOSX/m6Ad-SNV-prediction/output/index/data/._135603_NM_002136.4.html
- m6Ad-SNV-prediction/output/index/data/36137_NM_001351498.2.html
- __MACOSX/m6Ad-SNV-prediction/output/index/data/._36137_NM_001351498.2.html
- m6Ad-SNV-prediction/output/index/data/2224_NM_198156.3.html
- __MACOSX/m6Ad-SNV-prediction/output/index/data/._2224_NM_198156.3.html
- m6Ad-SNV-prediction/output/index/data/580161_NM_001142463.3.html
- __MACOSX/m6Ad-SNV-prediction/output/index/data/._580161_NM_001142463.3.html
- m6Ad-SNV-prediction/output/index/data/486616_NM_001406686.1.html
- __MACOSX/m6Ad-SNV-prediction/output/index/data/._486616_NM_001406686.1.html
- m6Ad-SNV-prediction/output/index/data/446216_NM_182972.3.html
- __MACOSX/m6Ad-SNV-prediction/output/index/data/._446216_NM_182972.3.html
- m6Ad-SNV-prediction/output/index/data/1291049_NM_001144881.2.html
- __MACOSX/m6Ad-SNV-prediction/output/index/data/._1291049_NM_001144881.2.html
- m6Ad-SNV-prediction/output/index/data/535891_NM_001370405.1.html
- __MACOSX/m6Ad-SNV-prediction/output/index/data/._535891_NM_001370405.1.html
- m6Ad-SNV-prediction/output/index/data/655006_NM_001406686.1.html
- __MACOSX/m6Ad-SNV-prediction/output/index/data/._655006_NM_001406686.1.html
- m6Ad-SNV-prediction/output/index/data/387732_NM_001406648.1.html
- __MACOSX/m6Ad-SNV-prediction/output/index/data/._387732_NM_001406648.1.html
- m6Ad-SNV-prediction/output/index/data/485069_NM_003977.4.html
- __MACOSX/m6Ad-SNV-prediction/output/index/data/._485069_NM_003977.4.html
- m6Ad-SNV-prediction/output/index/data/530116_NM_001407310.1.html
- __MACOSX/m6Ad-SNV-prediction/output/index/data/._530116_NM_001407310.1.html
- m6Ad-SNV-prediction/output/index/data/404269_NM_004064.5.html
- __MACOSX/m6Ad-SNV-prediction/output/index/data/._404269_NM_004064.5.html
- m6Ad-SNV-prediction/output/index/data/630954_NM_001142571.2.html
- __MACOSX/m6Ad-SNV-prediction/output/index/data/._630954_NM_001142571.2.html
- m6Ad-SNV-prediction/output/index/data/540173_NM_001350626.2.html
- __MACOSX/m6Ad-SNV-prediction/output/index/data/._540173_NM_001350626.2.html
- m6Ad-SNV-prediction/output/index/data/480318_NM_001406875.1.html
- __MACOSX/m6Ad-SNV-prediction/output/index/data/._480318_NM_001406875.1.html
- m6Ad-SNV-prediction/output/index/data/378321_NM_001407304.1.html
- __MACOSX/m6Ad-SNV-prediction/output/index/data/._378321_NM_001407304.1.html
- m6Ad-SNV-prediction/output/index/data/1019286_NM_001370405.1.html
- __MACOSX/m6Ad-SNV-prediction/output/index/data/._1019286_NM_001370405.1.html
- m6Ad-SNV-prediction/output/index/data/264270_NM_001352303.2.html
- __MACOSX/m6Ad-SNV-prediction/output/index/data/._264270_NM_001352303.2.html
- m6Ad-SNV-prediction/output/index/data/12564_NM_001374827.1.html
- __MACOSX/m6Ad-SNV-prediction/output/index/data/._12564_NM_001374827.1.html
- m6Ad-SNV-prediction/output/index/data/31194_NM_177965.4.html
- __MACOSX/m6Ad-SNV-prediction/output/index/data/._31194_NM_177965.4.html
- m6Ad-SNV-prediction/output/index/data/623464_NM_182763.3.html
- __MACOSX/m6Ad-SNV-prediction/output/index/data/._623464_NM_182763.3.html
- m6Ad-SNV-prediction/output/index/data/6465_NM_001003722.2.html
- __MACOSX/m6Ad-SNV-prediction/output/index/data/._6465_NM_001003722.2.html
- m6Ad-SNV-prediction/output/index/data/628361_NM_001407309.1.html
- __MACOSX/m6Ad-SNV-prediction/output/index/data/._628361_NM_001407309.1.html
- m6Ad-SNV-prediction/output/index/data/480318_NM_001406877.1.html
- __MACOSX/m6Ad-SNV-prediction/output/index/data/._480318_NM_001406877.1.html
- m6Ad-SNV-prediction/output/index/data/486801_NM_001406566.1.html
- __MACOSX/m6Ad-SNV-prediction/output/index/data/._486801_NM_001406566.1.html
- m6Ad-SNV-prediction/output/index/data/222976_NM_001017369.3.html
- __MACOSX/m6Ad-SNV-prediction/output/index/data/._222976_NM_001017369.3.html
- m6Ad-SNV-prediction/output/index/data/182777_NM_001407309.1.html
- __MACOSX/m6Ad-SNV-prediction/output/index/data/._182777_NM_001407309.1.html
- m6Ad-SNV-prediction/output/index/data/334890_NM_001378446.1.html
- __MACOSX/m6Ad-SNV-prediction/output/index/data/._334890_NM_001378446.1.html
- m6Ad-SNV-prediction/output/index/data/484208_NM_001407309.1.html
- __MACOSX/m6Ad-SNV-prediction/output/index/data/._484208_NM_001407309.1.html
- m6Ad-SNV-prediction/output/index/data/334890_NM_080424.4.html
- __MACOSX/m6Ad-SNV-prediction/output/index/data/._334890_NM_080424.4.html
- m6Ad-SNV-prediction/output/index/data/310487_NM_024685.4.html
- __MACOSX/m6Ad-SNV-prediction/output/index/data/._310487_NM_024685.4.html
- m6Ad-SNV-prediction/output/index/data/182776_NM_001407309.1.html
- __MACOSX/m6Ad-SNV-prediction/output/index/data/._182776_NM_001407309.1.html
- m6Ad-SNV-prediction/output/index/assets/fornac.js.map
- __MACOSX/m6Ad-SNV-prediction/output/index/assets/._fornac.js.map
- m6Ad-SNV-prediction/output/index/assets/fornac.css.map
- __MACOSX/m6Ad-SNV-prediction/output/index/assets/._fornac.css.map
- m6Ad-SNV-prediction/output/index/assets/fornac.js
- __MACOSX/m6Ad-SNV-prediction/output/index/assets/._fornac.js
- m6Ad-SNV-prediction/output/index/assets/fornac.css
- __MACOSX/m6Ad-SNV-prediction/output/index/assets/._fornac.css
