# Supplementary material for: Homozygous EPRS1 missense variant causing hypomyelinating leukodystrophy-15 alters variant-distal mRNA m6A site accessibility
Source: Nat Commun. 2024 May 20;15:4284. doi: 10.1038/s41467-024-48549-x (PMC11106242; doi:10.1038/s41467-024-48549-x)
Supplement: Supplementary file 4 — Supplementary Software 1 [file 41467_2024_48549_MOESM4_ESM.zip › m6Ad-SNV-prediction/README.txt]

This file contains the instructions to run the pipeline for the analysis of
variant-dependent m6A modifications within the human genome.

Requirements:
- Python 3.7
- RNAFold as part of the ViennaRNA package v2.6.4

Python package requirements:
- biopython >=1.78
- pysam >=0.16.0.1
- pandas >=1.3.5
- wget >=3.2
- tqdm >=4.42.1

This package contains the following files and folders:
> m6Ad-SNV-prediction.zip
    |- input
    |   |- whole_gene__ncbiRefSeq.bed
    |- output
    |   |- index
    |   |   |- assets
    |   |   |- data
    |   |   |- index.html
    |   |- targets.tsv
    |- README.txt
    |- src
        |- m6A_pipeline.py
        |- pipeline.sh
        |- prepare.py
        |- select_clinvar_rmvar.py

The "input" folder contains a BED file with the genomic coordinates of whole 
gene regions with transcripts from NCBI RefSeq for the Human Genome version GrCH38.
Please note that it has been retrieved from the UCSC Genome Browser.

The "src" folder contains the actual software pipeline.
Please open a terminal window and set the "src" folder as your current directory.
You can simply run the pipeline by typing the following command line:

    $ sh pipeline.sh

Running the pipeline script from its folder is mandatory since it makes use of
files and folders defined with their relative paths.

Please remember to empty the output folder before running the pipeline.

It starts by automatically download the following files into the "input" folder:

- Human Genome version GRCh38
  https://hgdownload.soe.ucsc.edu/goldenPath/hg38/bigZips/hg38.fa.gz

- GENCODE annotation (release 43)
  https://ftp.ebi.ac.uk/pub/databases/gencode/Gencode_human/release_43/gencode.v43.annotation.gtf.gz

- ClinVar VCF database (version 20230617)
  https://ftp.ncbi.nlm.nih.gov/pub/clinvar/vcf_GRCh38/weekly/clinvar_20230617.vcf.gz

- RMVar m6A information
  https://rmvar.renlab.org/download/RMVar_Human_Clinvar_info.txt
  https://rmvar.renlab.org/download/RMVar_Human_basic_info_m6A.txt

It then intersect the ClinVar VCF entries with the RMVar information to build a new
VCF file with the m6A modifications only. This file will be generated into the "input"
folder with the name "clinvar_m6A.vcf".

Then, it makes use of the GENCODE annotation to parse the BED file in the "input"
folder and extract the protein-coding regions only.
Subsequently, it processes all the resulting regions to extract the last two coding 
sequences (CDS), along with up to 100 base pairs of untranslated regions (UTRs)
adjacent to the CDS.
This will also generate a new BED file into the "input" folder with the following name:
"selection__last_2_CDS_plus_100_UTR__ncbiRefSeq__with_protein_coding_genes__250nt.bed"

Note that the previous steps are part of the preprocessing and are required in 
order to retrieve and format the input data.

It finally runs the last step of the pipeline that is described in details in the
manuscript.

The results are generated in the "output" folder that contains a TSV table with the
target ClinVar entries.
It also generates a "index" folder with the same results listed in the TSV file 
organized in HTML pages that contains the visual representation of the sequence structure
produced by RNAFold.

Please note that the input data are all available online at the links reported above,
and execution of our pipeline is deterministic, making our results fully reproducible.
