# Supplementary material for: Homozygous EPRS1 missense variant causing hypomyelinating leukodystrophy-15 alters variant-distal mRNA m6A site accessibility
Source: Nat Commun. 2024 May 20;15:4284. doi: 10.1038/s41467-024-48549-x (PMC11106242; doi:10.1038/s41467-024-48549-x)
Supplement: Supplementary file 4 — Supplementary Software 1 [file 41467_2024_48549_MOESM4_ESM.zip › m6Ad-SNV-prediction/input/whole_gene__ncbiRefSeq.bed]

chr1	67092164	67109072	XM_011541469.2	0	-	67093004	67103382	0	5	1440,187,70,145,44,	0,3070,4087,11073,16864,
chr1	67092164	67131227	XM_017001276.2	0	-	67093004	67127240	0	9	1440,187,70,145,68,113,158,92,86,	0,3070,4087,11073,19412,23187,33587,35001,38977,
chr1	67092164	67131227	XM_011541467.2	0	-	67093004	67127240	0	9	1440,187,70,106,68,113,158,92,86,	0,3070,4087,11073,19412,23187,33587,35001,38977,
chr1	67092164	67134970	NM_001276352.2	0	-	67093579	67127240	0	9	1440,70,145,68,113,158,92,86,41,	0,4087,11073,19412,23187,33587,35001,38977,42765,
chr1	67092164	67134970	NM_001276351.2	0	-	67093004	67127240	0	8	1440,187,70,113,158,92,86,41,	0,3070,4087,23187,33587,35001,38977,42765,
chr1	67092164	67134970	XM_011541465.3	0	-	67093004	67127240	0	9	1440,187,70,145,68,113,158,92,41,	0,3070,4087,11073,19412,23187,33587,35001,42765,
chr1	67092164	67141646	XM_011541466.3	0	-	67093004	67127240	0	9	1440,187,70,145,68,113,158,92,33,	0,3070,4087,11073,19412,23187,33587,35001,49449,
chr1	67092164	67134970	NR_075077.2	0	-	67134970	67134970	0	10	1440,70,145,68,143,113,158,92,86,41,	0,4087,11073,19412,21449,23187,33587,35001,38977,42765,
chr1	67096250	67131227	XM_047420474.1	0	-	67096270	67127240	0	6	71,68,113,158,92,86,	0,15326,19101,29501,30915,34891,
chr1	201283505	201332989	NM_001005337.3	0	+	201283702	201328836	0	14	399,104,395,145,208,178,115,156,177,154,187,85,107,2916,	0,10436,29660,33047,34066,35112,36761,38472,39507,40922,41435,42248,45256,46568,
chr1	201283505	201332989	NM_000299.4	0	+	201283702	201328836	0	15	399,104,395,145,208,178,63,115,156,177,154,187,85,107,2916,	0,10436,29660,33047,34066,35112,36310,36761,38472,39507,40922,41435,42248,45256,46568,
chr1	8352403	8423832	NM_001042682.2	0	-	8355086	8364133	0	13	2717,181,147,721,223,1379,114,162,200,93,163,81,272,	0,3015,3696,5792,7360,7708,9359,10279,11652,12342,13408,70323,71157,
chr1	8352403	8817640	NM_012102.4	0	-	8355086	8656297	0	24	2717,181,147,721,223,1379,114,162,200,93,163,81,99,100,125,49,105,97,106,126,71,469,185,481,	0,3015,3696,5792,7360,7708,9359,10279,11652,12342,13408,70323,113521,142659,145001,156223,188810,204071,205014,262157,271906,303569,440000,464756,
chr1	8352403	8817640	NM_001042681.2	0	-	8355086	8656297	0	23	2717,181,147,721,223,1379,114,162,200,93,163,81,99,100,125,49,105,97,106,126,71,469,481,	0,3015,3696,5792,7360,7708,9359,10279,11652,12342,13408,70323,113521,142659,145001,156223,188810,204071,205014,262157,271906,303569,464756,
chr1	33513997	34165230	NM_001281956.2	0	-	33519517	34165097	0	71	2573,213,139,88,113,162,63,180,112,74,174,174,180,177,183,174,189,174,249,174,195,186,189,147,189,114,81,146,178,189,210,117,70,119,105,97,125,204,96,114,117,195,188,139,192,203,127,192,157,170,189,216,117,189,188,139,195,327,183,113,104,122,125,88,78,113,208,195,113,217,320,	0,5467,5814,7465,9309,10884,13198,19052,19798,23024,23438,26527,27132,28722,32039,36179,43736,45302,53595,55376,57534,58508,63298,66755,69644,72506,73090,86867,88371,91284,97043,100506,102908,103501,108169,109372,110521,111053,112488,119424,121216,122362,132650,138325,143948,148892,178932,184755,186519,195091,200589,202288,210199,210518,211351,212549,225142,229282,258571,274602,278425,296745,3057…
chr1	33513997	34165230	XM_017000185.2	0	-	33519517	34165097	0	70	5680,139,88,113,162,66,180,112,74,174,174,180,177,183,174,189,174,174,174,195,186,189,147,189,114,81,146,178,189,210,117,70,119,105,97,125,204,96,114,117,195,188,139,192,203,127,192,157,170,189,216,117,189,188,139,195,327,183,113,104,122,125,88,78,113,208,195,113,217,320,	0,5814,7465,9309,10884,13198,19052,19798,23024,23438,26527,27132,28722,32039,36179,43736,45302,53595,55376,57534,58508,63298,66755,69644,72506,73090,86867,88371,91284,97043,100506,102908,103501,108169,109372,110521,111053,112488,119424,121216,122362,132650,138325,143948,148892,178932,184755,186519,195091,200589,202288,210199,210518,211351,212549,225142,229282,258571,274602,278425,296745,305715,30…
chr1	33513997	34165230	XM_047443607.1	0	-	33519517	34165097	0	71	2573,213,139,88,113,162,66,180,112,74,174,174,180,177,183,174,189,174,174,174,195,186,189,147,189,114,81,146,178,189,210,117,70,119,105,97,125,204,96,114,117,195,188,139,192,203,127,192,157,170,189,216,117,189,188,139,195,327,183,113,104,122,125,88,78,113,208,195,113,217,320,	0,5467,5814,7465,9309,10884,13198,19052,19798,23024,23438,26527,27132,28722,32039,36179,43736,45302,53595,55376,57534,58508,63298,66755,69644,72506,73090,86867,88371,91284,97043,100506,102908,103501,108169,109372,110521,111053,112488,119424,121216,122362,132650,138325,143948,148892,178932,184755,186519,195091,200589,202288,210199,210518,211351,212549,225142,229282,258571,274602,278425,296745,3057…
chr1	33513997	34165230	XM_047443642.1	0	-	33519517	34165097	0	71	2573,213,139,88,113,162,63,180,112,74,174,174,180,177,183,174,189,174,174,174,195,186,189,147,189,114,81,146,178,189,210,117,70,119,105,97,125,204,96,114,117,195,188,139,192,203,127,192,157,170,189,216,117,189,188,139,195,327,183,113,104,122,125,88,78,113,208,195,113,217,320,	0,5467,5814,7465,9309,10884,13198,19052,19798,23024,23438,26527,27132,28722,32039,36179,43736,45302,53595,55376,57534,58508,63298,66755,69644,72506,73090,86867,88371,91284,97043,100506,102908,103501,108169,109372,110521,111053,112488,119424,121216,122362,132650,138325,143948,148892,178932,184755,186519,195091,200589,202288,210199,210518,211351,212549,225142,229282,258571,274602,278425,296745,3057…
chr1	33513997	34165230	XM_047443666.1	0	-	33519517	34165097	0	65	2573,213,139,88,113,162,66,180,112,74,174,174,180,177,183,174,189,174,174,174,195,186,189,147,189,114,81,146,178,189,210,117,70,119,105,97,125,204,96,114,117,195,188,139,192,203,127,192,157,170,189,216,117,189,188,139,195,327,78,113,208,195,113,217,320,	0,5467,5814,7465,9309,10884,13198,19052,19798,23024,23438,26527,27132,28722,32039,36179,43736,45302,53595,55376,57534,58508,63298,66755,69644,72506,73090,86867,88371,91284,97043,100506,102908,103501,108169,109372,110521,111053,112488,119424,121216,122362,132650,138325,143948,148892,178932,184755,186519,195091,200589,202288,210199,210518,211351,212549,225142,229282,311699,332886,404096,421762,5185…
chr1	33513997	34165842	NM_052896.5	0	-	33519517	34165813	0	70	2573,213,139,88,113,162,63,180,112,74,174,174,180,177,183,174,174,174,195,186,189,147,189,114,81,146,178,189,126,210,117,70,119,105,97,125,204,96,114,117,195,188,139,192,203,127,192,157,170,189,216,117,189,188,139,195,327,183,113,104,122,125,88,78,113,208,195,113,217,96,	0,5467,5814,7465,9309,10884,13198,19052,19798,23024,23438,26527,27132,28722,32039,36179,53595,55376,57534,58508,63298,66755,69644,72506,73090,86867,88371,91284,91865,97043,100506,102908,103501,108169,109372,110521,111053,112488,119424,121216,122362,132650,138325,143948,148892,178932,184755,186519,195091,200589,202288,210199,210518,211351,212549,225142,229282,258571,274602,278425,296745,305715,306…
chr1	33513997	34165842	XM_047443656.1	0	-	33519517	34165813	0	71	2573,213,139,88,113,162,66,180,112,74,174,174,180,177,183,174,189,174,174,174,195,186,189,147,189,114,81,146,178,189,210,117,70,119,105,97,125,204,96,114,117,195,188,139,192,203,127,192,157,170,189,216,117,189,188,139,195,327,183,113,104,122,125,88,78,113,208,195,113,217,96,	0,5467,5814,7465,9309,10884,13198,19052,19798,23024,23438,26527,27132,28722,32039,36179,43736,45302,53595,55376,57534,58508,63298,66755,69644,72506,73090,86867,88371,91284,97043,100506,102908,103501,108169,109372,110521,111053,112488,119424,121216,122362,132650,138325,143948,148892,178932,184755,186519,195091,200589,202288,210199,210518,211351,212549,225142,229282,258571,274602,278425,296745,3057…
chr1	33513997	34165842	XM_047443685.1	0	-	33519517	34165813	0	71	2573,213,139,88,113,162,63,180,112,74,174,174,180,177,183,174,189,174,174,174,195,186,189,147,189,114,81,146,178,189,210,117,70,119,105,97,125,204,96,114,117,195,188,139,192,203,127,192,157,170,189,216,117,189,188,139,195,327,183,113,104,122,125,88,78,113,208,195,113,217,96,	0,5467,5814,7465,9309,10884,13198,19052,19798,23024,23438,26527,27132,28722,32039,36179,43736,45302,53595,55376,57534,58508,63298,66755,69644,72506,73090,86867,88371,91284,97043,100506,102908,103501,108169,109372,110521,111053,112488,119424,121216,122362,132650,138325,143948,148892,178932,184755,186519,195091,200589,202288,210199,210518,211351,212549,225142,229282,258571,274602,278425,296745,3057…
chr1	33521465	34165230	XM_047443661.1	0	-	33523222	34165097	0	68	85,350,162,66,180,112,74,174,174,180,177,183,174,189,174,174,174,195,186,189,147,189,114,81,146,178,189,210,117,70,119,105,97,125,204,96,114,117,195,188,139,192,203,127,192,157,170,189,216,117,189,188,139,195,327,183,113,104,122,125,88,78,113,208,195,113,217,320,	0,1604,3416,5730,11584,12330,15556,15970,19059,19664,21254,24571,28711,36268,37834,46127,47908,50066,51040,55830,59287,62176,65038,65622,79399,80903,83816,89575,93038,95440,96033,100701,101904,103053,103585,105020,111956,113748,114894,125182,130857,136480,141424,171464,177287,179051,187623,193121,194820,202731,203050,203883,205081,217674,221814,251103,267134,270957,289277,298247,299003,304231,325…
chr1	33546042	34165230	XM_017000191.2	0	-	33546135	34165097	0	57	177,174,189,174,170,174,195,186,189,147,189,114,81,146,178,189,210,117,70,119,105,97,125,204,96,114,117,195,188,139,192,203,127,192,157,170,189,216,117,189,188,139,195,327,183,113,104,122,125,88,78,113,208,195,113,217,320,	0,4134,11691,13257,21554,23331,25489,26463,31253,34710,37599,40461,41045,54822,56326,59239,64998,68461,70863,71456,76124,77327,78476,79008,80443,87379,89171,90317,100605,106280,111903,116847,146887,152710,154474,163046,168544,170243,178154,178473,179306,180504,193097,197237,226526,242557,246380,264700,273670,274426,279654,300841,372051,389717,486551,542934,618868,
chr1	41847188	42035934	NR_038261.2	0	-	42035934	42035934	0	4	1257,219,112,128,	0,1682,71224,188618,
chr1	58713055	58760197	XR_007066129.1	0	+	58760197	58760197	0	9	98,118,148,164,188,512,158,27,1711,	0,1776,2438,4701,5505,37775,44587,45223,45431,
chr1	75202128	75611114	NM_001320285.2	0	-	75203726	75300660	0	26	1705,85,89,71,74,104,95,263,88,93,100,132,113,84,124,61,126,85,85,74,91,49,39,67,82,75,	0,9339,11576,11790,12476,13625,15737,16361,17128,17671,20232,25597,31857,34858,36384,39872,40757,49081,72829,98483,109486,137453,194454,196226,339306,408911,
chr1	75202128	75611114	NM_001320287.2	0	-	75203726	75300660	0	25	1705,85,89,71,74,104,95,263,88,93,100,132,113,84,124,61,126,85,85,74,91,49,39,82,75,	0,9339,11576,11790,12476,13625,15737,16361,17128,17671,20232,25597,31857,34858,36384,39872,40757,49081,72829,98483,109486,137453,194454,339306,408911,
chr1	75202128	75611114	NM_001130058.2	0	-	75203726	75541447	0	24	1705,85,89,71,74,104,95,263,88,93,100,132,113,84,124,61,126,85,85,74,49,39,82,75,	0,9339,11576,11790,12476,13625,15737,16361,17128,17671,20232,25597,31857,34858,36384,39872,40757,49081,72829,98483,137453,194454,339306,408911,
chr1	75202128	75616163	XM_017000608.2	0	-	75203726	75615886	0	23	1705,85,89,71,74,104,95,263,88,93,100,132,113,84,124,61,126,85,85,74,49,39,311,	0,9339,11576,11790,12476,13625,15737,16361,17128,17671,20232,25597,31857,34858,36384,39872,40757,49081,72829,98483,137453,194454,413724,
chr1	75202128	75616163	XM_047449166.1	0	-	75203726	75615886	0	22	1705,85,89,71,74,104,95,263,88,93,100,132,113,84,124,61,126,85,85,74,49,311,	0,9339,11576,11790,12476,13625,15737,16361,17128,17671,20232,25597,31857,34858,36384,39872,40757,49081,72829,98483,137453,413724,
chr1	75205717	75611114	NM_152697.6	0	-	75206606	75541447	0	24	1002,85,89,71,74,104,95,263,88,93,100,132,113,84,124,61,126,85,85,74,49,39,82,75,	0,5750,7987,8201,8887,10036,12148,12772,13539,14082,16643,22008,28268,31269,32795,36283,37168,45492,69240,94894,133864,190865,335717,405322,
chr1	75205717	75616163	XM_017000607.2	0	-	75206606	75615886	0	23	1002,85,89,71,74,104,95,263,88,93,100,132,113,84,124,61,126,85,85,74,49,39,311,	0,5750,7987,8201,8887,10036,12148,12772,13539,14082,16643,22008,28268,31269,32795,36283,37168,45492,69240,94894,133864,190865,410135,
chr1	75205717	75616163	NM_001320283.3	0	-	75206606	75615886	0	22	1002,85,89,71,74,104,95,263,88,93,100,132,113,84,124,61,126,85,85,74,49,311,	0,5750,7987,8201,8887,10036,12148,12772,13539,14082,16643,22008,28268,31269,32795,36283,37168,45492,69240,94894,133864,410135,
chr1	75205717	75723338	XM_017000609.2	0	-	75206606	75541447	0	26	1002,85,89,71,74,104,95,263,88,93,100,132,113,84,124,61,126,85,85,74,49,39,82,120,57,319,	0,5750,7987,8201,8887,10036,12148,12772,13539,14082,16643,22008,28268,31269,32795,36283,37168,45492,69240,94894,133864,190865,335717,436655,514631,517302,
chr1	75205717	75724015	XM_017000610.2	0	-	75206606	75541447	0	26	1002,85,89,71,74,104,95,263,88,93,100,132,113,84,124,61,126,85,85,74,49,39,82,120,57,74,	0,5750,7987,8201,8887,10036,12148,12772,13539,14082,16643,22008,28268,31269,32795,36283,37168,45492,69240,94894,133864,190865,335717,436655,514631,518224,
chr1	75211933	75616163	NM_001394064.1	0	-	75213686	75615886	0	20	1860,71,74,104,95,263,88,93,100,132,113,84,124,61,126,85,85,74,49,311,	0,1985,2671,3820,5932,6556,7323,7866,10427,15792,22052,25053,26579,30067,30952,39276,63024,88678,127648,403919,
chr1	83865023	83947213	XM_047430691.1	0	-	83869961	83938004	0	15	5059,174,161,81,135,206,199,87,136,74,148,95,159,165,90,	0,17939,25297,39055,41305,42432,46141,52580,54675,56063,56223,64112,68584,72828,82100,
chr1	83865023	83999132	NM_001350214.2	0	-	83869961	83952211	0	22	5059,174,161,81,135,206,199,87,136,74,148,95,159,165,217,159,68,122,132,201,25,202,	0,17939,25297,39055,41305,42432,46141,52580,54675,56063,56223,64112,68584,72828,77439,82100,83604,84841,86821,87163,91867,133907,
chr1	83865023	83999132	NM_024686.6	0	-	83869961	83952211	0	21	5059,174,161,81,135,206,199,87,136,74,148,95,159,165,217,159,68,122,132,201,202,	0,17939,25297,39055,41305,42432,46141,52580,54675,56063,56223,64112,68584,72828,77439,82100,83604,84841,86821,87163,133907,
chr1	83865023	83999132	NM_001350215.2	0	-	83869961	83951920	0	20	5059,174,161,81,135,206,199,87,136,74,148,95,159,165,217,159,68,122,132,202,	0,17939,25297,39055,41305,42432,46141,52580,54675,56063,56223,64112,68584,72828,77439,82100,83604,84841,86821,133907,
chr1	92246401	92289000	XM_047442833.1	0	-	92246529	92271616	0	13	245,83,112,64,110,85,74,42,90,31,54,188,87,	0,660,1476,16461,17221,18152,20017,20298,21511,21703,23321,25063,42512,
chr1	92246401	92291511	XM_006710309.3	0	-	92246529	92289044	0	16	245,83,112,64,110,85,74,42,90,31,54,188,103,238,133,94,	0,660,1476,16461,17221,18152,20017,20298,21511,21703,23321,25063,40088,42512,43796,45016,
chr1	92246401	92298987	XM_017000139.2	0	-	92246529	92298554	0	18	245,83,112,64,110,54,42,90,31,54,188,103,238,109,120,126,69,502,	0,660,1476,16461,17221,20138,20298,21511,21703,23321,25063,40088,42512,43796,45016,51002,51559,52084,
chr1	92246401	92298987	XM_017000137.2	0	-	92246529	92298554	0	19	245,83,112,64,110,85,74,42,90,31,54,188,103,238,109,120,126,69,502,	0,660,1476,16461,17221,18152,20017,20298,21511,21703,23321,25063,40088,42512,43796,45016,51002,51559,52084,
chr1	92246401	92298987	XM_017000138.2	0	-	92246529	92298554	0	18	245,83,112,64,110,85,74,90,31,54,188,103,238,109,120,126,69,502,	0,660,1476,16461,17221,18152,20017,21511,21703,23321,25063,40088,42512,43796,45016,51002,51559,52084,
chr1	92246401	92298987	XM_017000140.2	0	-	92246529	92298554	0	18	245,83,112,64,110,85,74,42,90,31,54,188,103,238,109,120,69,502,	0,660,1476,16461,17221,18152,20017,20298,21511,21703,23321,25063,40088,42512,43796,45016,51559,52084,
chr1	92246401	92298987	XM_017000141.2	0	-	92246529	92297999	0	18	245,83,112,64,110,54,42,90,31,54,188,103,238,109,120,126,69,63,	0,660,1476,16461,17221,20138,20298,21511,21703,23321,25063,40088,42512,43796,45016,51002,51559,52523,
chr1	92246401	92298987	NM_053274.3	0	-	92246529	92297999	0	19	245,83,112,64,110,85,74,42,90,31,54,188,103,238,109,120,126,69,63,	0,660,1476,16461,17221,18152,20017,20298,21511,21703,23321,25063,40088,42512,43796,45016,51002,51559,52523,
chr1	92246401	92298987	NM_001319683.2	0	-	92246529	92297999	0	18	245,83,112,64,110,85,74,90,31,54,188,103,238,109,120,126,69,63,	0,660,1476,16461,17221,18152,20017,21511,21703,23321,25063,40088,42512,43796,45016,51002,51559,52523,
chr1	92246401	92298987	XM_005270401.4	0	-	92246529	92297999	0	18	245,83,112,64,110,85,74,42,90,31,54,188,103,238,109,120,69,63,	0,660,1476,16461,17221,18152,20017,20298,21511,21703,23321,25063,40088,42512,43796,45016,51559,52523,
chr1	92246401	92298987	XM_047442822.1	0	-	92246529	92297999	0	17	245,83,112,64,110,85,74,90,31,54,188,103,238,109,120,69,63,	0,660,1476,16461,17221,18152,20017,21511,21703,23321,25063,40088,42512,43796,45016,51559,52523,
chr1	92246401	92370844	XM_011540546.3	0	-	92246529	92297999	0	19	245,83,112,64,110,85,74,42,90,31,54,188,103,238,109,120,126,69,3773,	0,660,1476,16461,17221,18152,20017,20298,21511,21703,23321,25063,40088,42512,43796,45016,51002,51559,120670,
chr1	92246401	92298987	NR_135089.2	0	-	92298987	92298987	0	18	245,83,112,64,110,74,42,90,31,54,188,103,238,109,120,126,69,63,	0,660,1476,16461,17221,20017,20298,21511,21703,23321,25063,40088,42512,43796,45016,51002,51559,52523,
chr1	92263644	92298987	XR_007068627.1	0	-	92298987	92298987	0	15	88,85,54,42,90,31,54,188,103,238,109,120,126,69,502,	0,909,2895,3055,4268,4460,6078,7820,22845,25269,26553,27773,33759,34316,34841,
chr1	117367448	117493263	XM_017000115.2	0	+	117368183	117493186	0	7	1037,256,97,119,81,95,117,	0,34737,38100,47264,53120,74782,125698,
chr1	117367448	117518381	XM_011540536.4	0	+	117368183	117514852	0	13	1037,256,97,119,81,95,124,94,116,220,173,116,3533,	0,34737,38100,47264,53120,74782,93040,98885,125698,129314,131933,135406,147400,
chr1	117367448	117528872	XM_006710302.4	0	+	117368183	117523257	0	14	1037,256,97,119,81,95,124,94,116,220,173,116,113,5623,	0,34737,38100,47264,53120,74782,93040,98885,125698,129314,131933,135406,155376,155801,
chr1	117367448	117528872	NM_006699.5	0	+	117368183	117522957	0	13	1037,256,97,119,81,95,124,94,116,220,173,116,6048,	0,34737,38100,47264,53120,74782,93040,98885,125698,129314,131933,135406,155376,
chr1	150977305	150995634	XM_047431989.1	0	+	150983105	150995322	0	15	2440,79,97,91,97,95,114,91,80,60,85,96,59,123,375,	0,4995,5181,5784,6032,6669,6975,7280,9030,9296,10566,10785,10977,17271,17954,
chr1	150977622	150995634	XM_047431999.1	0	+	150983105	150995322	0	14	2123,79,97,91,97,95,114,91,80,60,85,96,59,375,	0,4678,4864,5467,5715,6352,6658,6963,8713,8979,10249,10468,10660,17637,
chr1	150977622	150995634	XM_047431997.1	0	+	150983105	150995322	0	16	2123,96,79,97,91,97,95,114,91,80,60,85,96,59,123,375,	0,3554,4678,4864,5467,5715,6352,6658,6963,8713,8979,10249,10468,10660,16954,17637,
chr1	150977622	150995634	XM_047431991.1	0	+	150983105	150995322	0	16	2123,161,79,97,91,97,95,114,91,80,60,85,96,59,123,375,	0,3554,4678,4864,5467,5715,6352,6658,6963,8713,8979,10249,10468,10660,16954,17637,
chr1	150979726	150995634	XM_047431983.1	0	+	150983105	150994813	0	14	19,79,97,91,97,95,114,91,80,60,85,96,59,1058,	0,2574,2760,3363,3611,4248,4554,4859,6609,6875,8145,8364,8556,14850,
chr1	150981416	150995634	XM_047431986.1	0	+	150983105	150995322	0	15	251,79,97,91,97,95,114,91,80,60,85,96,59,123,375,	0,884,1070,1673,1921,2558,2864,3169,4919,5185,6455,6674,6866,13160,13843,
chr1	150981416	150995634	XM_047431984.1	0	+	150983105	150994813	0	14	251,79,97,91,97,95,114,91,80,60,85,96,59,1058,	0,884,1070,1673,1921,2558,2864,3169,4919,5185,6455,6674,6866,13160,
chr1	150982291	150995634	XM_011510058.4	0	+	150983105	150995322	0	13	88,97,91,97,95,114,91,80,60,85,96,59,375,	0,195,798,1046,1683,1989,2294,4044,4310,5580,5799,5991,12968,
chr1	150982291	150995634	NM_003568.3	0	+	150983105	150995322	0	14	88,97,91,97,95,114,91,80,60,85,96,59,123,375,	0,195,798,1046,1683,1989,2294,4044,4310,5580,5799,5991,12285,12968,
chr1	167721981	167791919	NM_001146191.2	0	+	167722151	167787921	0	3	261,167,4100,	0,43601,65838,
chr1	167721981	167791919	NM_024569.5	0	+	167722151	167787844	0	5	261,167,214,133,4100,	0,43601,50293,51254,65838,
chr1	167721981	167791919	NM_003953.6	0	+	167722151	167787921	0	6	261,167,214,133,103,4100,	0,43601,50293,51254,54082,65838,
chr1	167721981	167791919	XM_047433610.1	0	+	167772388	167787921	0	7	261,82,167,214,133,103,4100,	0,11175,43601,50293,51254,54082,65838,
chr1	175944830	176207286	XM_011509881.3	0	-	175945152	176206978	0	21	340,45,161,125,118,117,82,109,144,136,115,58,54,77,60,69,120,77,98,60,715,	0,2364,42112,43457,44531,82741,98355,98879,101350,136321,140945,171793,189016,190179,191657,204175,218038,218984,231079,239802,261741,
chr1	175944830	176207286	NM_022457.7	0	-	175945152	176206978	0	20	340,45,161,125,118,117,82,109,144,136,115,58,77,60,69,120,77,98,60,715,	0,2364,42112,43457,44531,82741,98355,98879,101350,136321,140945,171793,190179,191657,204175,218038,218984,231079,239802,261741,
chr1	175944830	176207286	XM_047427778.1	0	-	175945152	176206978	0	20	340,45,161,125,118,117,82,109,144,136,115,58,54,77,69,120,77,98,60,715,	0,2364,42112,43457,44531,82741,98355,98879,101350,136321,140945,171793,189016,190179,204175,218038,218984,231079,239802,261741,
chr1	175944830	176207286	XM_005245448.4	0	-	175945152	176206978	0	19	340,45,161,125,118,117,82,109,144,136,115,58,77,69,120,77,98,60,715,	0,2364,42112,43457,44531,82741,98355,98879,101350,136321,140945,171793,190179,204175,218038,218984,231079,239802,261741,
chr1	175944830	176207286	XM_047427780.1	0	-	175945152	176206978	0	20	340,45,161,125,118,117,82,109,144,136,115,58,54,77,60,120,77,98,60,715,	0,2364,42112,43457,44531,82741,98355,98879,101350,136321,140945,171793,189016,190179,191657,218038,218984,231079,239802,261741,
chr1	175944830	176207286	XM_006711487.4	0	-	175945152	176206978	0	19	340,45,161,125,118,117,82,109,144,136,115,58,77,60,120,77,98,60,715,	0,2364,42112,43457,44531,82741,98355,98879,101350,136321,140945,171793,190179,191657,218038,218984,231079,239802,261741,
chr1	175944830	176207286	XM_047427762.1	0	-	175945152	176206978	0	21	340,45,161,125,118,117,82,109,144,136,115,58,54,77,60,69,120,65,98,60,715,	0,2364,42112,43457,44531,82741,98355,98879,101350,136321,140945,171793,189016,190179,191657,204175,218038,218996,231079,239802,261741,
chr1	175944830	176207286	XM_005245447.4	0	-	175945152	176206978	0	20	340,45,161,125,118,117,82,109,144,136,115,58,77,60,69,120,65,98,60,715,	0,2364,42112,43457,44531,82741,98355,98879,101350,136321,140945,171793,190179,191657,204175,218038,218996,231079,239802,261741,
chr1	175944830	176207286	XM_047427782.1	0	-	175945152	176206978	0	20	340,45,161,125,118,117,82,109,144,136,115,58,54,77,69,120,65,98,60,715,	0,2364,42112,43457,44531,82741,98355,98879,101350,136321,140945,171793,189016,190179,204175,218038,218996,231079,239802,261741,
chr1	175944830	176207286	NM_001001740.4	0	-	175945152	176206978	0	19	340,45,161,125,118,117,82,109,144,136,115,58,77,69,120,65,98,60,715,	0,2364,42112,43457,44531,82741,98355,98879,101350,136321,140945,171793,190179,204175,218038,218996,231079,239802,261741,
chr1	175944830	176207286	XM_047427786.1	0	-	175945152	176206978	0	19	340,45,161,125,118,117,82,109,144,136,115,58,77,60,120,65,98,60,715,	0,2364,42112,43457,44531,82741,98355,98879,101350,136321,140945,171793,190179,191657,218038,218996,231079,239802,261741,
chr1	175944830	176207286	NM_001286644.2	0	-	175945152	176175951	0	18	340,45,161,125,118,117,82,109,144,136,115,58,77,60,69,98,60,715,	0,2364,42112,43457,44531,82741,98355,98879,101350,136321,140945,171793,190179,191657,204175,231079,239802,261741,
chr1	175944830	176207286	XM_047427798.1	0	-	175945152	176184650	0	17	340,45,161,125,118,117,82,109,144,136,115,58,77,60,69,60,715,	0,2364,42112,43457,44531,82741,98355,98879,101350,136321,140945,171793,190179,191657,204175,239802,261741,
chr1	175944830	176207286	XM_047427793.1	0	-	175945152	176206978	0	15	340,45,161,125,118,117,82,109,144,136,115,58,69,60,715,	0,2364,42112,43457,44531,82741,98355,98879,101350,136321,140945,171793,204175,239802,261741,
chr1	175953957	176162971	XM_047427799.1	0	-	175971939	176149067	0	13	18123,161,125,118,117,82,109,144,136,115,58,69,103,	0,32985,34330,35404,73614,89228,89752,92223,127194,131818,162666,195048,208911,
chr1	175953957	176175979	XM_017002080.3	0	-	175971939	176149067	0	13	18123,161,125,118,117,82,109,144,136,115,58,69,70,	0,32985,34330,35404,73614,89228,89752,92223,127194,131818,162666,195048,221952,
chr1	175953957	176184692	XM_017002071.2	0	-	175971939	176175951	0	17	18123,161,125,118,117,82,109,144,136,115,58,54,77,60,69,98,60,	0,32985,34330,35404,73614,89228,89752,92223,127194,131818,162666,179889,181052,182530,195048,221952,230675,
chr1	175953957	176184692	XM_017002073.2	0	-	175971939	176175951	0	16	18123,161,125,118,117,82,109,144,136,115,58,54,77,69,98,60,	0,32985,34330,35404,73614,89228,89752,92223,127194,131818,162666,179889,181052,195048,221952,230675,
chr1	175953957	176207286	XM_017002059.3	0	-	175971939	176206978	0	20	18123,161,125,118,117,82,109,144,136,115,58,54,77,60,69,120,77,98,60,715,	0,32985,34330,35404,73614,89228,89752,92223,127194,131818,162666,179889,181052,182530,195048,208911,209857,221952,230675,252614,
chr1	175953957	176207286	XM_017002061.3	0	-	175971939	176206978	0	19	18123,161,125,118,117,82,109,144,136,115,58,77,60,69,120,77,98,60,715,	0,32985,34330,35404,73614,89228,89752,92223,127194,131818,162666,181052,182530,195048,208911,209857,221952,230675,252614,
chr1	175953957	176207286	XM_017002062.3	0	-	175971939	176206978	0	19	18123,161,125,118,117,82,109,144,136,115,58,54,77,69,120,77,98,60,715,	0,32985,34330,35404,73614,89228,89752,92223,127194,131818,162666,179889,181052,195048,208911,209857,221952,230675,252614,
chr1	175953957	176207286	XM_017002065.3	0	-	175971939	176206978	0	18	18123,161,125,118,117,82,109,144,136,115,58,77,69,120,77,98,60,715,	0,32985,34330,35404,73614,89228,89752,92223,127194,131818,162666,181052,195048,208911,209857,221952,230675,252614,
chr1	175953957	176207286	XM_017002064.3	0	-	175971939	176206978	0	19	18123,161,125,118,117,82,109,144,136,115,58,54,77,60,120,77,98,60,715,	0,32985,34330,35404,73614,89228,89752,92223,127194,131818,162666,179889,181052,182530,208911,209857,221952,230675,252614,
chr1	175953957	176207286	XM_017002066.3	0	-	175971939	176206978	0	18	18123,161,125,118,117,82,109,144,136,115,58,77,60,120,77,98,60,715,	0,32985,34330,35404,73614,89228,89752,92223,127194,131818,162666,181052,182530,208911,209857,221952,230675,252614,
chr1	175953957	176207286	XM_017002060.3	0	-	175971939	176206978	0	20	18123,161,125,118,117,82,109,144,136,115,58,54,77,60,69,120,65,98,60,715,	0,32985,34330,35404,73614,89228,89752,92223,127194,131818,162666,179889,181052,182530,195048,208911,209869,221952,230675,252614,
chr1	175953957	176207286	XM_017002063.3	0	-	175971939	176206978	0	19	18123,161,125,118,117,82,109,144,136,115,58,77,60,69,120,65,98,60,715,	0,32985,34330,35404,73614,89228,89752,92223,127194,131818,162666,181052,182530,195048,208911,209869,221952,230675,252614,
chr1	175953957	176207286	XM_017002067.3	0	-	175971939	176206978	0	18	18123,161,125,118,117,82,109,144,136,115,58,77,69,120,65,98,60,715,	0,32985,34330,35404,73614,89228,89752,92223,127194,131818,162666,181052,195048,208911,209869,221952,230675,252614,
chr1	175953957	176207286	XM_017002072.2	0	-	175971939	176184650	0	17	18123,161,125,118,117,82,109,144,136,115,58,54,77,60,69,60,715,	0,32985,34330,35404,73614,89228,89752,92223,127194,131818,162666,179889,181052,182530,195048,230675,252614,
chr1	175953957	176207286	XM_017002074.2	0	-	175971939	176184650	0	16	18123,161,125,118,117,82,109,144,136,115,58,54,77,69,60,715,	0,32985,34330,35404,73614,89228,89752,92223,127194,131818,162666,179889,181052,195048,230675,252614,
chr1	175953957	176207286	XM_017002069.3	0	-	175971939	176206978	0	14	18123,161,125,118,117,82,109,144,136,115,58,69,60,715,	0,32985,34330,35404,73614,89228,89752,92223,127194,131818,162666,195048,230675,252614,
chr1	184387028	184629019	NM_030806.4	0	+	184477509	184619556	0	6	340,218,95,77,61,9502,	0,90357,120559,203710,211372,232489,
chr1	192935743	192948257	NR_126003.1	0	-	192948257	192948257	0	3	160,120,155,	0,1557,12359,
chr1	209661358	209724125	NR_134509.1	0	-	209724125	209724125	0	3	209,151,96,	0,1552,62671,
chr1	209661358	209742562	NR_134510.1	0	-	209742562	209742562	0	3	209,151,66,	0,1552,81138,
chr1	209686178	209734929	NM_181755.3	0	+	209704942	209734521	0	7	107,114,131,112,186,144,626,	0,18738,19632,20530,20764,46257,48125,
chr1	209686178	209734929	NM_001206741.2	0	+	209704942	209734521	0	7	107,136,131,112,186,144,626,	0,18716,19632,20530,20764,46257,48125,
chr1	209704845	209734929	NM_005525.4	0	+	209704942	209734521	0	6	185,131,112,186,144,626,	0,965,1863,2097,27590,29458,
chr1	243256040	243500091	NM_006642.5	0	+	243256173	243499785	0	18	200,153,86,114,126,129,65,189,139,153,135,117,143,128,109,132,127,336,	0,14064,14937,18502,30231,37050,48672,51948,60714,74499,84998,88174,122680,159661,161927,170386,232973,243715,
chr1	243256040	243500091	NM_001350247.2	0	+	243308151	243499785	0	19	200,153,86,114,126,129,65,97,189,139,153,135,117,143,128,109,132,127,336,	0,14064,14937,18502,30231,37050,48672,51746,51948,60714,74499,84998,88174,122680,159661,161927,170386,232973,243715,
chr1	243256040	243500091	NM_001350246.2	0	+	243308151	243499785	0	20	200,153,86,114,126,129,65,112,97,189,139,153,135,117,143,128,109,132,127,336,	0,14064,14937,18502,30231,37050,48672,48971,51746,51948,60714,74499,84998,88174,122680,159661,161927,170386,232973,243715,
chr1	243256040	243500091	NM_001350248.2	0	+	243256173	243499785	0	19	200,153,86,114,126,129,96,65,189,139,153,135,117,143,128,109,132,127,336,	0,14064,14937,18502,30231,37050,37358,48672,51948,60714,74499,84998,88174,122680,159661,161927,170386,232973,243715,
chr1	243256040	243500091	NM_001350251.2	0	+	243308151	243499785	0	21	200,153,86,114,126,129,96,65,277,97,189,139,153,135,117,143,128,109,132,127,336,	0,14064,14937,18502,30231,37050,37358,48672,48971,51746,51948,60714,74499,84998,88174,122680,159661,161927,170386,232973,243715,
chr1	243256040	243500091	NM_001350249.2	0	+	243271051	243499785	0	18	200,166,86,114,126,129,65,189,139,153,135,117,143,128,109,132,127,336,	0,14051,14937,18502,30231,37050,48672,51948,60714,74499,84998,88174,122680,159661,161927,170386,232973,243715,
chr1	1020119	1056116	XM_047419836.1	0	+	1020172	1055399	0	36	254,262,48,216,225,225,207,219,195,201,149,106,117,165,144,125,106,339,138,128,115,120,354,193,216,230,135,97,165,112,117,193,88,225,104,740,	0,2081,15157,20545,21053,21358,21836,23119,23418,23703,23989,24214,25041,25239,25613,25844,26040,26277,26700,27207,27453,27656,27892,28747,29116,29446,29783,30113,30307,30606,31133,31333,31608,33633,34328,35257,
chr1	1020119	1056116	NM_198576.4	0	+	1020172	1054981	0	36	254,262,48,216,225,225,207,219,195,201,149,106,117,165,144,125,106,339,138,128,115,120,354,193,216,230,135,97,165,112,117,193,88,225,104,1293,	0,2081,15157,20545,21053,21358,21836,23119,23418,23703,23989,24214,25041,25239,25613,25844,26040,26277,26700,27207,27453,27656,27892,28747,29116,29446,29783,30113,30307,30606,31133,31333,31608,33633,34328,34704,
chr1	1020119	1056116	XM_011541429.3	0	+	1020172	1055399	0	37	254,262,48,216,225,225,207,219,195,201,149,106,117,165,144,125,106,339,138,128,115,120,354,193,216,230,135,97,165,112,12,117,193,88,225,104,740,	0,2081,15157,20545,21053,21358,21836,23119,23418,23703,23989,24214,25041,25239,25613,25844,26040,26277,26700,27207,27453,27656,27892,28747,29116,29446,29783,30113,30307,30606,30912,31133,31333,31608,33633,34328,35257,
chr1	1020119	1056116	XM_005244749.4	0	+	1020172	1054981	0	37	254,262,48,216,225,225,207,219,195,201,149,106,117,165,144,125,106,339,138,128,115,120,354,193,216,230,135,97,165,112,12,117,193,88,225,104,1293,	0,2081,15157,20545,21053,21358,21836,23119,23418,23703,23989,24214,25041,25239,25613,25844,26040,26277,26700,27207,27453,27656,27892,28747,29116,29446,29783,30113,30307,30606,30912,31133,31333,31608,33633,34328,34704,
chr1	1020119	1056116	NM_001305275.2	0	+	1020172	1054981	0	39	254,262,48,216,225,225,207,219,195,201,149,106,117,165,144,125,106,339,138,128,115,120,354,193,216,230,135,97,165,112,12,117,193,88,24,33,225,104,1293,	0,2081,15157,20545,21053,21358,21836,23119,23418,23703,23989,24214,25041,25239,25613,25844,26040,26277,26700,27207,27453,27656,27892,28747,29116,29446,29783,30113,30307,30606,30912,31133,31333,31608,31873,33341,33633,34328,34704,
chr1	1033992	1056116	NM_001364727.2	0	+	1034555	1054981	0	36	711,48,216,225,225,207,219,195,201,149,106,117,165,144,125,106,339,138,128,115,120,354,193,216,230,135,97,165,112,12,117,193,88,225,104,1293,	0,1284,6672,7180,7485,7963,9246,9545,9830,10116,10341,11168,11366,11740,11971,12167,12404,12827,13334,13580,13783,14019,14874,15243,15573,15910,16240,16434,16733,17039,17260,17460,17735,19760,20455,20831,
chr1	1041775	1056116	XM_047419838.1	0	+	1043668	1054981	0	32	21,207,219,195,201,149,106,117,165,144,125,106,339,138,128,115,120,354,193,216,230,135,97,165,112,12,117,193,88,225,104,1293,	0,180,1463,1762,2047,2333,2558,3385,3583,3957,4188,4384,4621,5044,5551,5797,6000,6236,7091,7460,7790,8127,8457,8651,8950,9256,9477,9677,9952,11977,12672,13048,
chr1	1042176	1056116	XM_047419837.1	0	+	1043668	1054981	0	31	572,219,195,201,149,106,117,165,144,125,106,339,138,128,115,120,354,193,216,230,135,97,165,112,12,117,193,88,225,104,1293,	0,1062,1361,1646,1932,2157,2984,3182,3556,3787,3983,4220,4643,5150,5396,5599,5835,6690,7059,7389,7726,8056,8250,8549,8855,9076,9276,9551,11576,12271,12647,
chr1	2048503	2185395	XM_047425255.1	0	+	2048619	2185009	0	18	172,122,90,51,86,132,82,53,189,98,87,136,88,120,80,90,116,474,	0,6937,7980,11037,86758,95706,97523,100368,102286,107491,121014,123551,123797,125393,126250,126720,136079,136418,
chr1	2050410	2157329	XM_017001803.3	0	+	2050630	2157295	0	11	291,122,90,51,86,132,82,53,189,98,137,	0,5030,6073,9130,84851,93799,95616,98461,100379,105584,106782,
chr1	2050410	2169450	XM_011541775.4	0	+	2050630	2168567	0	11	291,122,90,51,86,132,82,53,189,98,1160,	0,5030,6073,9130,84851,93799,95616,98461,100379,105584,117880,
chr1	2050410	2181914	XM_011541773.2	0	+	2050630	2180526	0	17	291,122,90,51,86,132,82,53,189,98,87,136,88,120,80,90,1601,	0,5030,6073,9130,84851,93799,95616,98461,100379,105584,119107,121644,121890,123486,124343,124813,129903,
chr1	2050410	2181914	XM_017001789.2	0	+	2050630	2180526	0	17	291,122,90,51,86,132,82,53,189,98,111,136,88,120,80,90,1601,	0,5030,6073,9130,84851,93799,95616,98461,100379,105584,119083,121644,121890,123486,124343,124813,129903,
chr1	2050410	2185395	NM_002744.6	0	+	2050630	2185009	0	18	291,122,90,51,86,132,82,53,189,98,87,136,88,120,80,90,116,474,	0,5030,6073,9130,84851,93799,95616,98461,100379,105584,119107,121644,121890,123486,124343,124813,134172,134511,
chr1	2050410	2185395	XM_017001790.2	0	+	2050630	2185009	0	18	291,122,90,51,86,132,82,53,189,98,111,136,88,120,80,90,116,474,	0,5030,6073,9130,84851,93799,95616,98461,100379,105584,119083,121644,121890,123486,124343,124813,134172,134511,
chr1	2050410	2184666	XR_007061966.1	0	+	2184666	2184666	0	18	291,122,90,51,86,132,82,53,189,98,87,136,88,120,80,90,83,84,	0,5030,6073,9130,84851,93799,95616,98461,100379,105584,119107,121644,121890,123486,124343,124813,131421,134172,
chr1	2050410	2184666	XR_007061965.1	0	+	2184666	2184666	0	18	291,122,90,51,86,132,82,53,189,98,111,136,88,120,80,90,83,84,	0,5030,6073,9130,84851,93799,95616,98461,100379,105584,119083,121644,121890,123486,124343,124813,131421,134172,
chr1	2050755	2180909	XM_047425260.1	0	+	2055507	2180526	0	17	257,122,90,51,86,132,82,53,189,98,111,136,88,120,80,90,596,	0,4685,5728,8785,84506,93454,95271,98116,100034,105239,118738,121299,121545,123141,123998,124468,129558,
chr1	2050755	2185395	XM_047425262.1	0	+	2055507	2185009	0	18	257,122,90,51,86,132,82,53,189,98,87,136,88,120,80,90,116,474,	0,4685,5728,8785,84506,93454,95271,98116,100034,105239,118762,121299,121545,123141,123998,124468,133827,134166,
chr1	2073663	2180909	XM_011541776.2	0	+	2144338	2180526	0	14	266,86,132,82,53,189,98,87,136,88,120,80,90,596,	0,61598,70546,72363,75208,77126,82331,95854,98391,98637,100233,101090,101560,106650,
chr1	2073663	2180909	XM_017001792.2	0	+	2144338	2180526	0	14	266,86,132,82,53,189,98,111,136,88,120,80,90,596,	0,61598,70546,72363,75208,77126,82331,95830,98391,98637,100233,101090,101560,106650,
chr1	2073663	2185395	NM_001033581.3	0	+	2144338	2185009	0	15	266,86,132,82,53,189,98,87,136,88,120,80,90,116,474,	0,61598,70546,72363,75208,77126,82331,95854,98391,98637,100233,101090,101560,110919,111258,
chr1	2073663	2185395	NM_001350803.2	0	+	2144338	2185009	0	15	266,86,132,82,53,189,98,111,136,88,120,80,90,116,474,	0,61598,70546,72363,75208,77126,82331,95830,98391,98637,100233,101090,101560,110919,111258,
chr1	2073663	2185395	NM_001350806.2	0	+	2150813	2185009	0	15	266,86,132,279,53,189,98,87,136,88,120,80,90,116,474,	0,61598,70546,72363,75208,77126,82331,95854,98391,98637,100233,101090,101560,110919,111258,
chr1	2073663	2185395	NM_001350804.2	0	+	2144338	2185009	0	16	266,209,86,132,82,53,189,98,111,136,88,120,80,90,116,474,	0,24683,61598,70546,72363,75208,77126,82331,95830,98391,98637,100233,101090,101560,110919,111258,
chr1	2073663	2185395	NR_146911.2	0	+	2185395	2185395	0	16	266,86,132,82,53,189,98,87,136,88,120,80,90,83,116,474,	0,61598,70546,72363,75208,77126,82331,95854,98391,98637,100233,101090,101560,108168,110919,111258,
chr1	2074070	2180909	XM_011541774.2	0	+	2074253	2180526	0	14	205,86,132,82,53,189,98,87,136,88,120,80,90,596,	0,61191,70139,71956,74801,76719,81924,95447,97984,98230,99826,100683,101153,106243,
chr1	2074070	2185395	NM_001242874.3	0	+	2074253	2185009	0	15	205,86,132,82,53,189,98,87,136,88,120,80,90,116,474,	0,61191,70139,71956,74801,76719,81924,95447,97984,98230,99826,100683,101153,110512,110851,
chr1	2074070	2185395	NM_001350805.2	0	+	2150813	2185009	0	15	205,86,132,279,53,189,98,87,136,88,120,80,90,116,474,	0,61191,70139,71956,74801,76719,81924,95447,97984,98230,99826,100683,101153,110512,110851,
chr1	2074632	2185395	XM_047425283.1	0	+	2074679	2185009	0	15	135,86,132,82,53,189,98,87,136,88,120,80,90,116,474,	0,60629,69577,71394,74239,76157,81362,94885,97422,97668,99264,100121,100591,109950,110289,
chr1	3069202	3438621	NM_199454.3	0	+	3069259	3433811	0	17	94,350,51,135,103,208,148,154,1417,88,170,78,170,175,237,175,4888,	0,116922,174884,315949,327288,333588,335536,336292,342181,345357,348625,349464,356378,356848,361669,362763,364531,
chr1	3069202	3438621	NM_022114.4	0	+	3069259	3433811	0	17	94,350,51,135,103,208,148,154,1417,88,170,78,170,175,237,175,4945,	0,116922,174884,315949,327288,333588,335536,336292,342181,345357,348625,349464,356378,356848,361669,362763,364474,
chr1	6264271	6358929	NM_181866.3	0	-	6264596	6358845	0	9	424,185,117,87,115,92,157,118,104,	0,16830,30592,54220,63027,69205,75161,85477,94554,
chr1	6264271	6360714	NM_181865.3	0	-	6264596	6360652	0	9	424,185,117,87,115,92,157,118,145,	0,16830,30592,54220,63027,69205,75161,85477,96298,
chr1	6264271	6360877	XM_047443399.1	0	-	6264596	6349862	0	9	424,185,117,87,115,92,157,118,20,	0,16830,30592,54220,63027,69205,75161,85477,96586,
chr1	6264271	6385768	NM_181864.3	0	-	6264596	6385666	0	9	424,185,117,87,115,92,157,118,275,	0,16830,30592,54220,63027,69205,75161,85477,121222,
chr1	6264271	6393767	NM_007274.4	0	-	6264596	6393399	0	9	424,185,117,87,115,92,157,118,511,	0,16830,30592,54220,63027,69205,75161,85477,128985,
chr1	6785453	7370270	XM_017000780.3	0	+	6785530	7370239	0	6	122,70,119,68,136,190,	0,34727,39638,305850,464037,584627,
chr1	6785453	7708909	XM_011541092.4	0	+	6785530	7706211	0	12	122,70,119,68,136,72,154,141,1847,127,135,2718,	0,34727,39638,305850,464037,682376,854946,876272,877899,885457,892145,920738,
chr1	6785453	7714479	XM_011541091.3	0	+	6785530	7714186	0	12	122,70,119,68,136,72,154,141,1847,127,135,316,	0,34727,39638,305850,464037,682376,854946,876272,877899,885457,892145,928710,
chr1	6785453	7762985	XM_047415993.1	0	+	6785530	7760609	0	22	122,70,119,68,136,72,154,141,1847,127,135,152,197,79,316,524,188,247,72,194,75,2383,	0,34727,39638,305850,464037,682376,854946,876272,877899,885457,892145,946994,950890,951477,951801,952505,959381,960391,962256,965745,967005,975149,
chr1	6785453	7762985	XM_017000774.3	0	+	6785530	7760609	0	23	122,70,119,68,136,72,154,141,1847,127,135,152,197,79,316,524,188,247,72,21,194,75,2383,	0,34727,39638,305850,464037,682376,854946,876272,877899,885457,892145,946994,950890,951477,951801,952505,959381,960391,962256,964317,965745,967005,975149,
chr1	6785453	7769706	XM_047416024.1	0	+	6785550	7766522	0	20	122,119,68,136,154,141,1847,127,135,152,197,79,316,185,188,247,72,194,75,3248,	0,39638,305850,464037,854946,876272,877899,885457,892145,946994,950890,951477,951801,952844,959381,960391,962256,965745,967005,981005,
chr1	6785453	7769706	XM_047416005.1	0	+	6785550	7766522	0	20	122,119,68,136,154,141,1847,127,135,152,197,79,316,524,188,247,72,194,75,3248,	0,39638,305850,464037,854946,876272,877899,885457,892145,946994,950890,951477,951801,952505,959381,960391,962256,965745,967005,981005,
chr1	6785453	7769706	NM_001349612.2	0	+	6785550	7766491	0	23	122,119,68,136,72,154,141,1847,127,135,152,197,79,316,185,188,247,72,21,194,75,31,3248,	0,39638,305850,464037,682376,854946,876272,877899,885457,892145,946994,950890,951477,951801,952844,959381,960391,962256,964317,965745,967005,970184,981005,
chr1	6785453	7769706	XM_047415999.1	0	+	6785550	7766522	0	21	122,119,68,136,72,154,141,1847,127,135,152,197,79,316,524,188,247,72,194,75,3248,	0,39638,305850,464037,682376,854946,876272,877899,885457,892145,946994,950890,951477,951801,952505,959381,960391,962256,965745,967005,981005,
chr1	6785453	7769706	NM_001349608.2	0	+	6785550	7766491	0	22	122,119,68,136,72,154,141,1847,127,135,152,197,79,316,524,188,247,72,194,75,31,3248,	0,39638,305850,464037,682376,854946,876272,877899,885457,892145,946994,950890,951477,951801,952505,959381,960391,962256,965745,967005,970184,981005,
chr1	6785453	7769706	XM_011541088.3	0	+	6785550	7766522	0	22	122,119,68,136,72,154,141,1847,127,135,152,197,79,316,524,188,247,72,21,194,75,3248,	0,39638,305850,464037,682376,854946,876272,877899,885457,892145,946994,950890,951477,951801,952505,959381,960391,962256,964317,965745,967005,981005,
chr1	6785453	7769706	NM_001410738.1	0	+	6785530	7766522	0	21	122,70,119,68,136,154,141,1847,127,135,152,197,79,316,185,188,247,72,194,75,3248,	0,34727,39638,305850,464037,854946,876272,877899,885457,892145,946994,950890,951477,951801,952844,959381,960391,962256,965745,967005,981005,
chr1	6785453	7769706	XM_047415997.1	0	+	6785530	7766522	0	21	122,70,119,68,136,154,141,1847,127,135,152,197,79,316,524,188,247,72,194,75,3248,	0,34727,39638,305850,464037,854946,876272,877899,885457,892145,946994,950890,951477,951801,952505,959381,960391,962256,965745,967005,981005,
chr1	6785453	7769706	XM_011541087.3	0	+	6785530	7766522	0	22	122,70,119,68,136,154,141,1847,127,135,152,197,79,316,524,188,247,72,21,194,75,3248,	0,34727,39638,305850,464037,854946,876272,877899,885457,892145,946994,950890,951477,951801,952505,959381,960391,962256,964317,965745,967005,981005,
chr1	6785453	7769706	NM_001410737.1	0	+	6785530	7766522	0	22	122,70,119,68,136,72,154,141,1847,127,135,152,197,79,316,185,188,247,72,194,75,3248,	0,34727,39638,305850,464037,682376,854946,876272,877899,885457,892145,946994,950890,951477,951801,952844,959381,960391,962256,965745,967005,981005,
chr1	6785453	7769706	XM_017000778.2	0	+	6785530	7766491	0	23	122,70,119,68,136,72,154,141,1847,127,135,152,197,79,316,185,188,247,72,194,75,31,3248,	0,34727,39638,305850,464037,682376,854946,876272,877899,885457,892145,946994,950890,951477,951801,952844,959381,960391,962256,965745,967005,970184,981005,
chr1	6785453	7769706	NM_001349610.2	0	+	6785530	7766491	0	24	122,70,119,68,136,72,154,141,1847,127,135,152,197,79,316,185,188,247,72,21,194,69,31,3248,	0,34727,39638,305850,464037,682376,854946,876272,877899,885457,892145,946994,950890,951477,951801,952844,959381,960391,962256,964317,965745,967011,970184,981005,
chr1	6785453	7769706	NM_001349609.2	0	+	6785530	7766522	0	23	122,70,119,68,136,72,154,141,1847,127,135,152,197,79,316,185,188,247,72,21,194,75,3248,	0,34727,39638,305850,464037,682376,854946,876272,877899,885457,892145,946994,950890,951477,951801,952844,959381,960391,962256,964317,965745,967005,981005,
chr1	6785453	7769706	XM_011541090.4	0	+	6785530	7766491	0	24	122,70,119,68,136,72,154,141,1847,127,135,152,197,79,316,185,188,247,72,21,194,75,31,3248,	0,34727,39638,305850,464037,682376,854946,876272,877899,885457,892145,946994,950890,951477,951801,952844,959381,960391,962256,964317,965745,967005,970184,981005,
chr1	6785453	7769706	XM_011541086.4	0	+	6785530	7766522	0	22	122,70,119,68,136,72,154,141,1847,127,135,152,197,79,316,524,188,247,72,194,75,3248,	0,34727,39638,305850,464037,682376,854946,876272,877899,885457,892145,946994,950890,951477,951801,952505,959381,960391,962256,965745,967005,981005,
chr1	6785453	7769706	NM_015215.4	0	+	6785530	7766491	0	23	122,70,119,68,136,72,154,141,1847,127,135,152,197,79,316,524,188,247,72,194,75,31,3248,	0,34727,39638,305850,464037,682376,854946,876272,877899,885457,892145,946994,950890,951477,951801,952505,959381,960391,962256,965745,967005,970184,981005,
chr1	6785453	7769706	XM_011541083.3	0	+	6785530	7766522	0	23	122,70,119,68,136,72,154,141,1847,127,135,152,197,79,316,524,188,247,72,21,194,75,3248,	0,34727,39638,305850,464037,682376,854946,876272,877899,885457,892145,946994,950890,951477,951801,952505,959381,960391,962256,964317,965745,967005,981005,
chr1	6785453	7769706	XM_011541084.3	0	+	6785530	7766491	0	24	122,70,119,68,136,72,154,141,1847,127,135,152,197,79,316,524,188,247,72,21,194,75,31,3248,	0,34727,39638,305850,464037,682376,854946,876272,877899,885457,892145,946994,950890,951477,951801,952505,959381,960391,962256,964317,965745,967005,970184,981005,
chr1	6799294	7769706	XM_047415988.1	0	+	6807055	7766522	0	24	762,106,70,119,68,136,72,154,141,1847,127,135,152,197,79,316,524,188,247,72,21,194,75,3248,	0,7688,20886,25797,292009,450196,668535,841105,862431,864058,871616,878304,933153,937049,937636,937960,938664,945540,946550,948415,950476,951904,953164,967164,
chr1	6819080	7769706	XM_047416009.1	0	+	7249506	7766522	0	23	390,70,119,68,136,72,154,141,1847,127,135,152,197,79,316,524,188,247,72,21,194,75,3248,	0,1100,6011,272223,430410,648749,821319,842645,844272,851830,858518,913367,917263,917850,918174,918878,925754,926764,928629,930690,932118,933378,947378,
chr1	10474949	10630758	XM_011541580.2	0	+	10474966	10629987	0	8	53,48,85,86,103,98,92,1228,	0,20324,61263,143382,148069,149390,152322,154581,
chr1	10474949	10630758	NM_004565.3	0	+	10474966	10629987	0	9	53,48,85,129,86,103,98,92,1228,	0,20324,61263,124288,143382,148069,149390,152322,154581,
chr1	10474949	10630758	XM_047422543.1	0	+	10524456	10629987	0	10	53,48,78,85,129,86,103,98,92,1228,	0,20324,49456,61263,124288,143382,148069,149390,152322,154581,
chr1	10474949	10630758	XM_047422545.1	0	+	10599260	10629987	0	11	53,48,78,109,85,129,86,103,98,92,1228,	0,20324,49456,53301,61263,124288,143382,148069,149390,152322,154581,
chr1	10474949	10630758	XM_047422546.1	0	+	10474966	10629987	0	8	131,48,85,86,103,98,92,1228,	0,20324,61263,143382,148069,149390,152322,154581,
chr1	10474949	10630758	XM_047422544.1	0	+	10474966	10629987	0	9	131,48,85,129,86,103,98,92,1228,	0,20324,61263,124288,143382,148069,149390,152322,154581,
chr1	10484492	10630758	XM_011541579.4	0	+	10485037	10629987	0	8	623,48,85,86,103,98,92,1228,	0,10781,51720,133839,138526,139847,142779,145038,
chr1	10484500	10630758	XM_011541577.3	0	+	10485037	10629987	0	9	615,48,85,129,86,103,98,92,1228,	0,10773,51712,114737,133831,138518,139839,142771,145030,
chr1	11479154	11537551	NM_020780.2	0	+	11500992	11536686	0	21	218,1099,220,137,135,161,140,149,162,162,114,137,185,131,173,127,146,160,114,167,1228,	0,21835,23523,35235,36214,36846,38308,40200,40564,41532,44787,46021,47496,50401,50632,51752,52410,55226,55856,56323,57169,
chr1	11500915	11537551	XM_011541828.4	0	+	11500992	11536686	0	20	1173,220,137,135,161,140,149,162,162,114,137,185,131,173,127,146,160,114,167,1228,	0,1762,13474,14453,15085,16547,18439,18803,19771,23026,24260,25735,28640,28871,29991,30649,33465,34095,34562,35408,
chr1	11502094	11537551	XM_011541829.2	0	+	11502694	11536686	0	20	209,220,137,135,161,140,149,162,162,114,137,185,131,173,127,146,160,114,167,1228,	0,583,12295,13274,13906,15368,17260,17624,18592,21847,23081,24556,27461,27692,28812,29470,32286,32916,33383,34229,
chr1	12567909	12596191	XM_017002809.2	0	-	12568339	12580606	0	6	515,126,239,120,144,206,	0,4818,10808,11383,12613,28076,
chr1	12567909	12596613	NM_001324370.2	0	-	12568339	12580606	0	6	515,126,239,120,144,405,	0,4818,10808,11383,12613,28299,
chr1	12567909	12616789	XM_047434406.1	0	-	12568339	12600375	0	6	515,126,239,120,144,16429,	0,4818,10808,11383,12613,32451,
chr1	12567909	12616789	NM_001319225.2	0	-	12568339	12580606	0	6	515,126,239,120,144,230,	0,4818,10808,11383,12613,48650,
chr1	12567909	12618210	NM_004753.7	0	-	12568339	12617348	0	6	515,126,239,120,144,1057,	0,4818,10808,11383,12613,49244,
chr1	12567909	12618210	XM_006711036.3	0	-	12568328	12617348	0	4	515,126,144,1057,	0,4818,12613,49244,
chr1	13892823	15063854	XM_017000769.3	0	+	13893635	15063754	0	10	933,158,241,192,137,171,190,126,51,129,	0,287611,706159,1067860,1141925,1151165,1163267,1167348,1170748,1170902,
chr1	13892823	15063910	XM_017000768.3	0	+	13893635	15063809	0	10	933,158,241,192,137,171,190,131,51,185,	0,287611,706159,1067860,1141925,1151165,1163267,1167348,1170748,1170902,
chr1	13892823	15068155	XM_017000770.3	0	+	13893635	15065646	0	10	933,158,241,192,137,171,190,126,51,2526,	0,287611,706159,1067860,1141925,1151165,1163267,1167348,1170748,1172806,
chr1	13892823	15100929	XM_011541080.4	0	+	13893635	15098934	0	13	933,158,241,192,137,171,190,131,51,124,206,119,2002,	0,287611,706159,1067860,1141925,1151165,1163267,1167348,1170748,1172806,1201356,1201991,1206104,
chr1	13892823	15118043	XM_005245795.6	0	+	13893635	15114635	0	17	933,158,241,192,137,171,190,131,51,124,206,119,232,102,167,115,3573,	0,287611,706159,1067860,1141925,1151165,1163267,1167348,1170748,1172806,1201356,1201991,1208719,1210535,1211199,1219603,1221647,
chr1	13892823	15118043	XM_011541074.4	0	+	13893635	15113024	0	16	933,158,241,192,137,171,190,131,51,124,206,119,232,102,167,5617,	0,287611,706159,1067860,1141925,1151165,1163267,1167348,1170748,1172806,1201356,1201991,1208719,1210535,1211199,1219603,
chr1	14598684	15068152	NM_001370230.2	0	+	14598997	15065646	0	8	379,157,137,171,190,126,51,2523,	0,362034,436064,445304,457406,461487,464887,466945,
chr1	14598684	15068152	NM_015209.3	0	+	14598997	15065797	0	8	539,192,137,171,190,131,51,2523,	0,361999,436064,445304,457406,461487,464887,466945,
chr1	14598684	15068155	XM_017000771.2	0	+	14598997	15065797	0	9	226,241,192,137,171,190,131,51,2526,	0,298,361999,436064,445304,457406,461487,464887,466945,
chr1	14598684	15118043	XM_047415845.1	0	+	14598997	15113024	0	15	226,241,192,137,171,190,131,51,124,206,119,232,102,167,5617,	0,298,361999,436064,445304,457406,461487,464887,466945,495495,496130,502858,504674,505338,513742,
chr1	14598684	15118043	NM_201628.3	0	+	14598997	15114635	0	15	539,192,137,171,190,131,51,124,206,119,232,102,167,115,3573,	0,361999,436064,445304,457406,461487,464887,466945,495495,496130,502858,504674,505338,513742,515786,
chr1	15681505	15734769	XM_017000758.1	0	+	15681600	15733934	0	19	194,107,110,100,88,187,229,819,70,91,65,89,133,191,66,160,180,117,973,	0,34731,35201,36387,37032,38228,43811,45508,46573,46761,47163,47596,48291,49026,49686,50383,50844,51106,52291,
chr1	15681505	15734769	XM_017000757.1	0	+	15681600	15733934	0	20	194,107,110,100,88,187,60,229,819,70,91,65,89,133,191,66,160,180,117,973,	0,34731,35201,36387,37032,38228,39823,43811,45508,46573,46761,47163,47596,48291,49026,49686,50383,50844,51106,52291,
chr1	15684319	15734769	NM_001410755.1	0	+	15684558	15733934	0	19	299,107,110,100,88,187,229,819,70,91,65,89,133,191,66,160,180,117,973,	0,31917,32387,33573,34218,35414,40997,42694,43759,43947,44349,44782,45477,46212,46872,47569,48030,48292,49477,
chr1	15684319	15734769	NM_015164.4	0	+	15684558	15733934	0	20	299,107,110,100,88,187,60,229,819,70,91,65,89,133,191,66,160,180,117,973,	0,31917,32387,33573,34218,35414,37009,40997,42694,43759,43947,44349,44782,45477,46212,46872,47569,48030,48292,49477,
chr1	15720336	15734769	XM_005245791.5	0	+	15720444	15733934	0	15	151,60,229,819,70,91,65,89,133,191,66,160,180,117,973,	0,992,4980,6677,7742,7930,8332,8765,9460,10195,10855,11552,12013,12275,13460,
chr1	17755332	17827063	NM_030812.3	0	+	17823008	17826519	0	3	172,372,1297,	0,67652,70434,
chr1	17759328	17827063	XM_011542212.3	0	+	17823008	17826519	0	3	158,372,1297,	0,63656,66438,
chr1	18871429	18890891	NM_001161504.2	0	-	18872844	18889430	0	15	1528,119,122,153,48,197,74,188,75,150,156,48,93,94,198,	0,3033,3952,4885,5778,5986,7870,10270,11694,11849,14043,15034,17932,18582,19264,
chr1	18871429	18902555	NM_003748.4	0	-	18872844	18902523	0	15	1528,119,122,153,48,197,74,188,75,150,156,48,93,94,94,	0,3033,3952,4885,5778,5986,7870,10270,11694,11849,14043,15034,17932,18582,31032,
chr1	18871429	18902555	NM_170726.3	0	-	18872844	18902523	0	16	361,154,119,122,153,48,197,74,188,75,150,156,48,93,94,94,	0,1374,3033,3952,4885,5778,5986,7870,10270,11694,11849,14043,15034,17932,18582,31032,
chr1	18871429	18902555	NM_001319218.2	0	-	18872844	18902523	0	14	1528,119,122,48,197,74,188,75,150,156,48,93,94,94,	0,3033,3952,5778,5986,7870,10270,11694,11849,14043,15034,17932,18582,31032,
chr1	19920008	19923617	NM_014589.3	0	-	19920306	19923559	0	4	441,107,139,98,	0,2289,2608,3511,
chr1	20806291	21050994	XM_047433262.1	0	-	20807318	21002742	0	33	1209,147,82,147,99,82,126,173,116,221,118,94,95,133,105,237,147,198,171,120,134,247,89,840,109,123,98,115,180,33,114,96,129,	0,4446,6866,11100,18808,21325,22855,34564,43123,44966,47268,48686,51111,54093,55936,58184,58824,73031,79909,87225,89076,93405,98591,135199,143711,163182,166710,174042,174756,191309,194907,196421,244574,
chr1	20806291	21050994	XM_047433266.1	0	-	20807318	21002742	0	33	1209,147,82,147,99,82,126,173,116,221,118,94,95,133,105,237,147,198,171,111,120,134,247,89,840,106,123,98,115,180,33,96,129,	0,4446,6866,11100,18808,21325,22855,34564,43123,44966,47268,48686,51111,54093,55936,58184,58824,73031,79909,86327,87225,89076,93405,98591,135199,143711,163182,166710,174042,174756,191309,196421,244574,
chr1	20806291	21111383	XM_047433269.1	0	-	20807318	21002742	0	36	1209,82,147,99,82,126,173,116,221,118,94,95,133,105,237,147,198,171,111,120,134,247,89,840,109,123,98,115,180,21,33,114,96,129,76,61,	0,6866,11100,18808,21325,22855,34564,43123,44966,47268,48686,51111,54093,55936,58184,58824,73031,79909,86327,87225,89076,93405,98591,135199,143711,163182,166710,174042,174756,176096,191309,194907,196421,244574,282846,305031,
chr1	20806291	21111383	XM_047433242.1	0	-	20807318	21002742	0	36	1209,147,82,147,99,82,126,173,116,221,118,94,95,133,105,237,147,198,171,120,134,247,89,840,109,123,98,115,180,21,33,114,96,129,76,61,	0,4446,6866,11100,18808,21325,22855,34564,43123,44966,47268,48686,51111,54093,55936,58184,58824,73031,79909,87225,89076,93405,98591,135199,143711,163182,166710,174042,174756,176096,191309,194907,196421,244574,282846,305031,
chr1	20806291	21111383	XM_047433302.1	0	-	20807318	21002742	0	35	1209,82,147,99,82,126,173,116,221,118,94,95,133,105,237,147,198,171,120,134,247,89,840,109,123,98,115,180,21,33,114,96,129,76,61,	0,6866,11100,18808,21325,22855,34564,43123,44966,47268,48686,51111,54093,55936,58184,58824,73031,79909,87225,89076,93405,98591,135199,143711,163182,166710,174042,174756,176096,191309,194907,196421,244574,282846,305031,
chr1	20806291	21111383	XM_047433352.1	0	-	20807318	21002742	0	36	1209,147,82,147,99,82,126,173,116,221,118,94,95,133,105,237,147,198,171,111,120,134,247,89,109,123,98,115,180,21,33,114,96,129,76,61,	0,4446,6866,11100,18808,21325,22855,34564,43123,44966,47268,48686,51111,54093,55936,58184,58824,73031,79909,86327,87225,89076,93405,98591,143711,163182,166710,174042,174756,176096,191309,194907,196421,244574,282846,305031,
chr1	20806291	21111383	XM_047433353.1	0	-	20807318	21002742	0	35	1209,147,82,147,99,82,126,173,116,221,118,94,95,133,105,237,147,198,171,120,134,247,89,109,123,98,115,180,21,33,114,96,129,76,61,	0,4446,6866,11100,18808,21325,22855,34564,43123,44966,47268,48686,51111,54093,55936,58184,58824,73031,79909,87225,89076,93405,98591,143711,163182,166710,174042,174756,176096,191309,194907,196421,244574,282846,305031,
chr1	20806291	21111383	XM_047433198.1	0	-	20807318	21002742	0	37	1209,147,82,147,99,82,126,173,116,221,118,94,95,133,105,237,147,198,171,111,120,134,247,89,840,106,123,98,115,180,21,33,114,96,129,76,61,	0,4446,6866,11100,18808,21325,22855,34564,43123,44966,47268,48686,51111,54093,55936,58184,58824,73031,79909,86327,87225,89076,93405,98591,135199,143711,163182,166710,174042,174756,176096,191309,194907,196421,244574,282846,305031,
chr1	20806291	21111383	XM_047433279.1	0	-	20807318	21002742	0	36	1209,82,147,99,82,126,173,116,221,118,94,95,133,105,237,147,198,171,111,120,134,247,89,840,106,123,98,115,180,21,33,114,96,129,76,61,	0,6866,11100,18808,21325,22855,34564,43123,44966,47268,48686,51111,54093,55936,58184,58824,73031,79909,86327,87225,89076,93405,98591,135199,143711,163182,166710,174042,174756,176096,191309,194907,196421,244574,282846,305031,
chr1	20806291	21111383	XM_047433253.1	0	-	20807318	21002742	0	36	1209,147,82,147,99,82,126,173,116,221,118,94,95,133,105,237,147,198,171,120,134,247,89,840,106,123,98,115,180,21,33,114,96,129,76,61,	0,4446,6866,11100,18808,21325,22855,34564,43123,44966,47268,48686,51111,54093,55936,58184,58824,73031,79909,87225,89076,93405,98591,135199,143711,163182,166710,174042,174756,176096,191309,194907,196421,244574,282846,305031,
chr1	20806291	21111383	XM_047433315.1	0	-	20807318	21002742	0	35	1209,82,147,99,82,126,173,116,221,118,94,95,133,105,237,147,198,171,120,134,247,89,840,106,123,98,115,180,21,33,114,96,129,76,61,	0,6866,11100,18808,21325,22855,34564,43123,44966,47268,48686,51111,54093,55936,58184,58824,73031,79909,87225,89076,93405,98591,135199,143711,163182,166710,174042,174756,176096,191309,194907,196421,244574,282846,305031,
chr1	20806291	21111383	XM_047433354.1	0	-	20807318	21002742	0	35	1209,147,82,147,99,82,126,173,116,221,118,94,95,133,105,237,147,198,171,120,134,247,89,106,123,98,115,180,21,33,114,96,129,76,61,	0,4446,6866,11100,18808,21325,22855,34564,43123,44966,47268,48686,51111,54093,55936,58184,58824,73031,79909,87225,89076,93405,98591,143711,163182,166710,174042,174756,176096,191309,194907,196421,244574,282846,305031,
chr1	20806291	21111383	XM_047433201.1	0	-	20807318	21002742	0	36	1209,147,82,147,99,82,126,173,116,221,118,94,95,133,105,237,147,198,171,111,120,134,247,89,840,109,123,98,115,180,33,114,96,129,76,61,	0,4446,6866,11100,18808,21325,22855,34564,43123,44966,47268,48686,51111,54093,55936,58184,58824,73031,79909,86327,87225,89076,93405,98591,135199,143711,163182,166710,174042,174756,191309,194907,196421,244574,282846,305031,
chr1	20806291	21111383	XM_047433205.1	0	-	20807318	21002742	0	36	1209,147,82,147,99,82,126,173,116,221,118,94,95,133,105,237,147,198,171,111,120,134,247,89,840,106,123,98,115,180,33,114,96,129,76,61,	0,4446,6866,11100,18808,21325,22855,34564,43123,44966,47268,48686,51111,54093,55936,58184,58824,73031,79909,86327,87225,89076,93405,98591,135199,143711,163182,166710,174042,174756,191309,194907,196421,244574,282846,305031,
chr1	20806291	21111383	XM_047433212.1	0	-	20807318	21002742	0	36	1209,147,82,147,99,82,126,173,116,221,118,94,95,133,105,237,147,198,171,111,120,134,247,89,840,109,123,98,115,180,21,114,96,129,76,61,	0,4446,6866,11100,18808,21325,22855,34564,43123,44966,47268,48686,51111,54093,55936,58184,58824,73031,79909,86327,87225,89076,93405,98591,135199,143711,163182,166710,174042,174756,176096,194907,196421,244574,282846,305031,
chr1	20806291	21111383	XM_047433267.1	0	-	20807318	21002742	0	35	1209,147,82,147,99,82,126,173,116,221,118,94,95,133,105,237,147,198,171,120,134,247,89,840,109,123,98,115,180,21,114,96,129,76,61,	0,4446,6866,11100,18808,21325,22855,34564,43123,44966,47268,48686,51111,54093,55936,58184,58824,73031,79909,87225,89076,93405,98591,135199,143711,163182,166710,174042,174756,176096,194907,196421,244574,282846,305031,
chr1	20806291	21111383	XM_047433268.1	0	-	20807318	21002742	0	35	1209,147,82,147,99,82,126,173,116,221,118,94,95,133,105,237,147,198,171,120,134,247,89,840,106,123,98,115,180,21,114,96,129,76,61,	0,4446,6866,11100,18808,21325,22855,34564,43123,44966,47268,48686,51111,54093,55936,58184,58824,73031,79909,87225,89076,93405,98591,135199,143711,163182,166710,174042,174756,176096,194907,196421,244574,282846,305031,
chr1	20806291	21111383	XM_017002677.3	0	-	20807318	21002742	0	35	1209,147,82,147,99,82,126,173,116,221,118,94,95,133,105,237,147,198,171,111,120,134,247,89,840,109,123,98,115,180,114,96,129,76,61,	0,4446,6866,11100,18808,21325,22855,34564,43123,44966,47268,48686,51111,54093,55936,58184,58824,73031,79909,86327,87225,89076,93405,98591,135199,143711,163182,166710,174042,174756,194907,196421,244574,282846,305031,
chr1	20806291	21111383	XM_047433282.1	0	-	20807318	21002742	0	34	1209,147,82,147,99,82,126,173,116,221,118,94,95,133,105,237,147,198,171,120,134,247,89,840,109,123,98,115,180,114,96,129,76,61,	0,4446,6866,11100,18808,21325,22855,34564,43123,44966,47268,48686,51111,54093,55936,58184,58824,73031,79909,87225,89076,93405,98591,135199,143711,163182,166710,174042,174756,194907,196421,244574,282846,305031,
chr1	20806291	21111383	XM_047433283.1	0	-	20807318	21002742	0	34	1209,147,82,147,99,82,126,173,116,221,118,94,95,133,105,237,147,198,171,120,134,247,89,840,106,123,98,115,180,114,96,129,76,61,	0,4446,6866,11100,18808,21325,22855,34564,43123,44966,47268,48686,51111,54093,55936,58184,58824,73031,79909,87225,89076,93405,98591,135199,143711,163182,166710,174042,174756,194907,196421,244574,282846,305031,
chr1	20806291	21111383	XM_047433261.1	0	-	20807318	21002742	0	36	1209,147,82,147,99,82,126,173,116,221,118,94,95,133,105,237,147,198,171,111,120,134,247,89,840,109,123,98,115,180,21,33,96,129,76,61,	0,4446,6866,11100,18808,21325,22855,34564,43123,44966,47268,48686,51111,54093,55936,58184,58824,73031,79909,86327,87225,89076,93405,98591,135199,143711,163182,166710,174042,174756,176096,191309,196421,244574,282846,305031,
chr1	20806291	21111383	XM_011542371.3	0	-	20807318	21002742	0	35	1209,147,82,147,99,82,126,173,116,221,118,94,95,133,105,237,147,198,171,111,120,134,247,89,840,109,123,98,115,180,33,96,129,76,61,	0,4446,6866,11100,18808,21325,22855,34564,43123,44966,47268,48686,51111,54093,55936,58184,58824,73031,79909,86327,87225,89076,93405,98591,135199,143711,163182,166710,174042,174756,191309,196421,244574,282846,305031,
chr1	20806291	21111383	XM_047433294.1	0	-	20807318	21002742	0	34	1209,147,82,147,99,82,126,173,116,221,118,94,95,133,105,237,147,198,171,120,134,247,89,840,109,123,98,115,180,33,96,129,76,61,	0,4446,6866,11100,18808,21325,22855,34564,43123,44966,47268,48686,51111,54093,55936,58184,58824,73031,79909,87225,89076,93405,98591,135199,143711,163182,166710,174042,174756,191309,196421,244574,282846,305031,
chr1	20806291	21111383	XM_047433296.1	0	-	20807318	21002742	0	34	1209,147,82,147,99,82,126,173,116,221,118,94,95,133,105,237,147,198,171,120,134,247,89,840,106,123,98,115,180,33,96,129,76,61,	0,4446,6866,11100,18808,21325,22855,34564,43123,44966,47268,48686,51111,54093,55936,58184,58824,73031,79909,87225,89076,93405,98591,135199,143711,163182,166710,174042,174756,191309,196421,244574,282846,305031,
chr1	20806291	21111383	XM_047433274.1	0	-	20807318	21002742	0	35	1209,147,82,147,99,82,126,173,116,221,118,94,95,133,105,237,147,198,171,111,120,134,247,89,840,109,123,98,115,180,21,96,129,76,61,	0,4446,6866,11100,18808,21325,22855,34564,43123,44966,47268,48686,51111,54093,55936,58184,58824,73031,79909,86327,87225,89076,93405,98591,135199,143711,163182,166710,174042,174756,176096,196421,244574,282846,305031,
chr1	20806291	21111383	XM_047433312.1	0	-	20807318	21002742	0	34	1209,147,82,147,99,82,126,173,116,221,118,94,95,133,105,237,147,198,171,120,134,247,89,840,106,123,98,115,180,21,96,129,76,61,	0,4446,6866,11100,18808,21325,22855,34564,43123,44966,47268,48686,51111,54093,55936,58184,58824,73031,79909,87225,89076,93405,98591,135199,143711,163182,166710,174042,174756,176096,196421,244574,282846,305031,
chr1	20806291	21111383	XM_047433287.1	0	-	20807318	21002742	0	34	1209,147,82,147,99,82,126,173,116,221,118,94,95,133,105,237,147,198,171,111,120,134,247,89,840,109,123,98,115,180,96,129,76,61,	0,4446,6866,11100,18808,21325,22855,34564,43123,44966,47268,48686,51111,54093,55936,58184,58824,73031,79909,86327,87225,89076,93405,98591,135199,143711,163182,166710,174042,174756,196421,244574,282846,305031,
chr1	20806291	21111383	XM_047433291.1	0	-	20807318	21002742	0	34	1209,147,82,147,99,82,126,173,116,221,118,94,95,133,105,237,147,198,171,111,120,134,247,89,840,106,123,98,115,180,96,129,76,61,	0,4446,6866,11100,18808,21325,22855,34564,43123,44966,47268,48686,51111,54093,55936,58184,58824,73031,79909,86327,87225,89076,93405,98591,135199,143711,163182,166710,174042,174756,196421,244574,282846,305031,
chr1	20806291	21111383	XM_047433329.1	0	-	20807318	21002742	0	33	1209,147,82,147,99,82,126,173,116,221,118,94,95,133,105,237,147,198,171,111,120,134,247,89,840,109,123,98,115,96,129,76,61,	0,4446,6866,11100,18808,21325,22855,34564,43123,44966,47268,48686,51111,54093,55936,58184,58824,73031,79909,86327,87225,89076,93405,98591,135199,143711,163182,166710,174042,196421,244574,282846,305031,
chr1	20806291	21111383	XM_047433345.1	0	-	20807318	21002742	0	32	1209,147,82,147,99,82,126,173,116,221,118,94,95,133,105,237,147,198,171,120,134,247,89,840,109,123,98,115,96,129,76,61,	0,4446,6866,11100,18808,21325,22855,34564,43123,44966,47268,48686,51111,54093,55936,58184,58824,73031,79909,87225,89076,93405,98591,135199,143711,163182,166710,174042,196421,244574,282846,305031,
chr1	20806291	21111383	XM_047433337.1	0	-	20807318	21002742	0	33	1209,147,82,147,99,82,126,173,116,221,118,94,95,133,105,237,147,198,171,111,120,134,247,89,840,106,123,98,115,96,129,76,61,	0,4446,6866,11100,18808,21325,22855,34564,43123,44966,47268,48686,51111,54093,55936,58184,58824,73031,79909,86327,87225,89076,93405,98591,135199,143711,163182,166710,174042,196421,244574,282846,305031,
chr1	20806291	21111383	XM_047433348.1	0	-	20807318	21002742	0	32	1209,147,82,147,99,82,126,173,116,221,118,94,95,133,105,237,147,198,171,120,134,247,89,840,106,123,98,115,96,129,76,61,	0,4446,6866,11100,18808,21325,22855,34564,43123,44966,47268,48686,51111,54093,55936,58184,58824,73031,79909,87225,89076,93405,98591,135199,143711,163182,166710,174042,196421,244574,282846,305031,
chr1	20806291	21111383	XM_047433323.1	0	-	20807318	20981113	0	33	1209,147,82,147,99,82,126,173,116,221,118,94,95,133,105,237,147,198,171,111,120,134,247,89,840,106,123,98,115,180,129,76,61,	0,4446,6866,11100,18808,21325,22855,34564,43123,44966,47268,48686,51111,54093,55936,58184,58824,73031,79909,86327,87225,89076,93405,98591,135199,143711,163182,166710,174042,174756,244574,282846,305031,
chr1	20806291	21111383	XM_047433196.1	0	-	20807318	21002742	0	36	1209,147,82,147,99,82,126,173,116,221,118,94,95,133,105,237,147,198,171,111,120,134,247,89,840,109,123,98,115,180,21,33,114,96,76,61,	0,4446,6866,11100,18808,21325,22855,34564,43123,44966,47268,48686,51111,54093,55936,58184,58824,73031,79909,86327,87225,89076,93405,98591,135199,143711,163182,166710,174042,174756,176096,191309,194907,196421,282846,305031,
chr1	20806291	21111383	NM_003760.4	0	-	20807318	21002742	0	32	1209,147,82,147,99,82,126,173,116,221,118,94,95,133,105,237,147,198,171,120,134,247,89,840,109,123,98,115,180,96,129,61,	0,4446,6866,11100,18808,21325,22855,34564,43123,44966,47268,48686,51111,54093,55936,58184,58824,73031,79909,87225,89076,93405,98591,135199,143711,163182,166710,174042,174756,196421,244574,305031,
chr1	20806291	21176228	XM_047433319.1	0	-	20807318	21002742	0	32	1209,147,82,147,99,82,126,173,116,221,118,94,95,133,105,237,147,198,171,120,134,247,89,840,109,123,98,115,180,96,76,54,	0,4446,6866,11100,18808,21325,22855,34564,43123,44966,47268,48686,51111,54093,55936,58184,58824,73031,79909,87225,89076,93405,98591,135199,143711,163182,166710,174042,174756,196421,282846,369883,
chr1	20806291	21176413	XM_047433231.1	0	-	20807318	21176392	0	35	1209,147,82,147,99,82,126,173,116,221,118,94,95,133,105,237,147,198,171,111,120,134,247,89,840,106,123,98,115,180,114,96,129,76,239,	0,4446,6866,11100,18808,21325,22855,34564,43123,44966,47268,48686,51111,54093,55936,58184,58824,73031,79909,86327,87225,89076,93405,98591,135199,143711,163182,166710,174042,174756,194907,196421,244574,282846,369883,
chr1	20806291	21176897	XM_011542370.3	0	-	20807318	21002742	0	38	1209,147,82,147,99,82,126,173,116,221,118,94,95,133,105,237,147,198,171,111,120,134,247,89,840,109,123,98,115,180,21,33,114,96,129,76,184,176,	0,4446,6866,11100,18808,21325,22855,34564,43123,44966,47268,48686,51111,54093,55936,58184,58824,73031,79909,86327,87225,89076,93405,98591,135199,143711,163182,166710,174042,174756,176096,191309,194907,196421,244574,282846,369883,370430,
chr1	20806291	21176897	NM_001198802.2	0	-	20807318	21002742	0	35	1209,147,82,147,99,82,126,173,116,221,118,94,95,133,105,237,147,198,171,120,134,247,89,840,106,123,98,115,180,21,96,129,76,184,176,	0,4446,6866,11100,18808,21325,22855,34564,43123,44966,47268,48686,51111,54093,55936,58184,58824,73031,79909,87225,89076,93405,98591,135199,143711,163182,166710,174042,174756,176096,196421,244574,282846,369883,370430,
chr1	20806291	21176897	XM_047433340.1	0	-	20807318	21002742	0	33	1209,82,147,99,82,126,173,116,221,118,94,95,133,105,237,147,198,171,120,134,247,89,840,109,123,98,115,180,96,129,76,184,176,	0,6866,11100,18808,21325,22855,34564,43123,44966,47268,48686,51111,54093,55936,58184,58824,73031,79909,87225,89076,93405,98591,135199,143711,163182,166710,174042,174756,196421,244574,282846,369883,370430,
chr1	20806291	21176897	XM_017002707.3	0	-	20807318	21002742	0	34	1209,147,82,147,99,82,126,173,116,221,118,94,95,133,105,237,147,198,171,111,120,134,247,89,109,123,98,115,180,96,129,76,184,176,	0,4446,6866,11100,18808,21325,22855,34564,43123,44966,47268,48686,51111,54093,55936,58184,58824,73031,79909,86327,87225,89076,93405,98591,143711,163182,166710,174042,174756,196421,244574,282846,369883,370430,
chr1	20806291	21176897	XM_017002708.3	0	-	20807318	21002742	0	33	1209,147,82,147,99,82,126,173,116,221,118,94,95,133,105,237,147,198,171,120,134,247,89,109,123,98,115,180,96,129,76,184,176,	0,4446,6866,11100,18808,21325,22855,34564,43123,44966,47268,48686,51111,54093,55936,58184,58824,73031,79909,87225,89076,93405,98591,143711,163182,166710,174042,174756,196421,244574,282846,369883,370430,
chr1	20806291	21176897	NM_001198801.2	0	-	20807318	21002742	0	35	1209,147,82,147,99,82,126,173,116,221,118,94,95,133,105,237,147,198,171,111,120,134,247,89,840,106,123,98,115,180,96,129,76,184,176,	0,4446,6866,11100,18808,21325,22855,34564,43123,44966,47268,48686,51111,54093,55936,58184,58824,73031,79909,86327,87225,89076,93405,98591,135199,143711,163182,166710,174042,174756,196421,244574,282846,369883,370430,
chr1	20806291	21176897	XM_047433324.1	0	-	20807318	21002742	0	34	1209,82,147,99,82,126,173,116,221,118,94,95,133,105,237,147,198,171,111,120,134,247,89,840,106,123,98,115,180,96,129,76,184,176,	0,6866,11100,18808,21325,22855,34564,43123,44966,47268,48686,51111,54093,55936,58184,58824,73031,79909,86327,87225,89076,93405,98591,135199,143711,163182,166710,174042,174756,196421,244574,282846,369883,370430,
chr1	20806291	21176897	XM_047433366.1	0	-	20807318	21002742	0	33	1209,147,82,147,99,82,126,173,116,221,118,94,95,133,105,237,147,198,171,120,134,247,89,106,123,98,115,180,96,129,76,184,176,	0,4446,6866,11100,18808,21325,22855,34564,43123,44966,47268,48686,51111,54093,55936,58184,58824,73031,79909,87225,89076,93405,98591,143711,163182,166710,174042,174756,196421,244574,282846,369883,370430,
chr1	20806291	21176897	XM_047433321.1	0	-	20807318	21002742	0	34	1209,147,82,147,99,82,126,173,116,221,118,94,95,133,105,237,147,198,171,120,134,247,89,840,106,123,98,115,180,96,129,76,61,176,	0,4446,6866,11100,18808,21325,22855,34564,43123,44966,47268,48686,51111,54093,55936,58184,58824,73031,79909,87225,89076,93405,98591,135199,143711,163182,166710,174042,174756,196421,244574,282846,305031,370430,
chr1	20806478	21176897	NM_001391897.1	0	-	20807318	20981113	0	35	1022,147,82,147,99,82,126,173,116,221,118,94,95,133,105,237,147,198,171,120,134,247,89,840,106,123,98,115,180,126,96,129,76,184,176,	0,4259,6679,10913,18621,21138,22668,34377,42936,44779,47081,48499,50924,53906,55749,57997,58637,72844,79722,87038,88889,93218,98404,135012,143524,162995,166523,173855,174569,194720,196234,244387,282659,369696,370243,
chr1	20806478	21176897	NM_001391906.1	0	-	20807318	21002742	0	37	1022,147,82,147,99,82,126,173,116,221,118,94,95,133,105,237,147,198,171,120,134,247,89,840,109,123,98,115,180,21,33,114,96,129,76,184,176,	0,4259,6679,10913,18621,21138,22668,34377,42936,44779,47081,48499,50924,53906,55749,57997,58637,72844,79722,87038,88889,93218,98404,135012,143524,162995,166523,173855,174569,175909,191122,194720,196234,244387,282659,369696,370243,
chr1	20806478	21176897	NM_001391907.1	0	-	20807318	21002742	0	37	1022,147,82,147,99,82,126,173,116,221,118,94,95,133,105,237,147,198,171,111,120,134,247,89,840,109,123,98,115,180,33,114,96,129,76,184,176,	0,4259,6679,10913,18621,21138,22668,34377,42936,44779,47081,48499,50924,53906,55749,57997,58637,72844,79722,86140,87038,88889,93218,98404,135012,143524,162995,166523,173855,174569,191122,194720,196234,244387,282659,369696,370243,
chr1	20806478	21176897	NM_001391902.1	0	-	20807318	21002742	0	35	1022,147,82,147,99,82,126,173,116,221,118,94,95,133,105,237,147,198,171,120,134,247,89,840,106,123,98,115,180,114,96,129,76,184,176,	0,4259,6679,10913,18621,21138,22668,34377,42936,44779,47081,48499,50924,53906,55749,57997,58637,72844,79722,87038,88889,93218,98404,135012,143524,162995,166523,173855,174569,194720,196234,244387,282659,369696,370243,
chr1	20806478	21176897	NM_001391898.1	0	-	20807318	21002742	0	34	1022,82,147,99,82,126,173,116,221,118,94,95,133,105,237,147,198,171,120,134,247,89,840,109,123,98,115,180,33,96,129,76,184,176,	0,6679,10913,18621,21138,22668,34377,42936,44779,47081,48499,50924,53906,55749,57997,58637,72844,79722,87038,88889,93218,98404,135012,143524,162995,166523,173855,174569,191122,196234,244387,282659,369696,370243,
chr1	20806478	21176897	NM_001391901.1	0	-	20807318	21002742	0	35	1022,147,82,147,99,82,126,173,116,221,118,94,95,133,105,237,147,198,171,120,134,247,89,840,109,123,98,115,180,21,96,129,76,184,176,	0,4259,6679,10913,18621,21138,22668,34377,42936,44779,47081,48499,50924,53906,55749,57997,58637,72844,79722,87038,88889,93218,98404,135012,143524,162995,166523,173855,174569,175909,196234,244387,282659,369696,370243,
chr1	20806478	21176897	NM_001391904.1	0	-	20807318	21002742	0	35	1022,147,82,147,99,82,126,173,116,221,118,94,95,133,105,237,147,198,171,111,120,134,247,89,840,109,123,98,115,180,96,129,76,184,176,	0,4259,6679,10913,18621,21138,22668,34377,42936,44779,47081,48499,50924,53906,55749,57997,58637,72844,79722,86140,87038,88889,93218,98404,135012,143524,162995,166523,173855,174569,196234,244387,282659,369696,370243,
chr1	20806478	21176897	NM_001391892.1	0	-	20807318	21002742	0	34	1022,147,82,147,99,82,126,173,116,221,118,94,95,133,105,237,147,198,171,120,134,247,89,840,109,123,98,115,180,96,129,76,184,176,	0,4259,6679,10913,18621,21138,22668,34377,42936,44779,47081,48499,50924,53906,55749,57997,58637,72844,79722,87038,88889,93218,98404,135012,143524,162995,166523,173855,174569,196234,244387,282659,369696,370243,
chr1	20806478	21176897	NM_001391900.1	0	-	20807318	21002742	0	34	1022,147,82,147,99,82,126,173,116,221,118,94,95,133,105,237,147,198,171,120,134,247,89,840,106,123,98,115,180,96,129,76,184,176,	0,4259,6679,10913,18621,21138,22668,34377,42936,44779,47081,48499,50924,53906,55749,57997,58637,72844,79722,87038,88889,93218,98404,135012,143524,162995,166523,173855,174569,196234,244387,282659,369696,370243,
chr1	20806478	21176897	NM_001391896.1	0	-	20807318	21002742	0	33	1022,82,147,99,82,126,173,116,221,118,94,95,133,105,237,147,198,171,120,134,247,89,840,106,123,98,115,180,96,129,76,184,176,	0,6679,10913,18621,21138,22668,34377,42936,44779,47081,48499,50924,53906,55749,57997,58637,72844,79722,87038,88889,93218,98404,135012,143524,162995,166523,173855,174569,196234,244387,282659,369696,370243,
chr1	20806478	21176897	NM_001391905.1	0	-	20807318	21002742	0	36	1022,147,82,147,99,82,126,173,116,221,118,94,95,133,105,237,147,198,171,120,134,247,89,840,106,123,98,115,180,33,114,96,129,76,61,176,	0,4259,6679,10913,18621,21138,22668,34377,42936,44779,47081,48499,50924,53906,55749,57997,58637,72844,79722,87038,88889,93218,98404,135012,143524,162995,166523,173855,174569,191122,194720,196234,244387,282659,304844,370243,
chr1	20806478	21176897	NM_001391894.1	0	-	20807318	21002742	0	34	1022,147,82,147,99,82,126,173,116,221,118,94,95,133,105,237,147,198,171,120,134,247,89,840,109,123,98,115,180,96,129,76,61,176,	0,4259,6679,10913,18621,21138,22668,34377,42936,44779,47081,48499,50924,53906,55749,57997,58637,72844,79722,87038,88889,93218,98404,135012,143524,162995,166523,173855,174569,196234,244387,282659,304844,370243,
chr1	20806478	21176897	NM_001391903.1	0	-	20807318	21002742	0	34	1022,147,82,147,99,82,126,173,116,221,118,94,95,133,105,237,147,198,171,120,134,247,89,840,106,123,98,115,180,114,96,129,76,176,	0,4259,6679,10913,18621,21138,22668,34377,42936,44779,47081,48499,50924,53906,55749,57997,58637,72844,79722,87038,88889,93218,98404,135012,143524,162995,166523,173855,174569,194720,196234,244387,282659,370243,
chr1	20806478	21176897	NM_001391893.1	0	-	20807318	21002742	0	32	1022,147,82,147,99,82,126,173,116,221,118,94,95,133,105,237,147,198,171,120,134,247,89,840,109,123,98,115,180,96,129,176,	0,4259,6679,10913,18621,21138,22668,34377,42936,44779,47081,48499,50924,53906,55749,57997,58637,72844,79722,87038,88889,93218,98404,135012,143524,162995,166523,173855,174569,196234,244387,370243,
chr1	20806478	21176897	NM_001391899.1	0	-	20807318	21002742	0	32	1022,147,82,147,99,82,126,173,116,221,118,94,95,133,105,237,147,198,171,120,134,247,89,840,106,123,98,115,180,96,129,176,	0,4259,6679,10913,18621,21138,22668,34377,42936,44779,47081,48499,50924,53906,55749,57997,58637,72844,79722,87038,88889,93218,98404,135012,143524,162995,166523,173855,174569,196234,244387,370243,
chr1	20941243	21168039	NM_001198803.2	0	-	20941375	21002742	0	13	152,840,109,123,98,115,180,33,96,129,76,61,79,	0,247,8759,28230,31758,39090,39804,56357,61469,109622,147894,170079,226717,
chr1	20941243	21176897	NM_001391895.1	0	-	20941375	21002742	0	12	152,840,109,123,98,115,180,96,129,76,184,176,	0,247,8759,28230,31758,39090,39804,61469,109622,147894,234931,235478,
chr1	23019467	23083689	NM_015013.4	0	+	23019596	23083364	0	19	480,166,134,79,93,107,82,95,143,91,135,74,112,133,188,115,128,147,511,	0,11001,30919,34293,35601,36464,38016,39605,49071,49593,51757,52656,53824,57760,59522,60085,61978,62752,63711,
chr1	23019467	23083689	NM_001410763.1	0	+	23019596	23082485	0	19	480,166,134,79,93,107,82,95,143,91,135,74,112,133,188,115,128,147,1240,	0,11001,30919,34293,35601,36464,38016,39605,49071,49593,51757,52656,53824,57760,59522,60085,61978,62752,62982,
chr1	23019467	23083689	NM_001363654.2	0	+	23019596	23083364	0	19	480,166,134,79,93,107,82,95,143,91,135,74,130,133,188,115,128,147,511,	0,11001,30919,34293,35601,36464,38016,39605,49071,49593,51757,52656,53806,57760,59522,60085,61978,62752,63711,
chr1	23019467	23083689	XM_047449677.1	0	+	23019596	23082485	0	19	480,166,134,79,93,107,82,95,143,91,135,74,130,133,188,115,128,147,1240,	0,11001,30919,34293,35601,36464,38016,39605,49071,49593,51757,52656,53806,57760,59522,60085,61978,62752,62982,
chr1	23019467	23083689	XM_005245786.3	0	+	23019596	23083364	0	20	480,166,60,134,79,93,107,82,95,143,91,135,74,112,133,188,115,128,147,511,	0,11001,24959,30919,34293,35601,36464,38016,39605,49071,49593,51757,52656,53824,57760,59522,60085,61978,62752,63711,
chr1	23019467	23083689	XM_017000716.2	0	+	23019596	23082485	0	20	480,166,60,134,79,93,107,82,95,143,91,135,74,112,133,188,115,128,147,1240,	0,11001,24959,30919,34293,35601,36464,38016,39605,49071,49593,51757,52656,53824,57760,59522,60085,61978,62752,62982,
chr1	23019467	23083689	NM_001410762.1	0	+	23019596	23083364	0	20	480,166,60,134,79,93,107,82,95,143,91,135,74,130,133,188,115,128,147,511,	0,11001,24959,30919,34293,35601,36464,38016,39605,49071,49593,51757,52656,53806,57760,59522,60085,61978,62752,63711,
chr1	23019467	23083689	XM_006710473.4	0	+	23019596	23082485	0	20	480,166,60,134,79,93,107,82,95,143,91,135,74,130,133,188,115,128,147,1240,	0,11001,24959,30919,34293,35601,36464,38016,39605,49071,49593,51757,52656,53806,57760,59522,60085,61978,62752,62982,
chr1	23019467	23083689	NM_001009999.3	0	+	23019596	23083364	0	21	480,166,60,134,79,93,107,82,95,12,143,91,135,74,112,133,188,115,128,147,511,	0,11001,24959,30919,34293,35601,36464,38016,39605,46592,49071,49593,51757,52656,53824,57760,59522,60085,61978,62752,63711,
chr1	27234440	27308636	XM_047449749.1	0	+	27261054	27306383	0	16	73,147,84,47,112,188,183,95,116,76,109,174,236,175,193,2451,	0,26515,28711,47798,48897,53233,57774,59581,60073,61885,62607,63497,66785,69180,70560,71745,
chr1	27234460	27308636	NM_001410767.1	0	+	27261054	27306255	0	16	53,147,84,47,112,188,183,95,116,76,109,174,236,175,135,2451,	0,26495,28691,47778,48877,53213,57754,59561,60053,61865,62587,63477,66765,69160,70598,71725,
chr1	27234468	27308636	XM_047449760.1	0	+	27261054	27306383	0	16	45,147,84,47,112,188,183,95,116,76,106,174,236,175,193,2451,	0,26487,28683,47770,48869,53205,57746,59553,60045,61857,62582,63469,66757,69152,70532,71717,
chr1	27234631	27302499	XM_011541058.4	0	+	27261054	27302225	0	14	320,147,84,47,112,188,183,95,116,76,109,174,236,561,	0,26324,28520,47607,48706,53042,57583,59390,59882,61694,62416,63306,66594,67307,
chr1	27234631	27308636	NM_015023.5	0	+	27261054	27306383	0	16	320,147,84,47,112,188,183,95,116,76,106,174,236,175,193,2451,	0,26324,28520,47607,48706,53042,57583,59390,59882,61694,62419,63306,66594,68989,70369,71554,
chr1	27234631	27308636	XM_047449761.1	0	+	27261054	27306255	0	16	320,147,84,47,112,188,183,95,116,76,109,174,236,175,135,2451,	0,26324,28520,47607,48706,53042,57583,59390,59882,61694,62416,63306,66594,68989,70427,71554,
chr1	27234631	27308636	NM_001276252.2	0	+	27261054	27306383	0	16	320,147,84,47,112,188,183,95,116,76,109,174,236,175,193,2451,	0,26324,28520,47607,48706,53042,57583,59390,59882,61694,62416,63306,66594,68989,70369,71554,
chr1	27235196	27308636	XM_011541057.2	0	+	27261054	27306383	0	16	115,147,84,47,112,188,183,95,116,76,109,174,236,175,193,2451,	0,25759,27955,47042,48141,52477,57018,58825,59317,61129,61851,62741,66029,68424,69804,70989,
chr1	27245191	27308636	XM_047449750.1	0	+	27261054	27306383	0	16	278,147,84,47,112,188,183,95,116,76,109,174,236,175,193,2451,	0,15764,17960,37047,38146,42482,47023,48830,49322,51134,51856,52746,56034,58429,59809,60994,
chr1	31426409	31471476	XR_007065585.1	0	-	31471476	31471476	0	2	1200,411,	0,44656,
chr1	34457858	34685319	XR_001737964.2	0	-	34685319	34685319	0	9	1042,105,47,206,51,134,105,132,155,	0,4263,5204,11922,89720,101255,146614,157705,227306,
chr1	34541500	34685319	XR_001737965.2	0	-	34685319	34685319	0	6	188,54,134,105,132,155,	0,6078,17613,62972,74063,143664,
chr1	34541500	34685319	XR_001737966.2	0	-	34685319	34685319	0	5	188,134,105,132,155,	0,17613,62972,74063,143664,
chr1	37713879	37752681	XR_001737123.2	0	-	37752681	37752681	0	16	218,160,143,109,156,194,150,204,62,186,126,62,109,172,134,185,	0,851,1975,4498,4781,5534,6029,6471,6903,7780,9161,9431,13222,17531,21377,38617,
chr1	37713879	37752681	XR_946613.3	0	-	37752681	37752681	0	16	144,160,143,109,156,194,150,204,62,186,126,62,109,172,134,185,	0,851,1975,4498,4781,5534,6029,6471,6903,7780,9161,9431,13222,17531,21377,38617,
chr1	37713879	37752681	XR_001737124.2	0	-	37752681	37752681	0	16	144,142,143,109,156,194,150,204,62,186,126,62,109,172,134,185,	0,851,1975,4498,4781,5534,6029,6471,6903,7780,9161,9431,13222,17531,21377,38617,
chr1	37713879	37753236	XR_946610.2	0	-	37753236	37753236	0	16	144,160,143,109,156,194,150,204,62,186,126,62,109,172,134,361,	0,851,1975,4498,4781,5534,6029,6471,6903,7780,9161,9431,13222,17531,21377,38996,
chr1	37715891	37752681	XM_017001080.1	0	-	37715975	37752662	0	14	106,111,156,194,150,204,62,186,126,62,109,172,134,185,	0,2484,2769,3522,4017,4459,4891,5768,7149,7419,11210,15519,19365,36605,
chr1	37715975	37752681	XM_047418391.1	0	-	37718371	37752662	0	13	2511,156,194,150,204,62,186,126,62,109,172,134,185,	0,2685,3438,3933,4375,4807,5684,7065,7335,11126,15435,19281,36521,
chr1	37715975	37752681	XM_017001081.2	0	-	37718453	37752662	0	14	2511,156,101,100,150,204,62,186,126,62,109,172,134,185,	0,2685,2977,3532,3933,4375,4807,5684,7065,7335,11126,15435,19281,36521,
chr1	37715975	37753236	XM_047418403.1	0	-	37718453	37731558	0	14	2511,156,101,100,150,204,62,186,126,62,109,172,134,361,	0,2685,2977,3532,3933,4375,4807,5684,7065,7335,11126,15435,19281,36900,
chr1	37715975	37765120	NM_001099439.2	0	-	37718371	37765066	0	17	2511,156,194,150,204,62,186,126,62,109,172,134,351,156,679,65,160,	0,2685,3438,3933,4375,4807,5684,7065,7335,11126,15435,19281,36900,38239,45429,46809,48985,
chr1	37718723	37752681	XR_001737126.1	0	-	37752681	37752681	0	13	93,134,194,150,204,62,186,126,62,109,172,134,185,	0,229,690,1185,1627,2059,2936,4317,4587,8378,12687,16533,33773,
chr1	37718723	37752681	XR_001737127.1	0	-	37752681	37752681	0	13	93,101,194,150,204,62,186,126,62,109,172,134,185,	0,229,690,1185,1627,2059,2936,4317,4587,8378,12687,16533,33773,
chr1	39838109	39854038	XM_047423225.1	0	-	39841743	39852867	0	9	3804,118,110,78,113,112,143,221,69,	0,5991,6421,9110,9438,9876,12009,14621,15860,
chr1	39838109	39883504	NM_017646.6	0	-	39841743	39883491	0	11	3804,118,110,78,113,112,143,146,99,141,187,	0,5991,6421,9110,9438,9876,12009,14621,15860,19167,45208,
chr1	39841030	39883511	NM_001312691.1	0	-	39841743	39883491	0	10	883,118,110,113,112,143,146,99,141,194,	0,3070,3500,6517,6955,9088,11700,12939,16246,42287,
chr1	39841030	39883511	NM_001312692.1	0	-	39841743	39883491	0	9	883,118,110,78,113,106,143,146,194,	0,3070,3500,6189,6517,6955,9088,11700,42287,
chr1	39841030	39883511	NR_132415.1	0	-	39883511	39883511	0	11	883,118,110,78,200,112,143,146,99,141,194,	0,3070,3500,6189,6517,6955,9088,11700,12939,16246,42287,
chr1	39841030	39883511	NR_132401.1	0	-	39883511	39883511	0	11	883,118,110,78,113,112,139,146,99,141,194,	0,3070,3500,6189,6517,6955,9092,11700,12939,16246,42287,
chr1	39841030	39883511	NR_132402.1	0	-	39883511	39883511	0	10	883,118,110,78,113,112,143,99,141,194,	0,3070,3500,6189,6517,6955,9088,12939,16246,42287,
chr1	39841030	39883511	NR_132404.1	0	-	39883511	39883511	0	10	883,118,110,78,109,112,143,99,141,194,	0,3070,3500,6189,6517,6955,9088,12939,16246,42287,
chr1	39841030	39883511	NR_132403.1	0	-	39883511	39883511	0	10	883,118,110,78,113,112,139,99,141,194,	0,3070,3500,6189,6517,6955,9092,12939,16246,42287,
chr1	39841030	39883511	NR_132405.1	0	-	39883511	39883511	0	10	883,118,110,78,109,112,139,99,141,194,	0,3070,3500,6189,6517,6955,9092,12939,16246,42287,
chr1	39841030	39883511	NR_132406.1	0	-	39883511	39883511	0	9	883,118,110,78,112,139,99,141,194,	0,3070,3500,6189,6955,9092,12939,16246,42287,
chr1	39841030	39883511	NR_132407.1	0	-	39883511	39883511	0	8	883,118,110,78,113,112,143,194,	0,3070,3500,6189,6517,6955,9088,42287,
chr1	39841030	39883511	NR_132408.1	0	-	39883511	39883511	0	8	883,118,110,78,113,112,139,194,	0,3070,3500,6189,6517,6955,9092,42287,
chr1	39841030	39883511	NR_132410.1	0	-	39883511	39883511	0	7	883,118,110,78,112,139,194,	0,3070,3500,6189,6955,9092,42287,
chr1	39841030	39883511	NR_132409.1	0	-	39883511	39883511	0	7	883,118,110,78,113,112,194,	0,3070,3500,6189,6517,6955,42287,
chr1	39841030	39883511	NR_132412.1	0	-	39883511	39883511	0	6	883,118,110,78,112,194,	0,3070,3500,6189,6955,42287,
chr1	39841030	39883511	NR_132413.1	0	-	39883511	39883511	0	4	883,118,110,194,	0,3070,3500,42287,
chr1	39841030	39883511	NR_132414.1	0	-	39883511	39883511	0	2	883,194,	0,42287,
chr1	44030413	44040436	XR_007066054.1	0	+	44040436	44040436	0	2	136,530,	0,9493,
chr1	44030413	44040436	XR_001738029.2	0	+	44040436	44040436	0	2	144,530,	0,9493,
chr1	45016398	45206605	NM_020883.2	0	-	45018453	45206350	0	14	2918,82,164,158,136,261,138,147,177,180,151,149,357,850,	0,3667,4226,17913,19289,19640,22537,23993,26820,34675,42210,43700,71482,189357,
chr1	45016398	45206605	XM_047426192.1	0	-	45018453	45206350	0	13	2918,82,164,158,136,261,138,147,180,151,149,357,850,	0,3667,4226,17913,19289,19640,22537,23993,34675,42210,43700,71482,189357,
chr1	45034311	45206605	XM_011541861.4	0	-	45034527	45206350	0	11	247,136,261,138,147,177,180,151,149,357,850,	0,1376,1727,4624,6080,8907,16762,24297,25787,53569,171444,
chr1	46040139	46174901	NM_001328648.1	0	-	46043672	46080724	0	10	3732,171,75,177,143,126,181,99,109,65,	0,5778,6411,15655,21789,25914,26771,37375,40502,134697,
chr1	46040139	46176488	NM_001303427.2	0	-	46043672	46176471	0	10	3732,171,75,177,143,126,181,99,109,261,	0,5778,6411,15655,21789,25914,26771,37375,40502,136088,
chr1	46133370	46139081	NR_125987.1	0	+	46139081	46139081	0	3	20,124,215,	0,1160,5496,
chr1	47183581	47190036	NM_005764.4	0	-	47183970	47189932	0	4	462,96,109,171,	0,1420,3737,6284,
chr1	48222715	48237763	XM_011540929.3	0	+	48222736	48235866	0	11	183,72,105,357,106,81,206,136,108,81,85,	0,2008,6134,6387,7884,8829,9230,9651,10939,13083,14963,
chr1	48222715	48239464	XM_047448596.1	0	+	48222736	48239373	0	12	183,72,105,357,106,81,206,136,108,297,169,143,	0,2008,6134,6387,7884,8829,9230,9651,10939,13013,14963,16606,
chr1	48222715	48247328	XM_011540925.3	0	+	48222736	48247014	0	14	183,72,105,357,106,81,206,136,108,151,169,216,160,328,	0,2008,6134,6387,7884,8829,9230,9651,10939,13013,14963,16606,19741,24285,
chr1	48222715	48248638	XM_047448592.1	0	+	48222736	48247543	0	14	183,72,105,165,106,81,128,136,108,151,169,216,160,1304,	0,2008,6134,6579,7884,8829,9230,9651,10939,13013,14963,16606,19741,24619,
chr1	48222715	48248638	NM_001011547.3	0	+	48222736	48247543	0	14	183,72,105,165,106,81,206,136,108,151,169,216,160,1304,	0,2008,6134,6579,7884,8829,9230,9651,10939,13013,14963,16606,19741,24619,
chr1	48222715	48248638	XM_047448585.1	0	+	48222736	48247543	0	15	183,72,105,75,165,106,81,128,136,108,151,169,216,160,1304,	0,2008,6134,6387,6579,7884,8829,9230,9651,10939,13013,14963,16606,19741,24619,
chr1	48222715	48248638	NM_001135181.2	0	+	48222736	48247543	0	15	183,72,105,75,165,106,81,206,136,108,151,169,216,160,1304,	0,2008,6134,6387,6579,7884,8829,9230,9651,10939,13013,14963,16606,19741,24619,
chr1	48222715	48248638	XM_011540924.3	0	+	48222736	48247543	0	14	183,72,105,357,106,81,128,136,108,151,169,216,160,1304,	0,2008,6134,6387,7884,8829,9230,9651,10939,13013,14963,16606,19741,24619,
chr1	48222715	48248638	XM_047448583.1	0	+	48222736	48247543	0	14	183,72,105,357,106,81,206,136,108,151,169,216,160,1304,	0,2008,6134,6387,7884,8829,9230,9651,10939,13013,14963,16606,19741,24619,
chr1	48228860	48248638	XM_011540927.2	0	+	48229056	48247543	0	12	317,165,39,81,206,136,108,151,169,216,160,1304,	0,434,1806,2684,3085,3506,4794,6868,8818,10461,13596,18474,
chr1	48228860	48248638	XM_047448593.1	0	+	48229056	48247543	0	11	599,39,81,206,136,108,151,169,216,160,1304,	0,1806,2684,3085,3506,4794,6868,8818,10461,13596,18474,
chr1	48522510	50023954	XM_017002595.3	0	-	48522580	50023796	0	13	182,97,163,153,112,115,90,40,217,95,125,123,192,	0,17131,64493,68322,111982,130826,140641,344680,523073,723259,1174802,1328885,1501252,
chr1	48532853	50023954	XM_011542308.3	0	-	48534172	50023796	0	14	1440,97,163,153,112,115,75,90,40,217,95,161,123,192,	0,6788,54150,57979,101639,120483,126201,130298,334337,512730,712916,1164423,1318542,1490909,
chr1	48532853	50023954	NM_001323574.2	0	-	48534172	50023796	0	14	1440,27,97,163,153,112,115,90,40,217,95,161,123,192,	0,2036,6788,54150,57979,101639,120483,130298,334337,512730,712916,1164423,1318542,1490909,
chr1	48532853	50023954	NM_001323573.2	0	-	48534172	50023796	0	13	1440,97,163,153,112,115,90,40,217,95,161,123,192,	0,6788,54150,57979,101639,120483,130298,334337,512730,712916,1164423,1318542,1490909,
chr1	48532853	50023954	NM_032785.4	0	-	48534172	50023796	0	14	1440,27,97,163,153,112,115,90,40,217,95,125,123,192,	0,2036,6788,54150,57979,101639,120483,130298,334337,512730,712916,1164459,1318542,1490909,
chr1	48532853	50023954	NM_001323575.2	0	-	48534172	50023796	0	13	1440,97,163,153,112,115,90,40,217,95,125,123,192,	0,6788,54150,57979,101639,120483,130298,334337,512730,712916,1164459,1318542,1490909,
chr1	48532853	50023954	NR_136623.2	0	-	50023954	50023954	0	13	1440,97,163,153,112,115,90,124,40,217,95,123,192,	0,6788,54150,57979,101639,120483,130298,156926,334337,512730,712916,1318542,1490909,
chr1	48534884	50023954	XM_017002596.3	0	-	48538977	50023796	0	13	4202,97,163,153,112,115,90,40,217,95,125,123,192,	0,4757,52119,55948,99608,118452,128267,332306,510699,710885,1162428,1316511,1488878,
chr1	48858264	50023954	XM_017002598.3	0	-	48865029	50023796	0	7	6908,40,217,95,125,123,192,	0,8926,187319,387505,839048,993131,1165498,
chr1	48863557	50023954	XM_011542310.3	0	-	48865029	50023796	0	7	1615,40,217,95,161,123,192,	0,3633,182026,382212,833719,987838,1160205,
chr1	51354262	51422095	NM_001159969.2	0	-	51356699	51421956	0	13	2584,185,163,77,67,134,36,91,114,204,198,162,310,	0,6908,9603,11690,40118,44769,46655,48172,49156,51642,53872,55272,67523,
chr1	51354262	51459100	XM_047449243.1	0	-	51356699	51448132	0	18	2584,185,163,77,67,134,36,91,114,204,198,162,73,86,157,146,201,60,	0,6908,9603,11690,40118,44769,46655,48172,49156,51642,53872,55272,67523,86084,90626,92697,93672,104778,
chr1	51354262	51519266	NM_001410797.1	0	-	51356699	51519231	0	25	2584,185,163,77,67,134,36,91,114,204,198,162,73,86,157,146,201,60,126,66,96,48,90,42,68,	0,6908,9603,11690,40118,44769,46655,48172,49156,51642,53872,55272,67523,86084,90626,92697,93672,106828,109410,110998,114210,117427,118596,127010,164936,
chr1	51354262	51519266	XM_017000616.3	0	-	51356699	51519231	0	24	2584,185,163,77,67,134,36,91,114,198,162,73,86,157,146,201,60,126,66,96,48,90,42,68,	0,6908,9603,11690,40118,44769,46655,48172,49156,53872,55272,67523,86084,90626,92697,93672,106828,109410,110998,114210,117427,118596,127010,164936,
chr1	51354262	51519266	NM_001981.3	0	-	51356699	51519231	0	25	2584,185,163,77,67,134,36,91,114,204,198,162,73,86,157,146,90,60,126,66,96,48,90,42,68,	0,6908,9603,11690,40118,44769,46655,48172,49156,51642,53872,55272,67523,86084,90626,92697,93783,106828,109410,110998,114210,117427,118596,127010,164936,
chr1	51354262	51519266	XM_017000617.3	0	-	51356699	51519231	0	24	2584,185,163,77,67,134,36,91,114,198,162,73,86,157,146,90,60,126,66,96,48,90,42,68,	0,6908,9603,11690,40118,44769,46655,48172,49156,53872,55272,67523,86084,90626,92697,93783,106828,109410,110998,114210,117427,118596,127010,164936,
chr1	51354262	51519266	NM_001410796.1	0	-	51356699	51519231	0	24	2584,185,163,77,67,134,36,91,114,204,198,162,73,86,157,146,60,126,66,96,48,90,42,68,	0,6908,9603,11690,40118,44769,46655,48172,49156,51642,53872,55272,67523,86084,90626,92697,106828,109410,110998,114210,117427,118596,127010,164936,
chr1	51354262	51519266	XM_017000618.3	0	-	51356699	51519231	0	23	2584,185,163,77,67,134,36,91,114,198,162,73,86,157,146,60,126,66,96,48,90,42,68,	0,6908,9603,11690,40118,44769,46655,48172,49156,53872,55272,67523,86084,90626,92697,106828,109410,110998,114210,117427,118596,127010,164936,
chr1	52423274	52480014	XM_047416428.1	0	-	52423824	52475338	0	20	639,159,448,101,224,116,83,48,178,78,114,90,104,58,104,87,151,704,175,1172,	0,2074,7738,12090,13480,14945,22512,22682,22990,23315,35061,37859,38238,38437,41795,44906,48677,51557,54433,55568,
chr1	52423274	52553090	NM_015269.2	0	-	52423934	52526280	0	30	728,159,448,101,221,116,83,48,178,78,114,90,104,58,104,87,151,704,175,213,120,127,70,52,89,178,117,164,811,160,	0,2074,7738,12090,13480,14945,22512,22682,22990,23315,35061,37859,38238,38437,41795,44906,48677,51557,54433,58148,58529,65634,67457,70336,72152,73731,86321,92616,102288,129656,
chr1	52423274	52553092	NM_001009881.3	0	-	52423934	52526280	0	30	728,159,448,101,224,116,83,48,178,78,114,90,104,58,104,87,151,704,175,213,120,127,70,52,89,178,117,164,811,162,	0,2074,7738,12090,13480,14945,22512,22682,22990,23315,35061,37859,38238,38437,41795,44906,48677,51557,54433,58148,58529,65634,67457,70336,72152,73731,86321,92616,102288,129656,
chr1	52423274	52553092	XM_005270676.3	0	-	52423824	52526280	0	30	639,159,448,101,224,116,83,48,178,78,114,90,104,58,104,87,151,704,175,213,120,127,70,52,89,178,117,164,811,162,	0,2074,7738,12090,13480,14945,22512,22682,22990,23315,35061,37859,38238,38437,41795,44906,48677,51557,54433,58148,58529,65634,67457,70336,72152,73731,86321,92616,102288,129656,
chr1	52423274	52553092	XM_005270680.4	0	-	52423934	52526280	0	30	728,159,448,101,209,116,83,48,178,78,114,90,104,58,104,87,151,704,175,213,120,127,70,52,89,178,117,164,811,162,	0,2074,7738,12090,13480,14945,22512,22682,22990,23315,35061,37859,38238,38437,41795,44906,48677,51557,54433,58148,58529,65634,67457,70336,72152,73731,86321,92616,102288,129656,
chr1	52423274	52553092	XM_005270679.3	0	-	52423824	52526280	0	30	639,159,448,101,209,116,83,48,178,78,114,90,104,58,104,87,151,704,175,213,120,127,70,52,89,178,117,164,811,162,	0,2074,7738,12090,13480,14945,22512,22682,22990,23315,35061,37859,38238,38437,41795,44906,48677,51557,54433,58148,58529,65634,67457,70336,72152,73731,86321,92616,102288,129656,
chr1	52423274	52553092	XM_005270681.3	0	-	52423824	52526280	0	29	639,159,448,101,224,116,83,48,178,78,90,104,58,104,87,151,704,175,213,120,127,70,52,89,178,117,164,811,162,	0,2074,7738,12090,13480,14945,22512,22682,22990,23315,37859,38238,38437,41795,44906,48677,51557,54433,58148,58529,65634,67457,70336,72152,73731,86321,92616,102288,129656,
chr1	52423274	52553092	XM_047416351.1	0	-	52423934	52526280	0	29	728,159,448,101,221,116,83,48,178,78,90,104,58,104,87,151,704,175,213,120,127,70,52,89,178,117,164,811,162,	0,2074,7738,12090,13480,14945,22512,22682,22990,23315,37859,38238,38437,41795,44906,48677,51557,54433,58148,58529,65634,67457,70336,72152,73731,86321,92616,102288,129656,
chr1	52423274	52553092	XM_047416347.1	0	-	52423824	52526280	0	29	639,159,448,101,221,116,83,48,178,78,90,104,58,104,87,151,704,175,213,120,127,70,52,89,178,117,164,811,162,	0,2074,7738,12090,13480,14945,22512,22682,22990,23315,37859,38238,38437,41795,44906,48677,51557,54433,58148,58529,65634,67457,70336,72152,73731,86321,92616,102288,129656,
chr1	52423274	52553092	XM_017000805.3	0	-	52423934	52526280	0	29	728,159,448,101,209,116,83,48,178,78,90,104,58,104,87,151,704,175,213,120,127,70,52,89,178,117,164,811,162,	0,2074,7738,12090,13480,14945,22512,22682,22990,23315,37859,38238,38437,41795,44906,48677,51557,54433,58148,58529,65634,67457,70336,72152,73731,86321,92616,102288,129656,
chr1	52423274	52553092	XM_047416350.1	0	-	52423824	52526280	0	29	639,159,448,101,209,116,83,48,178,78,90,104,58,104,87,151,704,175,213,120,127,70,52,89,178,117,164,811,162,	0,2074,7738,12090,13480,14945,22512,22682,22990,23315,37859,38238,38437,41795,44906,48677,51557,54433,58148,58529,65634,67457,70336,72152,73731,86321,92616,102288,129656,
chr1	52423274	52553092	XM_047416339.1	0	-	52423934	52526280	0	29	728,159,448,101,224,116,83,48,178,78,114,90,104,58,104,151,704,175,213,120,127,70,52,89,178,117,164,811,162,	0,2074,7738,12090,13480,14945,22512,22682,22990,23315,35061,37859,38238,38437,41795,48677,51557,54433,58148,58529,65634,67457,70336,72152,73731,86321,92616,102288,129656,
chr1	52423274	52553092	XM_047416330.1	0	-	52423824	52526280	0	29	639,159,448,101,224,116,83,48,178,78,114,90,104,58,104,151,704,175,213,120,127,70,52,89,178,117,164,811,162,	0,2074,7738,12090,13480,14945,22512,22682,22990,23315,35061,37859,38238,38437,41795,48677,51557,54433,58148,58529,65634,67457,70336,72152,73731,86321,92616,102288,129656,
chr1	52423274	52553092	XM_047416340.1	0	-	52423934	52526280	0	29	728,159,448,101,221,116,83,48,178,78,114,90,104,58,104,151,704,175,213,120,127,70,52,89,178,117,164,811,162,	0,2074,7738,12090,13480,14945,22512,22682,22990,23315,35061,37859,38238,38437,41795,48677,51557,54433,58148,58529,65634,67457,70336,72152,73731,86321,92616,102288,129656,
chr1	52423274	52553092	XM_047416349.1	0	-	52423934	52526280	0	29	728,159,448,101,209,116,83,48,178,78,114,90,104,58,104,151,704,175,213,120,127,70,52,89,178,117,164,811,162,	0,2074,7738,12090,13480,14945,22512,22682,22990,23315,35061,37859,38238,38437,41795,48677,51557,54433,58148,58529,65634,67457,70336,72152,73731,86321,92616,102288,129656,
chr1	52423274	52553092	XM_047416334.1	0	-	52423824	52526280	0	29	639,159,448,101,209,116,83,48,178,78,114,90,104,58,104,151,704,175,213,120,127,70,52,89,178,117,164,811,162,	0,2074,7738,12090,13480,14945,22512,22682,22990,23315,35061,37859,38238,38437,41795,48677,51557,54433,58148,58529,65634,67457,70336,72152,73731,86321,92616,102288,129656,
chr1	52423274	52553092	XM_047416381.1	0	-	52423934	52526280	0	29	728,159,448,101,221,116,83,48,178,78,114,90,104,58,104,87,151,704,175,120,127,70,52,89,178,117,164,811,162,	0,2074,7738,12090,13480,14945,22512,22682,22990,23315,35061,37859,38238,38437,41795,44906,48677,51557,54433,58529,65634,67457,70336,72152,73731,86321,92616,102288,129656,
chr1	52423274	52553092	XM_047416369.1	0	-	52423824	52526280	0	29	639,159,448,101,221,116,83,48,178,78,114,90,104,58,104,87,151,704,175,120,127,70,52,89,178,117,164,811,162,	0,2074,7738,12090,13480,14945,22512,22682,22990,23315,35061,37859,38238,38437,41795,44906,48677,51557,54433,58529,65634,67457,70336,72152,73731,86321,92616,102288,129656,
chr1	52423274	52553092	XM_017000807.3	0	-	52423934	52526280	0	29	728,159,448,101,209,116,83,48,178,78,114,90,104,58,104,87,151,704,175,120,127,70,52,89,178,117,164,811,162,	0,2074,7738,12090,13480,14945,22512,22682,22990,23315,35061,37859,38238,38437,41795,44906,48677,51557,54433,58529,65634,67457,70336,72152,73731,86321,92616,102288,129656,
chr1	52423274	52553092	XM_017000806.2	0	-	52423824	52526280	0	29	639,159,448,101,209,116,83,48,178,78,114,90,104,58,104,87,151,704,175,120,127,70,52,89,178,117,164,811,162,	0,2074,7738,12090,13480,14945,22512,22682,22990,23315,35061,37859,38238,38437,41795,44906,48677,51557,54433,58529,65634,67457,70336,72152,73731,86321,92616,102288,129656,
chr1	52423274	52553092	XM_047416398.1	0	-	52423934	52526280	0	28	728,159,448,101,224,116,83,48,178,78,90,104,58,104,87,151,704,175,120,127,70,52,89,178,117,164,811,162,	0,2074,7738,12090,13480,14945,22512,22682,22990,23315,37859,38238,38437,41795,44906,48677,51557,54433,58529,65634,67457,70336,72152,73731,86321,92616,102288,129656,
chr1	52423274	52553092	XM_047416392.1	0	-	52423824	52526280	0	28	639,159,448,101,224,116,83,48,178,78,90,104,58,104,87,151,704,175,120,127,70,52,89,178,117,164,811,162,	0,2074,7738,12090,13480,14945,22512,22682,22990,23315,37859,38238,38437,41795,44906,48677,51557,54433,58529,65634,67457,70336,72152,73731,86321,92616,102288,129656,
chr1	52423274	52553092	XM_047416406.1	0	-	52423934	52526280	0	28	728,159,448,101,221,116,83,48,178,78,90,104,58,104,87,151,704,175,120,127,70,52,89,178,117,164,811,162,	0,2074,7738,12090,13480,14945,22512,22682,22990,23315,37859,38238,38437,41795,44906,48677,51557,54433,58529,65634,67457,70336,72152,73731,86321,92616,102288,129656,
chr1	52423274	52553092	XM_047416411.1	0	-	52423934	52526280	0	28	728,159,448,101,209,116,83,48,178,78,90,104,58,104,87,151,704,175,120,127,70,52,89,178,117,164,811,162,	0,2074,7738,12090,13480,14945,22512,22682,22990,23315,37859,38238,38437,41795,44906,48677,51557,54433,58529,65634,67457,70336,72152,73731,86321,92616,102288,129656,
chr1	52423274	52553092	XM_047416388.1	0	-	52423824	52526280	0	28	639,159,448,101,224,116,83,48,178,78,114,90,104,58,104,151,704,175,120,127,70,52,89,178,117,164,811,162,	0,2074,7738,12090,13480,14945,22512,22682,22990,23315,35061,37859,38238,38437,41795,48677,51557,54433,58529,65634,67457,70336,72152,73731,86321,92616,102288,129656,
chr1	52423274	52553092	XM_047416394.1	0	-	52423934	52526280	0	28	728,159,448,101,209,116,83,48,178,78,114,90,104,58,104,151,704,175,120,127,70,52,89,178,117,164,811,162,	0,2074,7738,12090,13480,14945,22512,22682,22990,23315,35061,37859,38238,38437,41795,48677,51557,54433,58529,65634,67457,70336,72152,73731,86321,92616,102288,129656,
chr1	52423274	52553092	XM_047416332.1	0	-	52423934	52526280	0	30	728,159,448,101,224,116,83,48,178,78,114,90,104,58,104,87,151,704,175,213,39,127,70,52,89,178,117,164,811,162,	0,2074,7738,12090,13480,14945,22512,22682,22990,23315,35061,37859,38238,38437,41795,44906,48677,51557,54433,58148,58529,65634,67457,70336,72152,73731,86321,92616,102288,129656,
chr1	52423274	52553092	XM_047416329.1	0	-	52423824	52526280	0	30	639,159,448,101,221,116,83,48,178,78,114,90,104,58,104,87,151,704,175,213,39,127,70,52,89,178,117,164,811,162,	0,2074,7738,12090,13480,14945,22512,22682,22990,23315,35061,37859,38238,38437,41795,44906,48677,51557,54433,58148,58529,65634,67457,70336,72152,73731,86321,92616,102288,129656,
chr1	52423274	52553092	XM_017000803.2	0	-	52423824	52526280	0	30	639,159,448,101,209,116,83,48,178,78,114,90,104,58,104,87,151,704,175,213,39,127,70,52,89,178,117,164,811,162,	0,2074,7738,12090,13480,14945,22512,22682,22990,23315,35061,37859,38238,38437,41795,44906,48677,51557,54433,58148,58529,65634,67457,70336,72152,73731,86321,92616,102288,129656,
chr1	52423274	52553092	XM_047416364.1	0	-	52423934	52526280	0	29	728,159,448,101,224,116,83,48,178,78,90,104,58,104,87,151,704,175,213,39,127,70,52,89,178,117,164,811,162,	0,2074,7738,12090,13480,14945,22512,22682,22990,23315,37859,38238,38437,41795,44906,48677,51557,54433,58148,58529,65634,67457,70336,72152,73731,86321,92616,102288,129656,
chr1	52423274	52553092	XM_047416355.1	0	-	52423824	52526280	0	29	639,159,448,101,224,116,83,48,178,78,90,104,58,104,87,151,704,175,213,39,127,70,52,89,178,117,164,811,162,	0,2074,7738,12090,13480,14945,22512,22682,22990,23315,37859,38238,38437,41795,44906,48677,51557,54433,58148,58529,65634,67457,70336,72152,73731,86321,92616,102288,129656,
chr1	52423274	52553092	XM_047416371.1	0	-	52423934	52526280	0	29	728,159,448,101,221,116,83,48,178,78,90,104,58,104,87,151,704,175,213,39,127,70,52,89,178,117,164,811,162,	0,2074,7738,12090,13480,14945,22512,22682,22990,23315,37859,38238,38437,41795,44906,48677,51557,54433,58148,58529,65634,67457,70336,72152,73731,86321,92616,102288,129656,
chr1	52423274	52553092	XM_047416380.1	0	-	52423934	52526280	0	29	728,159,448,101,209,116,83,48,178,78,90,104,58,104,87,151,704,175,213,39,127,70,52,89,178,117,164,811,162,	0,2074,7738,12090,13480,14945,22512,22682,22990,23315,37859,38238,38437,41795,44906,48677,51557,54433,58148,58529,65634,67457,70336,72152,73731,86321,92616,102288,129656,
chr1	52423274	52553092	XM_011541099.2	0	-	52423824	52526280	0	29	639,159,448,101,224,116,83,48,178,78,114,90,104,58,104,87,151,704,175,39,127,70,52,89,178,117,164,811,162,	0,2074,7738,12090,13480,14945,22512,22682,22990,23315,35061,37859,38238,38437,41795,44906,48677,51557,54433,58529,65634,67457,70336,72152,73731,86321,92616,102288,129656,
chr1	52423274	52553092	XM_047416389.1	0	-	52423824	52526280	0	29	639,159,448,101,209,116,83,48,178,78,114,90,104,58,104,87,151,704,175,39,127,70,52,89,178,117,164,811,162,	0,2074,7738,12090,13480,14945,22512,22682,22990,23315,35061,37859,38238,38437,41795,44906,48677,51557,54433,58529,65634,67457,70336,72152,73731,86321,92616,102288,129656,
chr1	52423274	52553092	XM_047416413.1	0	-	52423824	52526280	0	28	639,159,448,101,224,116,83,48,178,78,90,104,58,104,87,151,704,175,39,127,70,52,89,178,117,164,811,162,	0,2074,7738,12090,13480,14945,22512,22682,22990,23315,37859,38238,38437,41795,44906,48677,51557,54433,58529,65634,67457,70336,72152,73731,86321,92616,102288,129656,
chr1	52423274	52553092	XM_005270682.3	0	-	52423824	52526280	0	28	639,159,448,101,224,116,83,48,178,78,114,90,104,58,104,87,151,704,175,127,70,52,89,178,117,164,811,162,	0,2074,7738,12090,13480,14945,22512,22682,22990,23315,35061,37859,38238,38437,41795,44906,48677,51557,54433,65634,67457,70336,72152,73731,86321,92616,102288,129656,
chr1	52423274	52553092	XM_047416409.1	0	-	52423934	52526280	0	28	728,159,448,101,221,116,83,48,178,78,114,90,104,58,104,87,151,704,175,127,70,52,89,178,117,164,811,162,	0,2074,7738,12090,13480,14945,22512,22682,22990,23315,35061,37859,38238,38437,41795,44906,48677,51557,54433,65634,67457,70336,72152,73731,86321,92616,102288,129656,
chr1	52423274	52553092	XM_017000810.3	0	-	52423934	52526280	0	28	728,159,448,101,209,116,83,48,178,78,114,90,104,58,104,87,151,704,175,127,70,52,89,178,117,164,811,162,	0,2074,7738,12090,13480,14945,22512,22682,22990,23315,35061,37859,38238,38437,41795,44906,48677,51557,54433,65634,67457,70336,72152,73731,86321,92616,102288,129656,
chr1	52423274	52553092	XM_017000808.2	0	-	52423824	52526280	0	28	639,159,448,101,209,116,83,48,178,78,114,90,104,58,104,87,151,704,175,127,70,52,89,178,117,164,811,162,	0,2074,7738,12090,13480,14945,22512,22682,22990,23315,35061,37859,38238,38437,41795,44906,48677,51557,54433,65634,67457,70336,72152,73731,86321,92616,102288,129656,
chr1	52423274	52553092	XM_047416417.1	0	-	52423934	52526280	0	27	728,159,448,101,224,116,83,48,178,78,90,104,58,104,87,151,704,175,127,70,52,89,178,117,164,811,162,	0,2074,7738,12090,13480,14945,22512,22682,22990,23315,37859,38238,38437,41795,44906,48677,51557,54433,65634,67457,70336,72152,73731,86321,92616,102288,129656,
chr1	52423274	52553092	XM_047416421.1	0	-	52423934	52526280	0	27	728,159,448,101,209,116,83,48,178,78,90,104,58,104,87,151,704,175,127,70,52,89,178,117,164,811,162,	0,2074,7738,12090,13480,14945,22512,22682,22990,23315,37859,38238,38437,41795,44906,48677,51557,54433,65634,67457,70336,72152,73731,86321,92616,102288,129656,
chr1	52423274	52553092	XM_047416416.1	0	-	52423934	52526280	0	27	728,159,448,101,221,116,83,48,178,78,114,90,104,58,104,151,704,175,127,70,52,89,178,117,164,811,162,	0,2074,7738,12090,13480,14945,22512,22682,22990,23315,35061,37859,38238,38437,41795,48677,51557,54433,65634,67457,70336,72152,73731,86321,92616,102288,129656,
chr1	52423274	52553463	XM_047416325.1	0	-	52423934	52526280	0	31	728,159,448,101,224,116,83,48,178,78,114,90,104,58,104,87,151,704,175,213,120,127,70,52,89,178,117,164,811,160,31,	0,2074,7738,12090,13480,14945,22512,22682,22990,23315,35061,37859,38238,38437,41795,44906,48677,51557,54433,58148,58529,65634,67457,70336,72152,73731,86321,92616,102288,129656,130158,
chr1	52423274	52553463	XM_011541097.2	0	-	52423824	52526280	0	31	639,159,448,101,224,116,83,48,178,78,114,90,104,58,104,87,151,704,175,213,120,127,70,52,89,178,117,164,811,160,31,	0,2074,7738,12090,13480,14945,22512,22682,22990,23315,35061,37859,38238,38437,41795,44906,48677,51557,54433,58148,58529,65634,67457,70336,72152,73731,86321,92616,102288,129656,130158,
chr1	52423274	52553463	XM_047416326.1	0	-	52423934	52526280	0	31	728,159,448,101,221,116,83,48,178,78,114,90,104,58,104,87,151,704,175,213,120,127,70,52,89,178,117,164,811,160,31,	0,2074,7738,12090,13480,14945,22512,22682,22990,23315,35061,37859,38238,38437,41795,44906,48677,51557,54433,58148,58529,65634,67457,70336,72152,73731,86321,92616,102288,129656,130158,
chr1	52423274	52553463	XM_005270678.3	0	-	52423824	52526280	0	31	639,159,448,101,221,116,83,48,178,78,114,90,104,58,104,87,151,704,175,213,120,127,70,52,89,178,117,164,811,160,31,	0,2074,7738,12090,13480,14945,22512,22682,22990,23315,35061,37859,38238,38437,41795,44906,48677,51557,54433,58148,58529,65634,67457,70336,72152,73731,86321,92616,102288,129656,130158,
chr1	52423274	52553463	XM_047416327.1	0	-	52423934	52526280	0	31	728,159,448,101,209,116,83,48,178,78,114,90,104,58,104,87,151,704,175,213,120,127,70,52,89,178,117,164,811,160,31,	0,2074,7738,12090,13480,14945,22512,22682,22990,23315,35061,37859,38238,38437,41795,44906,48677,51557,54433,58148,58529,65634,67457,70336,72152,73731,86321,92616,102288,129656,130158,
chr1	52423274	52553463	XM_047416324.1	0	-	52423824	52526280	0	31	639,159,448,101,209,116,83,48,178,78,114,90,104,58,104,87,151,704,175,213,120,127,70,52,89,178,117,164,811,160,31,	0,2074,7738,12090,13480,14945,22512,22682,22990,23315,35061,37859,38238,38437,41795,44906,48677,51557,54433,58148,58529,65634,67457,70336,72152,73731,86321,92616,102288,129656,130158,
chr1	52423274	52553463	XM_017000804.3	0	-	52423934	52526280	0	31	728,159,448,101,209,116,83,48,178,78,114,90,104,58,104,87,151,704,175,213,39,127,70,52,89,178,117,164,811,160,31,	0,2074,7738,12090,13480,14945,22512,22682,22990,23315,35061,37859,38238,38437,41795,44906,48677,51557,54433,58148,58529,65634,67457,70336,72152,73731,86321,92616,102288,129656,130158,
chr1	54516335	54528777	NR_183669.1	0	-	54528777	54528777	0	3	703,52,246,	0,868,12196,
chr1	56994777	58250503	NM_001379462.1	0	-	57010694	57291030	0	18	3351,111,128,549,109,63,60,66,39,120,132,99,140,203,74,164,76,264,	0,15902,16367,20105,28753,31203,68106,74582,76245,76744,77505,141765,150512,296186,654814,889221,976012,1255462,
chr1	56994777	58250503	NM_021080.5	0	-	57010694	57291030	0	17	3351,111,128,549,109,63,60,66,39,120,132,99,140,203,74,164,264,	0,15902,16367,20105,28753,31203,68106,74582,76245,76744,77505,141765,150512,296186,654814,889221,1255462,
chr1	56994777	58546726	NM_001379461.1	0	-	57010694	57291030	0	21	3351,111,128,549,109,63,54,66,39,120,132,99,140,203,74,164,78,52,150,75,24,	0,15902,16367,20105,28753,31203,68112,74582,76245,76744,77505,141765,150512,296186,654814,889221,1155733,1348574,1511282,1532483,1551925,
chr1	57144008	58250503	NM_001353980.2	0	-	57145244	57291030	0	6	1421,203,74,164,76,264,	0,146955,505583,739990,826781,1106231,
chr1	60659630	60825584	NR_110628.1	0	-	60825584	60825584	0	6	1840,41,93,62,59,249,	0,3354,69944,72816,73833,165705,
chr1	61742479	61871306	XM_011540470.3	0	+	61762892	61871261	0	21	76,57,167,195,140,196,129,219,100,92,142,147,77,57,135,162,132,210,117,396,75,	0,20378,20533,23799,26803,28951,32726,45274,48868,52987,54807,59143,62968,65994,80465,84942,91174,113550,119071,121758,128752,
chr1	61742479	61991774	XM_005270347.3	0	+	61762892	61991517	0	29	76,57,167,195,140,196,129,219,100,92,142,147,77,57,135,162,132,210,117,396,124,172,72,178,111,78,100,197,293,	0,20378,20533,23799,26803,28951,32726,45274,48868,52987,54807,59143,62968,65994,80465,84942,91174,113550,119071,121758,132763,141757,157103,158802,165892,172107,185250,247688,249002,
chr1	61742479	61991774	XM_006710278.5	0	+	61762892	61991068	0	29	76,57,167,195,140,196,129,219,100,92,142,147,77,57,135,162,132,210,117,396,124,172,72,178,111,78,100,197,730,	0,20378,20533,23799,26803,28951,32726,45274,48868,52987,54807,59143,62968,65994,80465,84942,91174,113550,119071,121758,132763,141757,157103,158802,165892,172107,185250,247688,248565,
chr1	61742479	62013528	XM_011540469.4	0	+	61762892	62013510	0	29	76,57,167,195,140,196,129,219,100,92,142,147,77,57,135,162,132,210,117,396,124,172,72,178,111,78,100,197,186,	0,20378,20533,23799,26803,28951,32726,45274,48868,52987,54807,59143,62968,65994,80465,84942,91174,113550,119071,121758,132763,141757,157103,158802,165892,172107,185250,247688,270863,
chr1	61742479	62108520	XM_047424321.1	0	+	61762892	62108446	0	35	76,57,167,195,140,196,129,219,100,92,142,147,77,57,135,162,132,210,117,396,124,172,72,178,111,78,100,197,92,73,93,118,134,86,84,	0,20378,20533,23799,26803,28951,32726,45274,48868,52987,54807,59143,62968,65994,80465,84942,91174,113550,119071,121758,132763,141757,157103,158802,165892,172107,185250,247688,275376,295497,308486,336970,342035,357839,365957,
chr1	61742479	62108520	XM_011540468.4	0	+	61762892	62108446	0	36	76,57,167,195,140,196,129,219,100,92,142,147,77,57,135,162,132,210,117,396,124,172,72,178,111,78,100,197,92,73,93,75,118,134,86,84,	0,20378,20533,23799,26803,28951,32726,45274,48868,52987,54807,59143,62968,65994,80465,84942,91174,113550,119071,121758,132763,141757,157103,158802,165892,172107,185250,247688,275376,295497,308486,330541,336970,342035,357839,365957,
chr1	61742479	62163915	XM_016999999.3	0	+	61762892	62161054	0	43	76,57,167,195,140,196,129,219,100,92,142,147,77,57,135,162,132,210,117,396,124,172,72,178,111,78,100,197,92,73,93,118,134,194,148,87,115,38,123,105,107,124,3008,	0,20378,20533,23799,26803,28951,32726,45274,48868,52987,54807,59143,62968,65994,80465,84942,91174,113550,119071,121758,132763,141757,157103,158802,165892,172107,185250,247688,275376,295497,308486,336970,342035,371573,374052,374652,378701,380541,385492,386361,405804,410878,418428,
chr1	61742479	62163915	NM_176877.5	0	+	61762892	62160935	0	43	76,57,167,195,140,196,129,219,100,92,142,147,77,57,135,162,132,210,117,396,124,172,72,178,111,78,100,197,92,73,93,118,134,84,194,148,87,115,38,123,105,107,3008,	0,20378,20533,23799,26803,28951,32726,45274,48868,52987,54807,59143,62968,65994,80465,84942,91174,113550,119071,121758,132763,141757,157103,158802,165892,172107,185250,247688,275376,295497,308486,336970,342035,365957,371573,374052,374652,378701,380541,385492,386361,405804,418428,
chr1	61742479	62163915	NM_001350145.3	0	+	61762892	62161054	0	44	76,57,167,195,140,196,129,219,100,92,142,147,77,57,135,162,132,210,117,396,124,172,72,178,111,78,100,197,92,73,93,118,134,84,194,148,87,115,38,123,105,107,124,3008,	0,20378,20533,23799,26803,28951,32726,45274,48868,52987,54807,59143,62968,65994,80465,84942,91174,113550,119071,121758,132763,141757,157103,158802,165892,172107,185250,247688,275376,295497,308486,336970,342035,365957,371573,374052,374652,378701,380541,385492,386361,405804,410878,418428,
chr1	61742479	62163915	XM_047424301.1	0	+	61762892	62160935	0	44	76,57,167,195,140,196,129,219,100,92,142,147,77,57,135,162,132,210,117,396,124,172,72,178,111,78,100,197,92,73,93,118,134,42,84,194,148,87,115,38,123,105,107,3008,	0,20378,20533,23799,26803,28951,32726,45274,48868,52987,54807,59143,62968,65994,80465,84942,91174,113550,119071,121758,132763,141757,157103,158802,165892,172107,185250,247688,275376,295497,308486,336970,342035,357839,365957,371573,374052,374652,378701,380541,385492,386361,405804,418428,
chr1	61742479	62163915	XM_024448614.2	0	+	61762892	62161054	0	45	76,57,167,195,140,196,129,219,100,92,142,147,77,57,135,162,132,210,117,396,124,172,72,178,111,78,100,197,92,73,93,118,134,42,84,194,148,87,115,38,123,105,107,124,3008,	0,20378,20533,23799,26803,28951,32726,45274,48868,52987,54807,59143,62968,65994,80465,84942,91174,113550,119071,121758,132763,141757,157103,158802,165892,172107,185250,247688,275376,295497,308486,336970,342035,357839,365957,371573,374052,374652,378701,380541,385492,386361,405804,410878,418428,
chr1	61742479	62163915	XM_047424283.1	0	+	61762892	62160935	0	44	76,57,167,195,140,196,129,219,100,92,142,147,77,57,135,162,132,210,117,396,124,172,72,178,111,78,100,197,92,73,93,118,134,90,84,194,148,87,115,38,123,105,107,3008,	0,20378,20533,23799,26803,28951,32726,45274,48868,52987,54807,59143,62968,65994,80465,84942,91174,113550,119071,121758,132763,141757,157103,158802,165892,172107,185250,247688,275376,295497,308486,336970,342035,357839,365957,371573,374052,374652,378701,380541,385492,386361,405804,418428,
chr1	61742479	62163915	XM_011540465.4	0	+	61762892	62161054	0	45	76,57,167,195,140,196,129,219,100,92,142,147,77,57,135,162,132,210,117,396,124,172,72,178,111,78,100,197,92,73,93,118,134,90,84,194,148,87,115,38,123,105,107,124,3008,	0,20378,20533,23799,26803,28951,32726,45274,48868,52987,54807,59143,62968,65994,80465,84942,91174,113550,119071,121758,132763,141757,157103,158802,165892,172107,185250,247688,275376,295497,308486,336970,342035,357839,365957,371573,374052,374652,378701,380541,385492,386361,405804,410878,418428,
chr1	61742479	62163915	XM_024448642.2	0	+	61762892	62160935	0	43	76,57,167,195,140,196,129,219,100,92,142,147,77,57,135,162,132,210,117,396,124,172,72,178,111,78,100,197,92,73,93,75,118,134,194,148,87,115,38,123,105,107,3008,	0,20378,20533,23799,26803,28951,32726,45274,48868,52987,54807,59143,62968,65994,80465,84942,91174,113550,119071,121758,132763,141757,157103,158802,165892,172107,185250,247688,275376,295497,308486,330541,336970,342035,371573,374052,374652,378701,380541,385492,386361,405804,418428,
chr1	61742479	62163915	XM_016999998.3	0	+	61762892	62161054	0	44	76,57,167,195,140,196,129,219,100,92,142,147,77,57,135,162,132,210,117,396,124,172,72,178,111,78,100,197,92,73,93,75,118,134,194,148,87,115,38,123,105,107,124,3008,	0,20378,20533,23799,26803,28951,32726,45274,48868,52987,54807,59143,62968,65994,80465,84942,91174,113550,119071,121758,132763,141757,157103,158802,165892,172107,185250,247688,275376,295497,308486,330541,336970,342035,371573,374052,374652,378701,380541,385492,386361,405804,410878,418428,
chr1	61742479	62163915	XM_047424287.1	0	+	61762892	62160935	0	44	76,57,167,195,140,196,129,219,100,92,142,147,77,57,135,162,132,210,117,396,124,172,72,178,111,78,100,197,92,73,93,75,118,134,84,194,148,87,115,38,123,105,107,3008,	0,20378,20533,23799,26803,28951,32726,45274,48868,52987,54807,59143,62968,65994,80465,84942,91174,113550,119071,121758,132763,141757,157103,158802,165892,172107,185250,247688,275376,295497,308486,330541,336970,342035,365957,371573,374052,374652,378701,380541,385492,386361,405804,418428,
chr1	61742479	62163915	XM_011540466.4	0	+	61762892	62161054	0	45	76,57,167,195,140,196,129,219,100,92,142,147,77,57,135,162,132,210,117,396,124,172,72,178,111,78,100,197,92,73,93,75,118,134,84,194,148,87,115,38,123,105,107,124,3008,	0,20378,20533,23799,26803,28951,32726,45274,48868,52987,54807,59143,62968,65994,80465,84942,91174,113550,119071,121758,132763,141757,157103,158802,165892,172107,185250,247688,275376,295497,308486,330541,336970,342035,365957,371573,374052,374652,378701,380541,385492,386361,405804,410878,418428,
chr1	61742479	62163915	XM_011540464.4	0	+	61762892	62161054	0	46	76,57,167,195,140,196,129,219,100,92,142,147,77,57,135,162,132,210,117,396,124,172,72,178,111,78,100,197,92,73,93,75,118,134,42,84,194,148,87,115,38,123,105,107,124,3008,	0,20378,20533,23799,26803,28951,32726,45274,48868,52987,54807,59143,62968,65994,80465,84942,91174,113550,119071,121758,132763,141757,157103,158802,165892,172107,185250,247688,275376,295497,308486,330541,336970,342035,357839,365957,371573,374052,374652,378701,380541,385492,386361,405804,410878,418428,
chr1	61742479	62163915	XM_011540467.4	0	+	61762892	62160935	0	45	76,57,167,195,140,196,129,219,100,92,142,147,77,57,135,162,132,210,117,396,124,172,72,178,111,78,100,197,92,73,93,75,118,134,90,84,194,148,87,115,38,123,105,107,3008,	0,20378,20533,23799,26803,28951,32726,45274,48868,52987,54807,59143,62968,65994,80465,84942,91174,113550,119071,121758,132763,141757,157103,158802,165892,172107,185250,247688,275376,295497,308486,330541,336970,342035,357839,365957,371573,374052,374652,378701,380541,385492,386361,405804,418428,
chr1	61742479	62163915	XM_011540462.4	0	+	61762892	62161054	0	46	76,57,167,195,140,196,129,219,100,92,142,147,77,57,135,162,132,210,117,396,124,172,72,178,111,78,100,197,92,73,93,75,118,134,90,84,194,148,87,115,38,123,105,107,124,3008,	0,20378,20533,23799,26803,28951,32726,45274,48868,52987,54807,59143,62968,65994,80465,84942,91174,113550,119071,121758,132763,141757,157103,158802,165892,172107,185250,247688,275376,295497,308486,330541,336970,342035,357839,365957,371573,374052,374652,378701,380541,385492,386361,405804,410878,418428,
chr1	61742479	61991774	XR_007061928.1	0	+	61991774	61991774	0	30	76,57,167,195,140,196,129,219,100,92,142,147,77,57,135,162,132,210,117,396,124,172,72,178,111,78,100,197,226,293,	0,20378,20533,23799,26803,28951,32726,45274,48868,52987,54807,59143,62968,65994,80465,84942,91174,113550,119071,121758,132763,141757,157103,158802,165892,172107,185250,247688,248565,249002,
chr1	61747098	62163915	XM_011540463.3	0	+	61762892	62161054	0	46	34,57,167,195,140,196,129,219,100,92,142,147,77,57,135,162,132,210,117,396,124,172,72,178,111,78,100,197,92,73,93,75,118,134,90,84,194,148,87,115,38,123,105,107,124,3008,	0,15759,15914,19180,22184,24332,28107,40655,44249,48368,50188,54524,58349,61375,75846,80323,86555,108931,114452,117139,128144,137138,152484,154183,161273,167488,180631,243069,270757,290878,303867,325922,332351,337416,353220,361338,366954,369433,370033,374082,375922,380873,381742,401185,406259,413809,
chr1	61769335	62163915	XM_017000000.2	0	+	61787813	62161054	0	41	87,129,219,100,92,142,147,77,57,135,162,132,210,117,396,124,172,72,178,111,78,100,197,92,73,93,75,118,134,90,84,194,148,87,115,38,123,105,107,124,3008,	0,5870,18418,22012,26131,27951,32287,36112,39138,53609,58086,64318,86694,92215,94902,105907,114901,130247,131946,139036,145251,158394,220832,248520,268641,281630,303685,310114,315179,330983,339101,344717,347196,347796,351845,353685,358636,359505,378948,384022,391572,
chr1	63774016	64143385	NM_001083592.2	0	+	63774417	64142658	0	7	492,72,288,31,128,318,981,	0,235288,275674,276669,363352,366092,368388,
chr1	63774016	64181498	NM_005012.4	0	+	63774417	64178855	0	9	492,72,288,31,128,318,246,212,4071,	0,235288,275674,276669,363352,366092,368388,384964,403411,
chr1	63843867	64181498	XM_011541526.2	0	+	64049716	64178855	0	9	47625,72,288,31,128,318,246,212,4071,	0,165437,205823,206818,293501,296241,298537,315113,333560,
chr1	64833228	65067746	NM_001321853.2	0	-	64834561	64886264	0	27	1429,111,118,173,125,193,95,151,152,136,128,88,144,107,190,124,158,186,343,164,154,124,199,83,84,175,143,	0,2167,2869,4703,5236,6374,8016,8222,10835,11525,12284,13420,14303,17575,22280,24427,26876,31558,33637,36082,40141,45796,50048,53030,123705,233399,234375,
chr1	64833228	65067746	NM_001321854.2	0	-	64834561	64886264	0	26	1429,111,118,173,125,193,95,151,152,136,128,88,144,107,190,124,158,186,343,164,154,124,199,83,175,143,	0,2167,2869,4703,5236,6374,8016,8222,10835,11525,12284,13420,14303,17575,22280,24427,26876,31558,33637,36082,40141,45796,50048,53030,233399,234375,
chr1	64833228	65067746	NM_001321852.2	0	-	64834561	64886264	0	25	1429,111,118,173,125,193,95,151,152,136,128,88,144,107,190,124,158,186,343,164,154,124,199,83,143,	0,2167,2869,4703,5236,6374,8016,8222,10835,11525,12284,13420,14303,17575,22280,24427,26876,31558,33637,36082,40141,45796,50048,53030,234375,
chr1	64833228	65067746	XM_047419676.1	0	-	64834561	64886264	0	25	1429,111,118,173,125,193,95,151,152,136,128,88,144,107,187,124,158,186,343,164,154,124,199,83,143,	0,2167,2869,4703,5236,6374,8016,8222,10835,11525,12284,13420,14303,17575,22280,24427,26876,31558,33637,36082,40141,45796,50048,53030,234375,
chr1	65792509	66374574	NM_001297440.2	0	+	65913351	66372678	0	16	121,112,195,37,71,50,113,94,179,99,165,100,155,123,183,2262,	0,120735,454950,465137,465283,473528,539998,563017,569105,570658,570897,573157,575186,575433,576277,579803,
chr1	65792509	66374574	NM_001037341.2	0	+	65913314	66372678	0	17	121,112,239,195,37,71,50,113,94,179,99,165,100,155,123,183,2262,	0,120735,126087,454950,465137,465283,473528,539998,563017,569105,570658,570897,573157,575186,575433,576277,579803,
chr1	65792894	66374574	NM_002600.4	0	+	65913314	66372678	0	17	354,112,239,195,37,71,50,113,94,179,99,165,100,155,123,183,2262,	0,120350,125702,454565,464752,464898,473143,539613,562632,568720,570273,570512,572772,574801,575048,575892,579418,
chr1	65913244	66374579	NM_001297441.1	0	+	65913314	66372678	0	16	116,10,195,37,71,50,113,94,179,99,165,100,155,123,183,2267,	0,127454,334215,344402,344548,352793,419263,442282,448370,449923,450162,452422,454451,454698,455542,459068,
chr1	65992734	66374574	NM_001037340.3	0	+	65992906	66372678	0	15	408,195,37,71,50,113,94,179,99,165,100,155,123,183,2262,	0,254725,264912,265058,273303,339773,362792,368880,370433,370672,372932,374961,375208,376052,379578,
chr1	67832287	68202987	NR_040077.1	0	+	68202987	68202987	0	10	149,117,74,194,64,77,282,117,154,1019,	0,202359,239512,266355,267441,268410,285163,288837,306009,369681,
chr1	68098458	68232523	XM_011542191.3	0	-	68098631	68232299	0	12	295,154,84,144,64,98,169,137,162,125,273,330,	0,39321,46110,47410,49677,50104,51729,55058,56640,60664,95496,133735,
chr1	68098458	68232523	NM_001002292.4	0	-	68098631	68232299	0	12	295,154,84,144,64,98,169,137,162,125,267,330,	0,39321,46110,47410,49677,50104,51729,55058,56640,60664,95496,133735,
chr1	68125357	68232546	NM_001193334.1	0	-	68126225	68232299	0	11	978,154,84,144,64,98,169,137,162,125,353,	0,12422,19211,20511,22778,23205,24830,28159,29741,33765,106836,
chr1	68125359	68232523	NM_024911.7	0	-	68126225	68232299	0	12	976,154,84,144,64,98,169,137,162,125,273,330,	0,12420,19209,20509,22776,23203,24828,28157,29739,33763,68595,106834,
chr1	69197058	69229692	XR_947486.2	0	+	69229692	69229692	0	7	221,66,249,109,176,70,339,	0,2170,3565,11252,17325,21305,32295,
chr1	72282933	72679424	XR_947506.3	0	+	72679424	72679424	0	6	472,188,126,128,40,10530,	0,272277,274927,365274,372059,385961,
chr1	72282933	72679424	XR_001737671.3	0	+	72679424	72679424	0	6	472,48,126,128,40,10530,	0,250830,274927,365274,372059,385961,
chr1	72282933	72679424	XR_947505.3	0	+	72679424	72679424	0	7	472,48,188,126,128,40,10530,	0,250830,272277,274927,365274,372059,385961,
chr1	72282933	72679424	XR_001737670.2	0	+	72679424	72679424	0	8	472,130,48,188,126,128,40,10530,	0,237373,250830,272277,274927,365274,372059,385961,
chr1	74198241	74464922	NM_001199327.2	0	+	74198278	74464742	0	24	119,168,93,109,86,98,111,99,139,145,105,95,150,87,57,93,58,195,105,53,53,133,110,288,	0,1422,3076,37860,51217,52430,73356,133208,137769,144600,144833,155024,155738,169014,169666,170780,170965,171149,172046,237838,238232,241248,265199,266393,
chr1	74198241	74544428	NM_001112808.3	0	+	74198278	74543982	0	27	119,168,93,109,86,98,111,99,139,145,105,95,150,87,57,93,58,195,105,53,53,133,110,60,170,80,523,	0,1422,3076,37860,51217,52430,73356,133208,137769,144600,144833,155024,155738,169014,169666,170780,170965,171149,172046,237838,238232,241248,265199,290947,293855,341992,345664,
chr1	74235386	74544428	NM_015978.3	0	+	74235451	74543982	0	25	105,109,86,98,111,99,139,145,105,95,150,87,57,93,58,195,105,53,53,133,110,60,170,80,523,	0,715,14072,15285,36211,96063,100624,107455,107688,117879,118593,131869,132521,133635,133820,134004,134901,200693,201087,204103,228054,253802,256710,304847,308519,
chr1	76074745	76577209	NM_001349110.2	0	+	76074866	76576869	0	4	139,195,410,359,	0,239059,337262,502105,
chr1	76074745	76577209	NM_001160011.3	0	+	76074866	76576855	0	4	139,195,410,364,	0,239059,337262,502100,
chr1	76074745	76577209	XM_047417099.1	0	+	76309558	76576855	0	5	139,107,195,410,364,	0,234760,239059,337262,502100,
chr1	76074745	76627442	XM_047417095.1	0	+	76074866	76624859	0	4	139,195,410,2764,	0,239059,337262,549933,
chr1	76074745	76634603	NM_001349105.2	0	+	76074866	76628806	0	3	139,410,5984,	0,337262,553874,
chr1	76074745	76634603	NM_001349108.2	0	+	76074866	76628806	0	4	139,410,108,5984,	0,337262,552706,553874,
chr1	76074745	76634603	NM_001349107.2	0	+	76074866	76628806	0	4	139,195,410,5984,	0,239059,337262,553874,
chr1	76074745	76634603	NM_152996.4	0	+	76074866	76628806	0	5	139,195,410,108,5984,	0,239059,337262,552706,553874,
chr1	76074745	76634603	NM_001349111.2	0	+	76309558	76628806	0	6	139,107,195,410,108,5984,	0,234760,239059,337262,552706,553874,
chr1	76074745	76634603	NM_001349106.2	0	+	76412058	76628806	0	6	139,107,327,410,108,5984,	0,234760,238927,337262,552706,553874,
chr1	76074745	76637339	NM_001349109.3	0	+	76074866	76634191	0	4	139,195,410,3212,	0,239059,337262,559382,
chr1	76074745	76634603	NR_146056.2	0	+	76634603	76634603	0	6	139,195,410,99,108,5984,	0,239059,337262,502497,552706,553874,
chr1	76280077	76577209	XM_017000939.2	0	+	76294613	76576855	0	4	14608,195,410,364,	0,33727,131930,296768,
chr1	76280079	76634603	XM_017000937.3	0	+	76294613	76628806	0	5	14606,195,410,108,5984,	0,33725,131928,347372,348540,
chr1	76294719	76634603	XM_017000941.3	0	+	76412058	76628806	0	5	1095,195,410,108,5984,	0,19085,117288,332732,333900,
chr1	77562415	77645772	XM_047417329.1	0	-	77565639	77639471	0	14	3369,101,135,153,96,102,72,116,148,139,154,63,134,20,	0,3665,5916,13652,16358,17111,18582,19360,19563,22101,77033,78968,79106,83337,
chr1	77562415	77657015	XM_047417326.1	0	-	77565639	77639471	0	14	3369,101,135,153,96,102,72,116,148,139,154,63,134,20,	0,3665,5916,13652,16358,17111,18582,19360,19563,22101,77033,78968,79106,94580,
chr1	77562415	77682658	NM_015534.6	0	-	77565639	77633354	0	15	3369,101,135,153,96,102,72,116,148,139,1556,154,63,134,74,	0,3665,5916,13652,16358,17111,18582,19360,19563,22101,69434,77033,78968,79106,120169,
chr1	77562415	77682658	NM_001376154.1	0	-	77565639	77633354	0	15	3369,101,135,153,96,102,72,113,148,139,1556,154,63,134,74,	0,3665,5916,13652,16358,17111,18582,19360,19563,22101,69434,77033,78968,79106,120169,
chr1	77562415	77682658	NM_001376155.1	0	-	77565639	77639471	0	14	3369,101,135,153,96,102,72,116,148,139,154,63,134,74,	0,3665,5916,13652,16358,17111,18582,19360,19563,22101,77033,78968,79106,120169,
chr1	77562415	77682658	XM_047417337.1	0	-	77565639	77639471	0	14	3369,101,135,153,96,102,72,113,148,139,154,63,134,74,	0,3665,5916,13652,16358,17111,18582,19360,19563,22101,77033,78968,79106,120169,
chr1	77562415	77682658	NM_001376153.1	0	-	77565639	77633354	0	14	3369,101,135,153,96,102,72,113,148,139,1556,154,134,74,	0,3665,5916,13652,16358,17111,18582,19360,19563,22101,69434,77033,79106,120169,
chr1	77562415	77682658	XM_047417333.1	0	-	77565639	77639471	0	13	3369,101,135,153,96,102,72,116,148,139,154,134,74,	0,3665,5916,13652,16358,17111,18582,19360,19563,22101,77033,79106,120169,
chr1	77562415	77682658	XM_047417342.1	0	-	77565639	77639471	0	13	3369,101,135,153,96,102,72,113,148,139,154,134,74,	0,3665,5916,13652,16358,17111,18582,19360,19563,22101,77033,79106,120169,
chr1	77562415	77683398	NM_001376146.1	0	-	77565639	77633354	0	15	3369,101,135,153,96,102,72,116,148,139,1556,154,63,134,137,	0,3665,5916,13652,16358,17111,18582,19360,19563,22101,69434,77033,78968,79106,120846,
chr1	77562415	77683398	NM_001376148.1	0	-	77565639	77633354	0	15	3369,101,135,153,96,102,72,113,148,139,1556,154,63,134,137,	0,3665,5916,13652,16358,17111,18582,19360,19563,22101,69434,77033,78968,79106,120846,
chr1	77562415	77683398	NM_001308237.2	0	-	77565639	77639471	0	14	3369,101,135,153,96,102,72,116,148,139,154,63,134,137,	0,3665,5916,13652,16358,17111,18582,19360,19563,22101,77033,78968,79106,120846,
chr1	77562415	77683398	NM_001376156.1	0	-	77565639	77639471	0	14	3369,101,135,153,96,102,72,113,148,139,154,63,134,137,	0,3665,5916,13652,16358,17111,18582,19360,19563,22101,77033,78968,79106,120846,
chr1	77562415	77683398	NM_001376147.1	0	-	77565639	77633354	0	14	3369,101,135,153,96,102,72,116,148,139,1556,154,134,137,	0,3665,5916,13652,16358,17111,18582,19360,19563,22101,69434,77033,79106,120846,
chr1	77562415	77683398	NM_001376149.1	0	-	77565639	77633354	0	14	3369,101,135,153,96,102,72,113,148,139,1556,154,134,137,	0,3665,5916,13652,16358,17111,18582,19360,19563,22101,69434,77033,79106,120846,
chr1	77562415	77683398	XM_005270729.5	0	-	77565639	77639471	0	13	3369,101,135,153,96,102,72,116,148,139,154,134,137,	0,3665,5916,13652,16358,17111,18582,19360,19563,22101,77033,79106,120846,
chr1	77562415	77683398	XM_047417341.1	0	-	77565639	77639471	0	13	3369,101,135,153,96,102,72,113,148,139,154,134,137,	0,3665,5916,13652,16358,17111,18582,19360,19563,22101,77033,79106,120846,
chr1	77562415	77683398	NM_001376151.1	0	-	77565639	77633354	0	13	3369,101,135,153,96,102,72,113,148,139,1556,134,137,	0,3665,5916,13652,16358,17111,18582,19360,19563,22101,69434,79106,120846,
chr1	77562415	77682658	NR_164776.1	0	-	77682658	77682658	0	15	3369,101,135,153,96,102,72,113,148,139,1571,154,63,134,74,	0,3665,5916,13652,16358,17111,18582,19360,19563,22101,69419,77033,78968,79106,120169,
chr1	77562415	77682658	NR_164777.1	0	-	77682658	77682658	0	15	3369,101,135,153,96,102,72,116,148,139,63,1571,154,134,74,	0,3665,5916,13652,16358,17111,18582,19360,19563,22101,22351,69419,77033,79106,120169,
chr1	77562415	77683398	NR_164775.1	0	-	77683398	77683398	0	15	3369,101,135,153,96,102,72,113,148,139,1571,154,63,134,137,	0,3665,5916,13652,16358,17111,18582,19360,19563,22101,69419,77033,78968,79106,120846,
chr1	77584535	77633405	XM_047417325.1	0	-	77584789	77633354	0	3	120,63,1556,	0,231,47314,
chr1	78620447	78646145	NM_001375648.1	0	+	78635387	78641809	0	6	124,153,172,101,175,4371,	0,14889,16584,20573,20987,21327,
chr1	78620447	78646145	NM_001375649.1	0	+	78635387	78641809	0	7	124,49,153,172,101,175,4371,	0,8503,14889,16584,20573,20987,21327,
chr1	78620447	78646145	NM_001375647.1	0	+	78635387	78641809	0	8	124,49,196,153,172,101,175,4371,	0,8503,9272,14889,16584,20573,20987,21327,
chr1	78620447	78646145	NM_006820.4	0	+	78627915	78641809	0	9	124,488,49,196,153,172,101,175,4371,	0,7458,8503,9272,14889,16584,20573,20987,21327,
chr1	78620447	78646145	XM_006710304.5	0	+	78635387	78641809	0	8	124,28,49,153,172,101,175,4371,	0,496,8503,14889,16584,20573,20987,21327,
chr1	78620447	78646145	NM_001375650.1	0	+	78635387	78641809	0	9	124,28,49,196,153,172,101,175,4371,	0,496,8503,9272,14889,16584,20573,20987,21327,
chr1	78620447	78646145	NM_001375646.1	0	+	78627915	78641809	0	10	124,28,488,49,196,153,172,101,175,4371,	0,496,7458,8503,9272,14889,16584,20573,20987,21327,
chr1	81306131	81993932	NM_001393349.1	0	+	81836984	81991145	0	26	378,69,105,42,173,214,110,12,801,294,104,186,39,184,126,206,174,210,221,67,92,169,129,97,129,3542,	0,138889,274744,455679,530753,600885,630596,635902,636837,644057,644886,645825,646855,649745,659926,660272,661894,663046,664182,665720,673737,675676,678451,679127,680769,684259,
chr1	81306131	81993932	NM_001366008.2	0	+	81836984	81989694	0	27	378,69,105,42,173,214,110,12,801,294,104,186,39,184,126,206,174,210,221,67,92,169,129,97,129,53,3542,	0,138889,274744,455679,530753,600885,630596,635902,636837,644057,644886,645825,646855,649745,659926,660272,661894,663046,664182,665720,673737,675676,678451,679127,680769,683525,684259,
chr1	81306131	81993932	NM_001366004.2	0	+	81836984	81991145	0	28	378,181,69,105,62,42,173,214,110,12,801,294,104,186,39,184,126,206,174,210,221,67,92,169,129,97,129,3542,	0,108039,138889,274744,393615,455679,530753,600885,630596,635902,636837,644057,644886,645825,646855,649745,659926,660272,661894,663046,664182,665720,673737,675676,678451,679127,680769,684259,
chr1	81306131	81993932	NM_001366003.2	0	+	81836984	81991145	0	28	378,59,69,105,62,42,173,214,110,12,801,294,104,186,39,184,126,206,174,210,221,67,92,169,129,97,129,3542,	0,20585,138889,274744,393615,455679,530753,600885,630596,635902,636837,644057,644886,645825,646855,649745,659926,660272,661894,663046,664182,665720,673737,675676,678451,679127,680769,684259,
chr1	81306131	81993932	XM_047416140.1	0	+	81836984	81991145	0	27	378,59,181,69,105,89,62,42,173,214,110,801,294,104,186,184,126,206,174,210,221,67,92,169,129,97,3542,	0,20585,108039,138889,274744,384608,393615,455679,530753,600885,630596,636837,644057,644886,645825,649745,659926,660272,661894,663046,664182,665720,673737,675676,678451,679127,684259,
chr1	81306131	81993932	XM_047416159.1	0	+	81836984	81990402	0	28	378,59,181,69,105,89,62,42,173,214,110,801,294,104,186,184,126,206,174,210,221,67,92,169,129,97,53,3542,	0,20585,108039,138889,274744,384608,393615,455679,530753,600885,630596,636837,644057,644886,645825,649745,659926,660272,661894,663046,664182,665720,673737,675676,678451,679127,681157,684259,
chr1	81306131	81993932	XM_047416118.1	0	+	81836984	81991145	0	28	378,59,181,69,105,89,62,42,173,214,110,801,294,104,186,184,126,206,174,210,221,67,92,169,129,97,129,3542,	0,20585,108039,138889,274744,384608,393615,455679,530753,600885,630596,636837,644057,644886,645825,649745,659926,660272,661894,663046,664182,665720,673737,675676,678451,679127,680769,684259,
chr1	81306131	81993932	XM_047416152.1	0	+	81836984	81990402	0	29	378,59,181,69,105,89,62,42,173,214,110,801,294,104,186,39,184,126,206,174,210,221,67,92,169,129,97,53,3542,	0,20585,108039,138889,274744,384608,393615,455679,530753,600885,630596,636837,644057,644886,645825,646855,649745,659926,660272,661894,663046,664182,665720,673737,675676,678451,679127,681157,684259,
chr1	81699607	81993932	NM_001297704.3	0	+	81836984	81991145	0	21	201,42,173,214,110,801,294,104,186,184,126,206,174,210,221,67,92,169,129,97,3542,	0,62203,137277,207409,237120,243361,250581,251410,252349,256269,266450,266796,268418,269570,270706,272244,280261,282200,284975,285651,290783,
chr1	81699607	81993932	XM_024454355.2	0	+	81836984	81991145	0	22	201,42,173,214,110,801,294,104,186,39,184,126,206,174,210,221,67,92,169,129,97,3542,	0,62203,137277,207409,237120,243361,250581,251410,252349,253379,256269,266450,266796,268418,269570,270706,272244,280261,282200,284975,285651,290783,
chr1	81699607	81993932	XM_047416096.1	0	+	81836984	81991145	0	24	201,42,173,214,110,15,801,294,104,186,39,184,126,206,174,210,221,67,92,169,129,97,129,3542,	0,62203,137277,207409,237120,242423,243361,250581,251410,252349,253379,256269,266450,266796,268418,269570,270706,272244,280261,282200,284975,285651,287293,290783,
chr1	84925582	84968477	XM_011541187.3	0	-	84926684	84965701	0	14	1139,122,207,123,102,150,113,100,97,85,154,174,160,455,	0,3975,5779,12172,12398,13970,15296,21450,26660,26863,30848,32946,39966,42440,
chr1	84925582	84969594	XM_011541188.4	0	-	84926684	84965701	0	14	1139,122,207,123,102,150,113,100,97,85,154,174,160,791,	0,3975,5779,12172,12398,13970,15296,21450,26660,26863,30848,32946,39966,43221,
chr1	84925582	84997113	NM_001330647.2	0	-	84926684	84965701	0	15	1139,122,207,123,102,150,113,100,97,85,154,174,160,99,318,	0,3975,5779,12172,12398,13970,15296,21450,26660,26863,30848,32946,39966,46353,71213,
chr1	84925582	84997113	NM_153259.4	0	-	84926684	84996872	0	14	1139,122,207,123,102,150,113,100,97,85,154,174,160,318,	0,3975,5779,12172,12398,13970,15296,21450,26660,26863,30848,32946,39966,71213,
chr1	84925582	84997113	XM_005270719.4	0	-	84926684	84965701	0	14	1139,122,207,123,102,150,113,100,97,85,154,174,160,106,	0,3975,5779,12172,12398,13970,15296,21450,26660,26863,30848,32946,39966,71425,
chr1	85729232	86005454	XM_017000929.3	0	-	85730545	86004106	0	42	1460,216,110,169,66,27,36,36,54,63,54,108,108,108,54,54,54,54,57,54,54,108,54,108,54,54,54,54,54,45,45,54,54,54,54,54,45,54,45,54,54,1387,	0,5516,8163,15433,16208,32163,32298,46441,51987,54263,54880,55026,57121,87555,88801,94303,94452,109352,111989,112835,113107,118432,120120,139286,139549,145416,146044,147889,160327,166625,166788,167123,177961,179365,180717,182147,232016,235776,240994,242107,258368,274835,
chr1	85729232	86005455	XM_017000928.3	0	-	85730545	86004106	0	43	1460,216,110,169,66,27,36,36,54,63,54,108,108,108,54,54,54,54,57,54,54,108,54,108,54,54,54,54,54,45,45,54,54,54,54,54,45,54,45,54,45,54,1388,	0,5516,8163,15433,16208,32163,32298,46441,51987,54263,54880,55026,57121,87555,88801,94303,94452,109352,111989,112835,113107,118432,120120,139286,139549,145416,146044,147889,160327,166625,166788,167123,177961,179365,180717,182147,232016,235776,240994,242107,253475,258368,274835,
chr1	85729232	86156471	NM_001349955.1	0	-	85730545	86022956	0	60	1460,216,110,169,66,27,36,36,54,63,54,108,108,108,54,54,54,54,57,54,54,108,54,108,54,54,54,54,54,45,45,54,54,54,54,54,45,54,45,54,54,54,54,54,45,54,45,54,45,54,45,50,45,54,54,54,54,1370,65,131,	0,5516,8163,15433,16208,32163,32298,46441,51987,54263,54880,55026,57121,87555,88801,94303,94452,109352,111989,112835,113107,118432,120120,139286,139549,145416,146044,147889,160327,166625,166788,167123,177961,179365,180717,182147,232016,235776,240994,242107,258368,287918,293007,293305,293600,293721,302645,304637,317592,320891,328698,329892,334482,359941,363034,383334,386092,395612,416886,427108,
chr1	85729232	86156772	XM_017000926.2	0	-	85730545	86156396	0	61	1460,216,71,169,66,27,36,36,54,63,54,108,108,108,54,54,54,54,57,54,54,108,54,108,54,54,54,54,54,45,45,54,54,54,54,54,45,54,45,54,45,54,54,54,54,45,54,45,54,45,54,45,54,45,54,54,54,54,1370,65,432,	0,5516,8163,15433,16208,32163,32298,46441,51987,54263,54880,55026,57121,87555,88801,94303,94452,109352,111989,112835,113107,118432,120120,139286,139549,145416,146044,147889,160327,166625,166788,167123,177961,179365,180717,182147,232016,235776,240994,242107,253475,258368,287918,293007,293305,293600,293721,302645,304637,317592,320891,328698,329888,334482,359941,363034,383334,386092,395612,416886,42…
chr1	85729232	86156772	XM_017000927.2	0	-	85730545	86156396	0	60	1460,216,110,169,66,27,36,36,54,63,54,108,108,108,54,54,54,54,57,54,54,108,54,108,54,54,54,54,54,45,45,54,54,54,54,45,54,45,54,45,54,54,54,54,45,54,45,54,45,54,45,54,45,54,54,54,54,1370,65,432,	0,5516,8163,15433,16208,32163,32298,46441,51987,54263,54880,55026,57121,87555,88801,94303,94452,109352,111989,112835,113107,118432,120120,139286,139549,145416,146044,147889,160327,166625,166788,167123,179365,180717,182147,232016,235776,240994,242107,253475,258368,287918,293007,293305,293600,293721,302645,304637,317592,320891,328698,329888,334482,359941,363034,383334,386092,395612,416886,427108,
chr1	85729232	86156772	NM_152890.7	0	-	85730545	86156396	0	60	1460,216,110,169,66,27,36,36,54,63,54,108,108,108,54,54,54,54,57,54,54,108,54,108,54,54,54,54,54,45,45,54,54,54,54,54,45,54,45,54,54,54,54,54,45,54,45,54,45,54,45,54,45,54,54,54,54,1370,65,432,	0,5516,8163,15433,16208,32163,32298,46441,51987,54263,54880,55026,57121,87555,88801,94303,94452,109352,111989,112835,113107,118432,120120,139286,139549,145416,146044,147889,160327,166625,166788,167123,177961,179365,180717,182147,232016,235776,240994,242107,258368,287918,293007,293305,293600,293721,302645,304637,317592,320891,328698,329888,334482,359941,363034,383334,386092,395612,416886,427108,
chr1	85729232	86156984	XM_047417005.1	0	-	85730545	86156396	0	61	1460,216,110,169,66,27,36,36,54,63,54,108,108,108,54,54,54,54,57,54,54,108,54,108,54,54,54,54,54,45,45,54,54,54,54,54,45,54,45,54,54,54,54,54,45,54,45,54,45,54,45,54,45,54,54,54,54,1370,65,131,307,	0,5516,8163,15433,16208,32163,32298,46441,51987,54263,54880,55026,57121,87555,88801,94303,94452,109352,111989,112835,113107,118432,120120,139286,139549,145416,146044,147889,160327,166625,166788,167123,177961,179365,180717,182147,232016,235776,240994,242107,258368,287918,293007,293305,293600,293721,302645,304637,317592,320891,328698,329888,334482,359941,363034,383334,386092,395612,416886,427108,42…
chr1	85729232	86156984	XM_017000924.3	0	-	85730545	86156396	0	62	1460,216,110,169,66,27,36,36,54,63,54,108,108,108,54,54,54,54,57,54,54,108,54,108,54,54,54,54,54,45,45,54,54,54,54,54,45,54,45,54,45,54,54,54,54,45,54,45,54,45,54,45,54,45,54,54,54,54,1370,65,131,92,	0,5516,8163,15433,16208,32163,32298,46441,51987,54263,54880,55026,57121,87555,88801,94303,94452,109352,111989,112835,113107,118432,120120,139286,139549,145416,146044,147889,160327,166625,166788,167123,177961,179365,180717,182147,232016,235776,240994,242107,253475,258368,287918,293007,293305,293600,293721,302645,304637,317592,320891,328698,329888,334482,359941,363034,383334,386092,395612,416886,42…
chr1	85729232	86156984	XM_047417001.1	0	-	85730545	86156396	0	61	1460,216,110,169,66,27,36,36,54,63,54,108,108,108,54,54,54,54,57,54,54,108,54,108,54,54,54,54,54,45,45,54,54,54,54,54,45,54,45,54,54,54,54,54,45,54,45,54,45,54,45,54,45,54,54,54,54,1370,65,131,92,	0,5516,8163,15433,16208,32163,32298,46441,51987,54263,54880,55026,57121,87555,88801,94303,94452,109352,111989,112835,113107,118432,120120,139286,139549,145416,146044,147889,160327,166625,166788,167123,177961,179365,180717,182147,232016,235776,240994,242107,258368,287918,293007,293305,293600,293721,302645,304637,317592,320891,328698,329888,334482,359941,363034,383334,386092,395612,416886,427108,42…
chr1	85729232	86156984	XM_047417016.1	0	-	85730545	86156396	0	60	1460,216,110,169,66,27,36,36,54,63,54,108,108,54,54,54,54,57,54,54,108,54,108,54,54,54,54,54,45,45,54,54,54,54,54,45,54,45,54,54,54,54,54,45,54,45,54,45,54,45,54,45,54,54,54,54,1370,65,131,92,	0,5516,8163,15433,16208,32163,32298,46441,51987,54263,54880,55026,87555,88801,94303,94452,109352,111989,112835,113107,118432,120120,139286,139549,145416,146044,147889,160327,166625,166788,167123,177961,179365,180717,182147,232016,235776,240994,242107,258368,287918,293007,293305,293600,293721,302645,304637,317592,320891,328698,329888,334482,359941,363034,383334,386092,395612,416886,427108,427660,
chr1	85729232	86156984	XM_047417015.1	0	-	85730545	86156396	0	60	1460,216,71,169,66,27,36,36,54,63,54,108,108,108,54,54,54,54,57,54,54,108,54,108,54,54,54,54,54,45,45,54,54,54,54,45,54,45,54,54,54,54,54,45,54,45,54,45,54,45,54,45,54,54,54,54,1370,65,131,92,	0,5516,8163,15433,16208,32163,32298,46441,51987,54263,54880,55026,57121,87555,88801,94303,94452,109352,111989,112835,113107,118432,120120,139286,139549,145416,146044,147889,160327,166625,166788,167123,179365,180717,182147,232016,235776,240994,242107,258368,287918,293007,293305,293600,293721,302645,304637,317592,320891,328698,329888,334482,359941,363034,383334,386092,395612,416886,427108,427660,
chr1	85729232	86156984	XM_017000925.3	0	-	85730545	86156396	0	62	1460,216,110,169,66,27,36,36,54,63,54,108,108,108,54,54,54,54,57,54,54,108,54,108,54,54,54,54,54,45,45,54,54,54,54,54,45,54,45,54,45,54,54,54,54,45,54,45,54,45,54,45,54,45,54,54,54,54,1370,65,131,88,	0,5516,8163,15433,16208,32163,32298,46441,51987,54263,54880,55026,57121,87555,88801,94303,94452,109352,111989,112835,113107,118432,120120,139286,139549,145416,146044,147889,160327,166625,166788,167123,177961,179365,180717,182147,232016,235776,240994,242107,253475,258368,287918,293007,293305,293600,293721,302645,304637,317592,320891,328698,329888,334482,359941,363034,383334,386092,395612,416886,42…
chr1	85729232	86156984	XM_047417004.1	0	-	85730545	86156396	0	61	1460,216,110,169,66,27,36,36,54,63,54,108,108,108,54,54,54,54,57,54,54,108,54,108,54,54,54,54,54,45,45,54,54,54,54,54,45,54,45,54,54,54,54,54,45,54,45,54,45,54,45,54,45,54,54,54,54,1370,65,131,88,	0,5516,8163,15433,16208,32163,32298,46441,51987,54263,54880,55026,57121,87555,88801,94303,94452,109352,111989,112835,113107,118432,120120,139286,139549,145416,146044,147889,160327,166625,166788,167123,177961,179365,180717,182147,232016,235776,240994,242107,258368,287918,293007,293305,293600,293721,302645,304637,317592,320891,328698,329888,334482,359941,363034,383334,386092,395612,416886,427108,42…
chr1	85729232	86156471	NR_146345.1	0	-	86156471	86156471	0	60	1460,216,110,169,66,36,54,63,54,108,108,108,54,54,54,54,57,54,54,108,54,108,54,54,54,54,54,45,45,54,54,54,54,54,123,45,54,45,54,54,26,54,54,54,45,54,45,54,45,54,45,54,45,54,54,54,54,1370,65,131,	0,5516,8163,15433,16208,46441,51987,54263,54880,55026,57121,87555,88801,94303,94452,109352,111989,112835,113107,118432,120120,139286,139549,145416,146044,147889,160327,166625,166788,167123,177961,179365,180717,182147,231525,232016,235776,240994,242107,258368,274835,287918,293007,293305,293600,293721,302645,304637,317592,320891,328698,329888,334482,359941,363034,383334,386092,395612,416886,427108,
chr1	85729232	86156471	NR_146343.1	0	-	86156471	86156471	0	60	1460,216,110,169,66,27,36,36,54,63,54,108,108,108,54,54,54,54,57,54,54,108,54,108,54,54,54,54,54,45,45,54,54,54,54,45,54,45,54,54,26,54,54,54,45,54,45,54,45,54,45,54,45,54,54,54,54,1370,65,131,	0,5516,8163,15433,16208,32163,32298,46441,51987,54263,54880,55026,57121,87555,88801,94303,94452,109352,111989,112835,113107,118432,120120,139286,139549,145416,146044,147889,160327,166625,166788,167123,179365,180717,182147,232016,235776,240994,242107,258368,274835,287918,293007,293305,293600,293721,302645,304637,317592,320891,328698,329888,334482,359941,363034,383334,386092,395612,416886,427108,
chr1	85729232	86156471	NR_146344.1	0	-	86156471	86156471	0	59	1460,216,71,169,66,27,36,54,63,54,108,108,108,54,54,54,54,57,54,54,108,54,108,54,54,54,54,54,45,45,54,54,54,54,45,98,54,49,54,54,54,54,54,45,54,45,54,45,54,45,54,45,54,54,54,54,1370,65,131,	0,5516,8163,15433,16208,32163,32298,51987,54263,54880,55026,57121,87555,88801,94303,94452,109352,111989,112835,113107,118432,120120,139286,139549,145416,146044,147889,160327,166625,166788,167123,179365,180717,182147,232016,234973,235776,240990,242107,258368,287918,293007,293305,293600,293721,302645,304637,317592,320891,328698,329888,334482,359941,363034,383334,386092,395612,416886,427108,
chr1	85729232	86156772	NR_146342.2	0	-	86156772	86156772	0	61	1460,216,110,169,66,27,36,36,137,54,63,54,108,108,108,54,54,54,54,49,54,54,108,54,108,54,54,54,54,54,45,45,54,54,54,54,54,45,54,45,54,54,54,54,54,37,54,45,54,45,54,45,54,45,54,54,54,54,1370,65,432,	0,5516,8163,15433,16208,32163,32298,46441,51279,51987,54263,54880,55026,57121,87555,88801,94303,94452,109352,111997,112835,113107,118432,120120,139286,139549,145416,146044,147889,160327,166625,166788,167123,177961,179365,180717,182147,232016,235776,240994,242107,258368,287918,293007,293305,293608,293721,302645,304637,317592,320891,328698,329888,334482,359941,363034,383334,386092,395612,416886,427…
chr1	85729232	86156772	NR_146341.2	0	-	86156772	86156772	0	61	1460,216,110,169,66,27,36,36,54,63,54,108,108,108,54,54,54,54,57,54,54,108,54,108,54,54,54,54,54,45,45,54,54,54,54,54,45,54,45,54,54,26,54,54,54,37,54,45,54,45,54,45,50,45,54,54,54,54,1370,65,432,	0,5516,8163,15433,16208,32163,32298,46441,51987,54263,54880,55026,57121,87555,88801,94303,94452,109352,111989,112835,113107,118432,120120,139286,139549,145416,146044,147889,160327,166625,166788,167123,177961,179365,180717,182147,232016,235776,240994,242107,258368,274835,287918,293007,293305,293608,293721,302645,304637,317592,320891,328698,329892,334482,359941,363034,383334,386092,395612,416886,42…
chr1	85729232	86156984	NR_146340.2	0	-	86156984	86156984	0	61	1460,216,110,169,66,27,36,54,63,54,108,108,108,54,54,54,54,49,54,54,108,54,108,54,54,54,54,54,45,45,54,54,54,54,54,45,54,45,54,54,26,54,54,54,45,54,45,54,45,54,45,54,45,54,54,54,54,1370,65,131,92,	0,5516,8163,15433,16208,32163,32298,51987,54263,54880,55026,57121,87555,88801,94303,94452,109352,111997,112835,113107,118432,120120,139286,139549,145416,146044,147889,160327,166625,166788,167123,177961,179365,180717,182147,232016,235776,240994,242107,258368,274835,287918,293007,293305,293600,293721,302645,304637,317592,320891,328698,329888,334482,359941,363034,383334,386092,395612,416886,427108,4…
chr1	85823683	86156772	XM_047417022.1	0	-	85838585	86156396	0	45	55,54,49,54,54,108,54,108,54,54,54,54,54,45,45,54,54,54,54,54,45,54,45,54,45,54,54,54,54,45,54,45,54,45,54,45,54,45,54,54,54,54,1370,65,432,	0,14901,17546,18384,18656,23981,25669,44835,45098,50965,51593,53438,65876,72174,72337,72672,83510,84914,86266,87696,137565,141325,146543,147656,159024,163917,193467,198556,198854,199149,199270,208194,210186,223141,226440,234247,235437,240031,265490,268583,288883,291641,301161,322435,332657,
chr1	85960757	86156772	XM_017000930.2	0	-	85960769	86156396	0	25	123,45,54,45,54,54,54,54,54,45,54,45,54,45,54,45,54,45,54,54,54,54,1370,65,432,	0,491,4251,9469,10582,26843,56393,61482,61780,62075,62196,71120,73112,86067,89366,97173,98363,102957,128416,131509,151809,154567,164087,185361,195583,
chr1	85960757	86156984	XM_047417027.1	0	-	85960769	86156396	0	27	123,45,54,45,54,45,54,54,54,54,45,54,45,54,45,54,45,54,45,54,54,54,54,1370,65,131,92,	0,491,4251,9469,10582,21950,26843,56393,61482,61780,62075,62196,71120,73112,86067,89366,97173,98363,102957,128416,131509,151809,154567,164087,185361,195583,196135,
chr1	86914634	87098445	NM_001134492.2	0	+	86915036	87097939	0	5	526,239,86,139,608,	0,158299,169559,177896,183203,
chr1	86914634	87109982	NM_012262.4	0	+	86915036	87104696	0	7	526,239,86,139,98,158,5513,	0,158299,169559,177896,183203,188797,189835,
chr1	89128413	89179798	XR_947579.3	0	+	89179798	89179798	0	4	231,90,215,480,	0,20177,20918,50905,
chr1	89128536	89179798	XR_001737682.2	0	+	89179798	89179798	0	4	108,94,215,480,	0,20050,20795,50782,
chr1	93310108	93345811	NR_034089.1	0	-	93345811	93345811	0	9	1500,95,127,61,1898,180,31,53,88,	0,14526,15660,16493,27268,29248,29540,30349,35615,
chr1	97077742	97904676	XM_047448076.1	0	-	97078975	97828118	0	23	1404,141,144,180,143,120,121,84,69,165,216,185,211,170,108,88,82,197,162,88,83,111,69,	0,4587,20746,115326,157109,227516,228434,295818,304650,372316,437983,471817,496017,515475,517316,601352,613974,621608,643767,662649,750371,805521,826865,
chr1	97077742	97921034	NM_000110.4	0	-	97078975	97920922	0	23	1404,141,144,180,143,120,121,84,69,165,216,185,211,170,108,88,82,197,162,88,83,111,151,	0,4587,20746,115326,157109,227516,228434,295818,304650,372316,437983,471817,496017,515475,517316,601352,613974,621608,643767,662649,750371,805521,843141,
chr1	97077742	97921059	XM_005270562.3	0	-	97078975	97920922	0	22	1404,141,144,180,143,120,121,84,69,165,185,211,170,108,88,82,197,162,88,83,111,176,	0,4587,20746,115326,157109,227516,228434,295818,304650,372316,471817,496017,515475,517316,601352,613974,621608,643767,662649,750371,805521,843141,
chr1	97077742	97921059	XM_017000507.2	0	-	97078975	97920922	0	22	1404,141,144,180,143,120,121,84,69,165,216,185,211,170,108,88,82,197,162,88,83,176,	0,4587,20746,115326,157109,227516,228434,295818,304650,372316,437983,471817,496017,515475,517316,601352,613974,621608,643767,662649,750371,843141,
chr1	97077742	97921059	XM_047448077.1	0	-	97078975	97920922	0	21	1404,141,144,180,143,120,121,84,69,165,185,211,170,108,88,82,197,162,88,83,176,	0,4587,20746,115326,157109,227516,228434,295818,304650,372316,471817,496017,515475,517316,601352,613974,621608,643767,662649,750371,843141,
chr1	97192637	97921059	XM_006710397.4	0	-	97192927	97920922	0	21	338,180,143,120,121,84,69,165,216,185,211,170,108,88,82,197,162,88,83,111,176,	0,431,42214,112621,113539,180923,189755,257421,323088,356922,381122,400580,402421,486457,499079,506713,528872,547754,635476,690626,728246,
chr1	101639573	101729536	NR_183472.1	0	+	101729536	101729536	0	3	130,134,266,	0,84168,89697,
chr1	101639573	101729536	NR_183471.1	0	+	101729536	101729536	0	4	130,99,134,266,	0,6680,84168,89697,
chr1	101639573	101729536	NR_183470.1	0	+	101729536	101729536	0	5	130,67,99,134,266,	0,2209,6680,84168,89697,
chr1	101639573	101787569	NR_183475.1	0	+	101787569	101787569	0	6	130,134,149,108,137,370,	0,84168,134527,145350,146019,147626,
chr1	101639573	101787569	NR_183473.1	0	+	101787569	101787569	0	8	130,134,134,149,108,137,112,459,	0,84168,97650,134527,145350,146019,147031,147537,
chr1	101639573	101787569	NR_183476.1	0	+	101787569	101787569	0	8	130,99,134,134,149,108,137,370,	0,6680,84168,97650,134527,145350,146019,147626,
chr1	101639573	101787569	NR_183474.1	0	+	101787569	101787569	0	8	130,99,134,134,149,108,137,459,	0,6680,84168,97650,134527,145350,146019,147537,
chr1	110082687	110109719	NR_126382.1	0	+	110109719	110109719	0	4	165,184,115,115,	0,26157,26611,26917,
chr1	111139498	111174930	XM_047429909.1	0	+	111147714	111174884	0	6	263,412,148,142,85,52,	0,8143,19881,21656,27607,35380,
chr1	111139498	111185104	NM_001007794.3	0	+	111147714	111184310	0	9	263,412,148,142,85,132,159,126,914,	0,8143,19881,21656,35380,42688,43300,43963,44692,
chr1	111139498	111185104	NM_001410844.1	0	+	111147714	111184310	0	9	263,412,148,142,85,132,159,126,914,	0,8143,19881,21656,27607,42688,43300,43963,44692,
chr1	111139498	111185104	NR_138485.2	0	+	111185104	111185104	0	10	263,412,148,142,145,85,132,159,126,914,	0,8143,19881,21656,33615,35380,42688,43300,43963,44692,
chr1	111139848	111185104	NM_001330743.2	0	+	111147714	111184310	0	9	66,412,148,142,85,132,159,126,914,	0,7793,19531,21306,35030,42338,42950,43613,44342,
chr1	111140222	111185104	NM_006090.5	0	+	111147714	111184310	0	9	85,412,148,142,85,132,159,126,914,	0,7419,19157,20932,34656,41964,42576,43239,43968,
chr1	111140222	111185104	XM_011540496.3	0	+	111147714	111184310	0	9	85,412,148,142,85,132,159,126,914,	0,7419,19157,20932,26883,41964,42576,43239,43968,
chr1	111140222	111185104	NR_138484.2	0	+	111185104	111185104	0	10	85,412,148,142,145,85,132,159,126,914,	0,7419,19157,20932,32891,34656,41964,42576,43239,43968,
chr1	111140222	111185104	NR_138483.2	0	+	111185104	111185104	0	10	85,412,148,142,85,85,132,159,126,914,	0,7419,19157,20932,26883,34656,41964,42576,43239,43968,
chr1	115283033	115368072	NR_157569.1	0	+	115368072	115368072	0	2	207,2403,	0,82636,
chr1	116373243	116404774	NM_000701.8	0	+	116373511	116404444	0	23	280,111,60,204,114,135,118,269,199,110,135,193,176,137,151,169,155,124,146,131,102,92,359,	0,10770,11539,14044,14887,15394,15658,16195,16969,17538,19610,20287,21866,23354,24644,25377,25686,26176,27617,27886,28310,30640,31172,
chr1	116373866	116404774	NM_001160233.2	0	+	116374229	116404444	0	23	375,111,60,204,114,135,118,269,199,110,135,193,176,137,151,169,155,124,146,131,102,92,359,	0,10147,10916,13421,14264,14771,15035,15572,16346,16915,18987,19664,21243,22731,24021,24754,25063,25553,26994,27263,27687,30017,30549,
chr1	116383369	116404774	NM_001160234.2	0	+	116384094	116404444	0	23	184,111,60,204,114,135,118,269,199,110,135,193,176,137,151,169,155,124,146,131,102,92,359,	0,644,1413,3918,4761,5268,5532,6069,6843,7412,9484,10161,11740,13228,14518,15251,15560,16050,17491,17760,18184,20514,21046,
chr1	120469627	120665436	NR_144516.1	0	-	120665436	120665436	0	44	1406,106,492,144,227,117,240,125,190,120,132,252,186,153,224,52,236,529,120,193,436,233,89,212,92,82,165,195,180,138,114,159,213,93,120,132,118,176,124,111,152,92,56,374,	0,20183,21954,23530,24606,25402,27554,31482,32300,33972,34754,36083,39857,42038,42842,44138,45197,47196,48902,49590,50606,54266,60668,62250,66683,68695,68943,72264,73389,74319,74639,75653,78661,79013,79345,80517,103444,109078,109443,150727,171980,174045,177245,195435,
chr1	120469627	120665436	NR_144517.1	0	-	120665436	120665436	0	42	1406,106,139,144,227,117,240,125,190,120,132,252,153,224,52,236,529,120,604,436,233,89,212,92,82,165,195,180,138,114,159,213,93,120,132,118,176,124,111,152,56,374,	0,20183,22307,23530,24606,25402,27554,31482,32300,33972,34754,36083,42038,42842,44138,45197,47196,48902,49590,50606,54266,60668,62250,66683,68695,68943,72264,73389,74319,74639,75653,78661,79013,79345,80517,103444,109078,109443,150727,171980,177245,195435,
chr1	145738867	145788945	XM_047418025.1	0	-	145746865	145771895	0	10	8130,116,94,73,72,209,58,52,191,38,	0,9127,11539,12570,14110,32843,45671,48144,49744,50040,
chr1	145738867	145788945	XM_047418026.1	0	-	145746865	145771895	0	9	8130,116,94,73,72,209,58,191,38,	0,9127,11539,12570,14110,32843,45671,49744,50040,
chr1	145738867	145795369	XM_047418024.1	0	-	145746865	145788917	0	11	8130,116,94,73,72,209,58,52,59,122,227,	0,9127,11539,12570,14110,32843,45671,48144,50040,55207,56275,
chr1	145738867	145824095	NM_014455.4	0	-	145746865	145823873	0	9	8130,116,94,73,72,209,58,59,324,	0,9127,11539,12570,14110,32843,45671,50040,84904,
chr1	145738867	145824095	XM_047418027.1	0	-	145746865	145771895	0	8	8130,116,94,73,72,209,58,324,	0,9127,11539,12570,14110,32843,45671,84904,
chr1	145750406	145824095	XM_047418028.1	0	-	145750493	145823873	0	6	94,72,209,58,59,324,	0,2571,21304,34132,38501,73365,
chr1	146486331	146822034	NR_103556.2	0	+	146822034	146822034	0	56	443,82,128,194,122,30,32,69,100,323,200,125,202,184,100,119,224,68,236,101,136,165,153,239,274,144,314,141,120,210,138,178,128,134,137,128,192,150,240,169,180,174,174,184,142,163,152,612,209,183,120,160,173,199,100,1013,	0,18999,20430,29921,38396,39087,40417,41358,46953,50766,61037,71012,87501,94717,108740,130697,136111,144677,155129,157242,159793,162300,163967,192677,196734,204627,206498,238799,242506,242885,245701,249463,252003,255773,256372,256742,257022,257550,260278,266202,268958,271276,275550,287199,290263,292910,295299,307751,320099,320526,321469,324871,325138,328026,333158,334690,
chr1	148808433	148932728	NM_022359.8	0	+	148808504	148932292	0	7	304,56,152,111,77,124,616,	0,54816,60037,81350,120763,123366,123679,
chr1	148808433	148932728	NM_001395328.1	0	+	148889849	148932292	0	8	304,56,92,152,111,77,124,616,	0,54816,57980,60037,81350,120763,123366,123679,
chr1	148808433	148932728	NM_001395329.1	0	+	148889849	148932292	0	8	304,56,119,152,111,77,124,616,	0,54816,57980,60037,81350,120763,123366,123679,
chr1	148808433	148949505	NM_001395325.1	0	+	148808504	148941804	0	9	304,56,152,111,77,124,176,118,7707,	0,54816,60037,81350,120763,123366,123679,129313,133365,
chr1	148808433	148986471	NM_001395317.1	0	+	148808504	148981444	0	24	304,56,152,111,77,124,176,118,132,120,93,213,159,114,138,180,195,165,82,92,117,138,113,5202,	0,54816,60037,81350,120763,123366,123679,129313,152220,153403,153762,153994,157050,158109,158405,159292,160402,163746,164077,166080,169503,169844,171303,172836,
chr1	148808433	148993882	NM_001395322.1	0	+	148889849	148992260	0	25	304,152,111,77,124,176,118,132,120,93,213,159,114,138,180,195,165,82,92,117,138,113,128,89,1628,	0,60037,81350,120763,123366,123679,129313,152220,153403,153762,153994,157050,158109,158405,159292,160402,163746,164077,166080,169503,169844,171303,172836,183451,183821,
chr1	148808433	148993882	NM_001395316.1	0	+	148808504	148992260	0	26	304,56,152,111,77,124,176,118,132,120,93,213,159,114,138,180,195,165,82,92,117,138,113,128,89,1628,	0,54816,60037,81350,120763,123366,123679,129313,152220,153403,153762,153994,157050,158109,158405,159292,160402,163746,164077,166080,169503,169844,171303,172836,183451,183821,
chr1	148808433	148993882	NM_001395319.1	0	+	148863277	148992260	0	26	475,56,152,111,77,124,176,118,132,120,93,213,159,114,138,180,195,165,82,92,117,138,113,128,89,1628,	0,54816,60037,81350,120763,123366,123679,129313,152220,153403,153762,153994,157050,158109,158405,159292,160402,163746,164077,166080,169503,169844,171303,172836,183451,183821,
chr1	148808433	149033016	NM_001395302.1	0	+	148808504	149032089	0	45	304,56,152,77,124,176,118,132,120,93,213,159,114,138,180,195,165,82,92,117,138,113,128,89,233,436,193,120,529,236,52,224,153,186,252,132,120,190,125,117,227,144,139,47,1017,	0,54816,60037,120763,123366,123679,129313,152220,153403,153762,153994,157050,158109,158405,159292,160402,163746,164077,166080,169503,169844,171303,172836,183451,189709,193157,194416,195177,196475,198767,200010,201134,202009,204157,207865,209314,210108,211713,212595,218281,218967,220126,221353,221798,223566,
chr1	148808433	149033016	NM_001395300.1	0	+	148808504	149031985	0	46	304,56,152,77,124,176,118,132,120,93,213,159,114,138,180,195,165,82,92,117,138,113,128,89,233,436,193,120,529,236,52,224,153,186,252,132,120,190,125,240,117,227,144,139,47,1073,	0,54816,60037,120763,123366,123679,129313,152220,153403,153762,153994,157050,158109,158405,159292,160402,163746,164077,166080,169503,169844,171303,172836,183451,189709,193157,194416,195177,196475,198767,200010,201134,202009,204157,207865,209314,210108,211713,212595,216011,218281,218967,220126,221353,221798,223510,
chr1	148808433	149033016	NM_001395307.1	0	+	148808504	149031985	0	46	304,56,152,111,77,124,176,118,132,120,93,213,159,114,138,180,195,165,82,92,117,138,113,128,89,233,106,193,117,529,236,52,224,153,186,252,132,120,190,125,117,227,144,139,47,1073,	0,54816,60037,81350,120763,123366,123679,129313,152220,153403,153762,153994,157050,158109,158405,159292,160402,163746,164077,166080,169503,169844,171303,172836,183451,189709,193157,194416,195180,196475,198767,200010,201134,202009,204157,207865,209314,210108,211713,212595,218281,218967,220126,221353,221798,223510,
chr1	148808433	149033016	NM_001395303.1	0	+	148808504	149031985	0	47	304,56,152,111,77,124,176,118,132,120,93,213,159,114,138,180,195,165,82,92,117,138,113,128,89,233,106,193,117,529,236,52,224,153,186,252,132,120,190,125,240,117,227,144,139,47,1073,	0,54816,60037,81350,120763,123366,123679,129313,152220,153403,153762,153994,157050,158109,158405,159292,160402,163746,164077,166080,169503,169844,171303,172836,183451,189709,193157,194416,195180,196475,198767,200010,201134,202009,204157,207865,209314,210108,211713,212595,216011,218281,218967,220126,221353,221798,223510,
chr1	148808433	149033016	NM_001395298.1	0	+	148808504	149031985	0	47	304,56,152,111,77,124,176,118,132,120,93,213,159,114,138,180,195,165,82,92,117,138,113,128,89,233,436,193,117,529,236,52,224,153,186,252,132,120,190,125,240,117,227,144,139,47,1073,	0,54816,60037,81350,120763,123366,123679,129313,152220,153403,153762,153994,157050,158109,158405,159292,160402,163746,164077,166080,169503,169844,171303,172836,183451,189709,193157,194416,195180,196475,198767,200010,201134,202009,204157,207865,209314,210108,211713,212595,216011,218281,218967,220126,221353,221798,223510,
chr1	148808433	149033016	NM_001350521.4	0	+	148808504	149032089	0	46	304,56,152,111,77,124,176,118,132,120,93,213,159,114,138,180,195,165,82,92,117,138,113,128,89,233,436,193,120,529,236,52,224,153,186,252,132,120,190,125,240,227,144,139,47,1017,	0,54816,60037,81350,120763,123366,123679,129313,152220,153403,153762,153994,157050,158109,158405,159292,160402,163746,164077,166080,169503,169844,171303,172836,183451,189709,193157,194416,195177,196475,198767,200010,201134,202009,204157,207865,209314,210108,211713,212595,216011,218967,220126,221353,221798,223566,
chr1	148808433	149033016	NM_001377392.2	0	+	148808504	149031985	0	47	304,56,152,111,77,124,176,118,132,120,93,213,159,114,138,180,195,165,82,92,117,138,113,128,89,233,436,193,120,529,236,52,224,153,186,252,132,120,190,125,240,117,227,144,139,47,1073,	0,54816,60037,81350,120763,123366,123679,129313,152220,153403,153762,153994,157050,158109,158405,159292,160402,163746,164077,166080,169503,169844,171303,172836,183451,189709,193157,194416,195177,196475,198767,200010,201134,202009,204157,207865,209314,210108,211713,212595,216011,218281,218967,220126,221353,221798,223510,
chr1	148844427	149033016	NM_001395426.1	0	+	148844774	149031985	0	47	367,56,152,111,77,124,176,118,132,120,93,213,159,114,138,180,195,165,82,92,117,138,113,128,89,233,436,193,120,529,236,52,224,153,186,252,132,120,190,125,240,117,227,144,139,47,1073,	0,18822,24043,45356,84769,87372,87685,93319,116226,117409,117768,118000,121056,122115,122411,123298,124408,127752,128083,130086,133509,133850,135309,136842,147457,153715,157163,158422,159183,160481,162773,164016,165140,166015,168163,171871,173320,174114,175719,176601,180017,182287,182973,184132,185359,185804,187516,
chr1	148844508	148949505	NM_001395327.1	0	+	148844774	148941804	0	8	286,56,152,77,124,176,118,7707,	0,18741,23962,84688,87291,87604,93238,97290,
chr1	148844508	148949505	NM_001395326.1	0	+	148844774	148941804	0	9	286,56,152,111,77,124,176,118,7707,	0,18741,23962,45275,84688,87291,87604,93238,97290,
chr1	148844508	148986471	NM_001395321.1	0	+	148844774	148981444	0	23	286,56,152,77,124,176,118,132,120,93,213,159,114,138,180,195,165,82,92,117,138,113,5202,	0,18741,23962,84688,87291,87604,93238,116145,117328,117687,117919,120975,122034,122330,123217,124327,127671,128002,130005,133428,133769,135228,136761,
chr1	148844508	148986471	NM_001395320.1	0	+	148844774	148981444	0	24	286,56,152,111,77,124,176,118,132,120,93,213,159,114,138,180,195,165,82,92,117,138,113,5202,	0,18741,23962,45275,84688,87291,87604,93238,116145,117328,117687,117919,120975,122034,122330,123217,124327,127671,128002,130005,133428,133769,135228,136761,
chr1	148844508	148993882	NM_001395318.1	0	+	148844774	148992260	0	26	286,56,152,111,77,124,176,118,132,120,93,213,159,114,138,180,195,165,82,92,117,138,113,128,89,1628,	0,18741,23962,45275,84688,87291,87604,93238,116145,117328,117687,117919,120975,122034,122330,123217,124327,127671,128002,130005,133428,133769,135228,136761,147376,147746,
chr1	148844508	149033016	NM_001395313.1	0	+	148844774	149031985	0	44	286,56,152,77,124,176,118,132,120,93,213,159,114,138,180,195,165,82,92,117,138,113,128,89,233,436,193,120,529,236,52,224,153,252,132,120,190,125,117,227,144,139,47,1073,	0,18741,23962,84688,87291,87604,93238,116145,117328,117687,117919,120975,122034,122330,123217,124327,127671,128002,130005,133428,133769,135228,136761,147376,153634,157082,158341,159102,160400,162692,163935,165059,165934,171790,173239,174033,175638,176520,182206,182892,184051,185278,185723,187435,
chr1	148844508	149033016	NM_001395314.1	0	+	148844774	149032089	0	45	286,56,152,111,77,124,176,118,132,120,93,213,159,114,138,180,195,165,82,92,117,138,113,128,89,233,106,193,117,529,236,52,224,153,252,132,120,190,125,117,227,144,139,47,1017,	0,18741,23962,45275,84688,87291,87604,93238,116145,117328,117687,117919,120975,122034,122330,123217,124327,127671,128002,130005,133428,133769,135228,136761,147376,153634,157082,158341,159105,160400,162692,163935,165059,165934,171790,173239,174033,175638,176520,182206,182892,184051,185278,185723,187491,
chr1	148844508	149033016	NM_001350523.3	0	+	148844774	149032089	0	46	286,56,152,111,77,124,176,118,132,120,93,213,159,114,138,180,195,165,82,92,117,138,113,128,89,233,106,193,117,529,236,52,224,153,252,132,120,190,125,240,117,227,144,139,47,1017,	0,18741,23962,45275,84688,87291,87604,93238,116145,117328,117687,117919,120975,122034,122330,123217,124327,127671,128002,130005,133428,133769,135228,136761,147376,153634,157082,158341,159105,160400,162692,163935,165059,165934,171790,173239,174033,175638,176520,179936,182206,182892,184051,185278,185723,187491,
chr1	148844508	149033016	NM_001395312.1	0	+	148844774	149031985	0	46	286,56,152,111,77,124,176,118,132,120,93,213,159,114,138,180,195,165,82,92,117,138,113,128,89,233,106,193,117,529,236,52,224,153,252,132,120,190,125,240,117,227,144,139,47,1073,	0,18741,23962,45275,84688,87291,87604,93238,116145,117328,117687,117919,120975,122034,122330,123217,124327,127671,128002,130005,133428,133769,135228,136761,147376,153634,157082,158341,159105,160400,162692,163935,165059,165934,171790,173239,174033,175638,176520,179936,182206,182892,184051,185278,185723,187435,
chr1	148844508	149033016	NM_001395311.1	0	+	148844774	149032089	0	46	286,56,152,111,77,124,176,118,132,120,93,213,159,114,138,180,195,165,82,92,117,138,113,128,89,233,106,193,120,529,236,52,224,153,252,132,120,190,125,240,117,227,144,139,47,1017,	0,18741,23962,45275,84688,87291,87604,93238,116145,117328,117687,117919,120975,122034,122330,123217,124327,127671,128002,130005,133428,133769,135228,136761,147376,153634,157082,158341,159102,160400,162692,163935,165059,165934,171790,173239,174033,175638,176520,179936,182206,182892,184051,185278,185723,187491,
chr1	148844508	149033016	NM_001198832.4	0	+	148844774	149031985	0	46	286,56,152,111,77,124,176,118,132,120,93,213,159,114,138,180,195,165,82,92,117,138,113,128,89,233,106,193,120,529,236,52,224,153,252,132,120,190,125,240,117,227,144,139,47,1073,	0,18741,23962,45275,84688,87291,87604,93238,116145,117328,117687,117919,120975,122034,122330,123217,124327,127671,128002,130005,133428,133769,135228,136761,147376,153634,157082,158341,159102,160400,162692,163935,165059,165934,171790,173239,174033,175638,176520,179936,182206,182892,184051,185278,185723,187435,
chr1	148844508	149033016	NM_001395306.1	0	+	148844774	149032089	0	47	286,56,152,111,77,124,176,118,132,120,93,213,159,114,138,180,195,165,82,92,117,138,113,128,89,233,106,193,120,529,236,52,224,153,186,252,132,120,190,125,240,117,227,144,139,47,1017,	0,18741,23962,45275,84688,87291,87604,93238,116145,117328,117687,117919,120975,122034,122330,123217,124327,127671,128002,130005,133428,133769,135228,136761,147376,153634,157082,158341,159102,160400,162692,163935,165059,165934,168082,171790,173239,174033,175638,176520,179936,182206,182892,184051,185278,185723,187491,
chr1	148844508	149033016	NM_001377393.2	0	+	148844774	149031985	0	47	286,56,152,111,77,124,176,118,132,120,93,213,159,114,138,180,195,165,82,92,117,138,113,128,89,233,106,193,120,529,236,52,224,153,186,252,132,120,190,125,240,117,227,144,139,47,1073,	0,18741,23962,45275,84688,87291,87604,93238,116145,117328,117687,117919,120975,122034,122330,123217,124327,127671,128002,130005,133428,133769,135228,136761,147376,153634,157082,158341,159102,160400,162692,163935,165059,165934,168082,171790,173239,174033,175638,176520,179936,182206,182892,184051,185278,185723,187435,
chr1	148844508	149033016	NM_001395308.1	0	+	148844774	149032089	0	45	286,56,152,111,77,124,176,118,132,120,93,213,159,114,138,180,195,165,82,92,117,138,113,128,89,233,436,193,117,529,236,52,224,153,252,132,120,190,125,117,227,144,139,47,1017,	0,18741,23962,45275,84688,87291,87604,93238,116145,117328,117687,117919,120975,122034,122330,123217,124327,127671,128002,130005,133428,133769,135228,136761,147376,153634,157082,158341,159105,160400,162692,163935,165059,165934,171790,173239,174033,175638,176520,182206,182892,184051,185278,185723,187491,
chr1	148844508	149033016	NM_001395310.1	0	+	148844774	149031985	0	45	286,56,152,111,77,124,176,118,132,120,93,213,159,114,138,180,195,165,82,92,117,138,113,128,89,233,436,193,120,529,236,52,224,153,252,132,120,190,125,117,227,144,139,47,1073,	0,18741,23962,45275,84688,87291,87604,93238,116145,117328,117687,117919,120975,122034,122330,123217,124327,127671,128002,130005,133428,133769,135228,136761,147376,153634,157082,158341,159102,160400,162692,163935,165059,165934,171790,173239,174033,175638,176520,182206,182892,184051,185278,185723,187435,
chr1	148844508	149033016	NM_001395304.1	0	+	148844774	149032089	0	46	286,56,152,111,77,124,176,118,132,120,93,213,159,114,138,180,195,165,82,92,117,138,113,128,89,233,436,193,120,529,236,52,224,153,252,132,120,190,125,240,117,227,144,139,47,1017,	0,18741,23962,45275,84688,87291,87604,93238,116145,117328,117687,117919,120975,122034,122330,123217,124327,127671,128002,130005,133428,133769,135228,136761,147376,153634,157082,158341,159102,160400,162692,163935,165059,165934,171790,173239,174033,175638,176520,179936,182206,182892,184051,185278,185723,187491,
chr1	148844508	149033016	NM_001395305.1	0	+	148844774	149031985	0	46	286,56,152,111,77,124,176,118,132,120,93,213,159,114,138,180,195,165,82,92,117,138,113,128,89,233,436,193,120,529,236,52,224,153,252,132,120,190,125,240,117,227,144,139,47,1073,	0,18741,23962,45275,84688,87291,87604,93238,116145,117328,117687,117919,120975,122034,122330,123217,124327,127671,128002,130005,133428,133769,135228,136761,147376,153634,157082,158341,159102,160400,162692,163935,165059,165934,171790,173239,174033,175638,176520,179936,182206,182892,184051,185278,185723,187435,
chr1	148844508	149033016	NM_001350522.3	0	+	148844774	149032089	0	46	286,56,152,111,77,124,176,118,132,120,93,213,159,114,138,180,195,165,82,92,117,138,113,128,89,233,436,193,120,529,236,52,224,153,186,252,132,120,190,125,227,144,139,47,52,1073,	0,18741,23962,45275,84688,87291,87604,93238,116145,117328,117687,117919,120975,122034,122330,123217,124327,127671,128002,130005,133428,133769,135228,136761,147376,153634,157082,158341,159102,160400,162692,163935,165059,165934,168082,171790,173239,174033,175638,176520,182892,184051,185278,185723,186664,187435,
chr1	148887372	148932728	NM_001195260.2	0	+	148889849	148932292	0	5	29,111,77,124,616,	0,2411,41824,44427,44740,
chr1	148889462	148932728	NM_001195261.2	0	+	148889490	148932292	0	5	67,111,77,124,616,	0,321,39734,42337,42650,
chr1	148889605	148932728	NM_001002810.5	0	+	148889753	148932292	0	4	289,77,124,616,	0,39591,42194,42507,
chr1	148889605	148993882	NM_001002812.4	0	+	148889753	148992260	0	23	289,77,124,176,118,132,120,93,213,159,114,138,180,195,165,82,92,117,138,113,128,89,1628,	0,39591,42194,42507,48141,71048,72231,72590,72822,75878,76937,77233,78120,79230,82574,82905,84908,88331,88672,90131,91664,102279,102649,
chr1	148889605	149033016	NM_001198834.5	0	+	148889753	149032089	0	44	289,77,124,176,118,132,120,93,213,159,114,138,180,195,165,82,92,117,138,113,128,89,233,436,193,120,529,236,52,224,153,186,252,132,120,190,125,240,117,227,144,139,47,1017,	0,39591,42194,42507,48141,71048,72231,72590,72822,75878,76937,77233,78120,79230,82574,82905,84908,88331,88672,90131,91664,102279,108537,111985,113244,114005,115303,117595,118838,119962,120837,122985,126693,128142,128936,130541,131423,134839,137109,137795,138954,140181,140626,142394,
chr1	148889605	149033016	NM_014644.7	0	+	148889753	149031985	0	44	289,77,124,176,118,132,120,93,213,159,114,138,180,195,165,82,92,117,138,113,128,89,233,436,193,120,529,236,52,224,153,186,252,132,120,190,125,240,117,227,144,139,47,1073,	0,39591,42194,42507,48141,71048,72231,72590,72822,75878,76937,77233,78120,79230,82574,82905,84908,88331,88672,90131,91664,102279,108537,111985,113244,114005,115303,117595,118838,119962,120837,122985,126693,128142,128936,130541,131423,134839,137109,137795,138954,140181,140626,142338,
chr1	149937811	149971251	XM_011509788.3	0	-	149943856	149971233	0	10	7254,112,115,150,128,113,128,102,94,189,	0,9412,11157,11817,12282,21872,26410,27965,29482,33251,
chr1	149937811	149971251	XM_017001850.2	0	-	149943856	149971233	0	10	7254,85,115,150,128,113,128,102,94,189,	0,9439,11157,11817,12282,21872,26410,27965,29482,33251,
chr1	149937811	150010528	XM_011509785.3	0	-	149943856	149977510	0	12	7254,112,115,150,128,113,128,102,228,189,151,3824,	0,9412,11157,11817,12282,21872,26410,27965,29482,33251,39614,68893,
chr1	149937811	150010528	XM_047425717.1	0	-	149943856	149977510	0	12	7254,85,115,150,128,113,128,102,228,189,151,3824,	0,9439,11157,11817,12282,21872,26410,27965,29482,33251,39614,68893,
chr1	149937811	150010528	XM_047425715.1	0	-	149943856	149977510	0	12	7254,112,115,150,128,113,128,102,228,189,151,408,	0,9412,11157,11817,12282,21872,26410,27965,29482,33251,39614,72309,
chr1	149937811	150010726	XM_011509782.2	0	-	149943856	149977510	0	12	7254,112,115,150,128,113,128,102,228,189,151,279,	0,9412,11157,11817,12282,21872,26410,27965,29482,33251,39614,72636,
chr1	149937811	150010726	NM_020205.4	0	-	149943856	149977510	0	12	7254,85,115,150,128,113,128,102,228,189,151,279,	0,9439,11157,11817,12282,21872,26410,27965,29482,33251,39614,72636,
chr1	149937811	150010726	XM_011509784.4	0	-	149943856	149977510	0	12	7254,112,115,150,128,113,128,102,228,189,151,41,	0,9412,11157,11817,12282,21872,26410,27965,29482,33251,39614,72874,
chr1	149937811	150010726	XM_047425720.1	0	-	149943856	149977510	0	12	7254,85,115,150,128,113,128,102,228,189,151,41,	0,9439,11157,11817,12282,21872,26410,27965,29482,33251,39614,72874,
chr1	149937811	150067653	XM_047425712.1	0	-	149943856	149977510	0	12	7254,112,115,150,128,113,128,102,228,189,151,696,	0,9412,11157,11817,12282,21872,26410,27965,29482,33251,39614,129146,
chr1	149937811	150067653	XM_047425716.1	0	-	149943856	149977510	0	12	7254,112,115,150,128,113,128,102,228,189,151,171,	0,9412,11157,11817,12282,21872,26410,27965,29482,33251,39614,129671,
chr1	149937811	150067653	XM_047425721.1	0	-	149943856	149977510	0	12	7254,85,115,150,128,113,128,102,228,189,151,171,	0,9439,11157,11817,12282,21872,26410,27965,29482,33251,39614,129671,
chr1	153992689	154155073	NM_207308.3	0	-	153992834	154155044	0	40	246,75,105,205,251,150,127,137,218,176,175,92,159,132,81,180,63,133,128,129,102,105,89,193,174,222,146,199,156,138,141,107,69,159,133,151,94,132,137,232,	0,325,2386,8166,9045,17282,19554,26243,29436,30432,32852,34816,37206,53379,53599,61538,62080,64125,65399,65875,67850,68252,68896,77583,96731,102245,107308,111322,125035,125981,133633,134621,136587,143124,145416,147112,148741,150756,160046,162152,
chr1	153992689	154155116	XM_047433904.1	0	-	153992834	154143470	0	40	246,75,105,205,251,150,127,137,218,176,175,92,159,132,81,180,63,133,128,129,102,105,89,193,174,222,146,199,156,138,141,107,69,159,133,151,94,132,153,275,	0,325,2386,8166,9045,17282,19554,26243,29436,30432,32852,34816,37206,53379,53599,61538,62080,64125,65399,65875,67850,68252,68896,77583,96731,102245,107308,111322,125035,125981,133633,134621,136587,143124,145416,147112,148741,150756,160046,162152,
chr1	153992689	154155116	XM_017002788.3	0	-	153992834	154155044	0	39	246,75,205,251,150,127,137,218,176,175,92,159,132,81,180,63,133,128,129,102,105,89,193,174,222,146,199,156,138,141,107,69,159,133,151,94,132,137,275,	0,325,8166,9045,17282,19554,26243,29436,30432,32852,34816,37206,53379,53599,61538,62080,64125,65399,65875,67850,68252,68896,77583,96731,102245,107308,111322,125035,125981,133633,134621,136587,143124,145416,147112,148741,150756,160046,162152,
chr1	153992689	154155116	NM_001159484.1	0	-	153992834	154155044	0	38	246,75,105,150,127,137,218,176,175,92,159,132,81,180,63,133,128,129,102,105,89,193,174,222,146,199,156,138,141,107,69,159,133,151,94,132,137,275,	0,325,2386,17282,19554,26243,29436,30432,32852,34816,37206,53379,53599,61538,62080,64125,65399,65875,67850,68252,68896,77583,96731,102245,107308,111322,125035,125981,133633,134621,136587,143124,145416,147112,148741,150756,160046,162152,
chr1	153992689	154155116	XM_011510123.2	0	-	153992834	154155044	0	39	246,75,105,205,251,150,127,137,218,176,175,92,132,81,180,63,133,128,129,102,105,89,193,174,222,146,199,156,138,141,107,69,159,133,151,94,132,137,275,	0,325,2386,8166,9045,17282,19554,26243,29436,30432,32852,34816,53379,53599,61538,62080,64125,65399,65875,67850,68252,68896,77583,96731,102245,107308,111322,125035,125981,133633,134621,136587,143124,145416,147112,148741,150756,160046,162152,
chr1	153992689	154155116	XM_011510122.2	0	-	153992834	154155044	0	39	246,75,105,205,251,150,127,137,218,176,175,92,159,132,81,180,63,133,128,129,102,105,89,193,174,222,146,199,156,138,141,107,69,159,133,151,94,137,275,	0,325,2386,8166,9045,17282,19554,26243,29436,30432,32852,34816,37206,53379,53599,61538,62080,64125,65399,65875,67850,68252,68896,77583,96731,102245,107308,111322,125035,125981,133633,134621,136587,143124,145416,147112,148741,160046,162152,
chr1	153993014	154155116	XM_011510124.2	0	-	153995117	154155044	0	38	75,105,251,150,127,137,218,176,175,92,159,132,81,180,63,133,128,129,102,105,89,193,174,222,146,199,156,138,141,107,69,159,133,151,94,132,137,275,	0,2061,8720,16957,19229,25918,29111,30107,32527,34491,36881,53054,53274,61213,61755,63800,65074,65550,67525,67927,68571,77258,96406,101920,106983,110997,124710,125656,133308,134296,136262,142799,145091,146787,148416,150431,159721,161827,
chr1	154000914	154155116	XM_017002789.3	0	-	154001019	154155044	0	36	146,150,127,137,218,176,175,92,159,132,81,180,63,133,128,129,102,105,89,193,174,222,146,199,156,138,141,107,69,159,133,151,94,132,137,275,	0,9057,11329,18018,21211,22207,24627,26591,28981,45154,45374,53313,53855,55900,57174,57650,59625,60027,60671,69358,88506,94020,99083,103097,116810,117756,125408,126396,128362,134899,137191,138887,140516,142531,151821,153927,
chr1	155185823	155192909	NM_001371720.1	0	-	155186134	155192843	0	12	386,150,122,137,56,772,963,108,163,326,763,124,	0,1401,1631,1898,2184,2339,3416,4556,4665,5157,5724,6962,
chr1	155185823	155192909	NM_001204287.2	0	-	155186134	155192843	0	8	386,150,122,137,56,123,128,124,	0,1401,1631,1898,2184,2339,6359,6962,
chr1	155185823	155192909	NM_001204297.2	0	-	155186134	155192843	0	5	386,150,123,128,124,	0,1401,2339,6359,6962,
chr1	155185823	155192909	NM_001018016.3	0	-	155186134	155192843	0	8	386,150,122,137,56,69,128,124,	0,1401,1631,1898,2184,2339,6359,6962,
chr1	155185823	155192909	NM_001204288.2	0	-	155187252	155192843	0	8	386,150,90,137,56,69,128,124,	0,1401,1631,1898,2184,2339,6359,6962,
chr1	155185823	155192909	NM_001044392.3	0	-	155186134	155192843	0	5	386,150,69,128,124,	0,1401,2339,6359,6962,
chr1	155185823	155192909	NM_001204296.2	0	-	155186134	155192843	0	7	386,150,122,56,50,128,124,	0,1401,1631,2184,2339,6359,6962,
chr1	155185823	155192909	NM_001204289.2	0	-	155186134	155192843	0	7	386,150,122,137,47,128,124,	0,1401,1631,1898,2184,6359,6962,
chr1	155185823	155192909	NM_001204285.2	0	-	155186134	155192843	0	8	386,150,122,137,56,454,376,124,	0,1401,1631,1898,2184,2339,6084,6962,
chr1	155185823	155192909	NM_002456.6	0	-	155186134	155192843	0	8	386,150,122,137,56,123,101,124,	0,1401,1631,1898,2184,2339,6359,6962,
chr1	155185823	155192909	NM_001204293.2	0	-	155187252	155192843	0	7	386,150,137,56,123,101,124,	0,1401,1898,2184,2339,6359,6962,
chr1	155185823	155192909	NM_001018017.3	0	-	155186134	155192843	0	8	386,150,122,137,56,69,101,124,	0,1401,1631,1898,2184,2339,6359,6962,
chr1	155185823	155192909	NM_001044391.3	0	-	155186134	155192843	0	5	386,150,69,101,124,	0,1401,2339,6359,6962,
chr1	155185823	155192909	NM_001044390.3	0	-	155186134	155192843	0	7	386,150,122,56,50,101,124,	0,1401,1631,2184,2339,6359,6962,
chr1	155185823	155192909	NM_001044393.3	0	-	155187252	155192843	0	7	386,150,90,56,50,101,124,	0,1401,1631,2184,2339,6359,6962,
chr1	155185823	155192909	NM_001204294.2	0	-	155186134	155192843	0	7	386,150,122,137,50,101,124,	0,1401,1631,1898,2339,6359,6962,
chr1	155185823	155192909	NM_001204290.2	0	-	155186134	155192843	0	7	386,150,122,137,47,65,124,	0,1401,1631,1898,2184,6359,6962,
chr1	155185823	155192915	NM_001204286.1	0	-	155186134	155192843	0	8	386,150,122,137,56,454,403,130,	0,1401,1631,1898,2184,2339,6084,6962,
chr1	155185823	155192915	NM_001204295.1	0	-	155186134	155192843	0	6	386,150,90,69,128,130,	0,1401,1631,2339,6359,6962,
chr1	155185823	155192915	NM_001204292.1	0	-	155186134	155192843	0	7	386,150,122,137,50,128,130,	0,1401,1631,1898,2339,6359,6962,
chr1	155185823	155192915	NM_001204291.1	0	-	155186134	155192843	0	7	386,150,122,137,56,128,130,	0,1401,1631,1898,2184,6359,6962,
chr1	156212987	156243332	NM_001199664.1	0	+	156213015	156242794	0	5	189,196,39,70,300,	0,23300,29565,29774,30045,
chr1	156212987	156243332	NM_001199663.1	0	+	156213015	156243083	0	6	189,106,101,39,70,300,	0,19332,20640,29565,29774,30045,
chr1	156212987	156243332	NM_001199661.1	0	+	156213015	156243083	0	7	189,106,101,135,39,70,300,	0,19332,20640,23361,29565,29774,30045,
chr1	156212987	156243332	NM_001199662.1	0	+	156213015	156242794	0	7	189,106,101,196,39,70,300,	0,19332,20640,23300,29565,29774,30045,
chr1	156213006	156240042	NM_001393915.1	0	+	156213015	156239587	0	3	170,135,495,	0,23342,26541,
chr1	156213006	156240042	NM_001393914.1	0	+	156213015	156239601	0	3	170,196,495,	0,23281,26541,
chr1	156213006	156240042	NM_001393913.1	0	+	156213015	156239601	0	4	170,106,105,495,	0,19313,23372,26541,
chr1	156213006	156240042	NM_001393912.1	0	+	156213015	156239601	0	4	170,106,135,495,	0,19313,23342,26541,
chr1	156213006	156240042	NM_001393911.1	0	+	156213015	156239587	0	5	170,106,98,135,495,	0,19313,20624,23342,26541,
chr1	156213006	156240042	NM_001393909.1	0	+	156213015	156239601	0	5	170,106,98,196,495,	0,19313,20624,23281,26541,
chr1	156213006	156240042	NM_001199653.2	0	+	156213015	156239587	0	5	170,106,101,135,495,	0,19313,20621,23342,26541,
chr1	156213006	156240042	NM_007221.4	0	+	156213015	156239601	0	5	170,106,101,196,495,	0,19313,20621,23281,26541,
chr1	156213006	156240042	NM_001393910.1	0	+	156213015	156239587	0	5	170,112,101,135,495,	0,12550,20621,23342,26541,
chr1	156213006	156240042	NM_001199654.2	0	+	156213015	156239601	0	5	170,112,101,196,495,	0,12550,20621,23281,26541,
chr1	157285257	157311302	XR_001738254.2	0	-	157311302	157311302	0	6	2156,428,297,393,99,304,	0,2437,4475,6332,25325,25741,
chr1	162497173	162529629	NM_001184763.1	0	+	162497250	162522550	0	8	123,293,192,95,77,99,89,7226,	0,2781,3739,6580,15326,15551,20928,25230,
chr1	162497804	162529629	NM_144624.2	0	+	162498000	162522414	0	7	464,293,192,95,77,99,7226,	0,2150,3108,5949,14695,14920,24599,
chr1	162497817	162529631	NM_175866.5	0	+	162498000	162522550	0	8	451,293,192,95,77,99,89,7228,	0,2137,3095,5936,14682,14907,20284,24586,
chr1	164559183	164644969	XM_047421787.1	0	+	164559822	164641459	0	5	346,292,74,168,3941,	0,538,4054,66745,81845,
chr1	164559183	164851830	NM_001204963.2	0	+	164559822	164849402	0	9	830,74,245,191,136,160,113,90,2491,	0,4054,233310,240515,248358,252806,260888,262353,290156,
chr1	164559183	164851831	XM_005245229.4	0	+	164559822	164846676	0	10	346,292,74,245,191,136,160,113,90,5248,	0,538,4054,233310,240515,248358,252806,260888,262353,287400,
chr1	164559183	164851831	XM_047421783.1	0	+	164559822	164846676	0	11	346,292,74,168,245,191,136,160,113,90,5248,	0,538,4054,66745,233310,240515,248358,252806,260888,262353,287400,
chr1	164559183	164851831	NM_001204961.2	0	+	164559822	164821583	0	8	830,74,245,191,136,160,90,5248,	0,4054,233310,240515,248358,252806,262353,287400,
chr1	164559183	164851831	NM_002585.4	0	+	164559822	164846676	0	9	830,74,245,191,136,160,113,90,5248,	0,4054,233310,240515,248358,252806,260888,262353,287400,
chr1	164559183	164886047	XM_047421784.1	0	+	164559822	164821583	0	9	346,292,74,245,191,136,160,90,1506,	0,538,4054,233310,240515,248358,252806,262353,325358,
chr1	164559183	164886047	NM_001353131.2	0	+	164559822	164821583	0	8	830,74,245,191,136,160,90,1506,	0,4054,233310,240515,248358,252806,262353,325358,
chr1	164559183	164886047	XM_017001395.3	0	+	164559822	164884562	0	9	830,74,245,191,136,160,113,90,1506,	0,4054,233310,240515,248358,252806,260888,262353,325358,
chr1	164559183	164886047	XM_011509592.3	0	+	164559822	164821583	0	9	830,74,168,245,191,136,160,90,1506,	0,4054,66745,233310,240515,248358,252806,262353,325358,
chr1	164559183	164886047	XM_011509590.3	0	+	164559822	164884562	0	10	830,74,168,245,191,136,160,113,90,1506,	0,4054,66745,233310,240515,248358,252806,260888,262353,325358,
chr1	164559721	164851830	NM_001353130.1	0	+	164559997	164846676	0	8	292,245,191,136,160,113,90,5247,	0,232772,239977,247820,252268,260350,261815,286862,
chr1	165662215	165698562	NM_001365774.2	0	-	165663049	165695296	0	11	929,113,142,88,189,141,197,135,130,146,313,	0,2802,5093,6710,7046,17226,18271,19891,20765,33036,36034,
chr1	165662215	165698562	NM_000696.4	0	-	165663049	165698558	0	11	929,113,142,88,189,141,197,135,130,146,185,	0,2802,5093,6710,7046,17226,18271,19891,20765,33036,36162,
chr1	169849630	169888728	XM_011509802.2	0	-	169853712	169876016	0	13	4142,695,162,172,185,140,78,112,103,57,114,186,79,	0,4639,6165,9410,12982,14738,17265,19297,20624,24065,26347,29003,39019,
chr1	169849630	169893896	XM_006711465.2	0	-	169853712	169888840	0	14	4142,695,162,172,185,140,78,112,103,57,114,186,215,421,	0,4639,6165,9410,12982,14738,17265,19297,20624,24065,26347,29003,39045,43845,
chr1	169849630	169893896	XM_017001862.2	0	-	169853712	169888840	0	13	4142,695,172,185,140,78,112,103,57,114,186,215,421,	0,4639,9410,12982,14738,17265,19297,20624,24065,26347,29003,39045,43845,
chr1	169849630	169893896	NM_181093.4	0	-	169853712	169888840	0	14	4142,695,162,172,185,140,78,112,103,57,114,186,215,109,	0,4639,6165,9410,12982,14738,17265,19297,20624,24065,26347,29003,39045,44157,
chr1	169849630	169893896	NM_020423.7	0	-	169853712	169888840	0	13	4142,695,172,185,140,78,112,103,57,114,186,215,109,	0,4639,9410,12982,14738,17265,19297,20624,24065,26347,29003,39045,44157,
chr1	169849630	169894268	XM_011509801.2	0	-	169853712	169888840	0	14	4142,695,162,172,185,140,78,112,103,57,114,186,215,262,	0,4639,6165,9410,12982,14738,17265,19297,20624,24065,26347,29003,39045,44376,
chr1	169849630	169894268	XM_017001863.2	0	-	169853712	169888840	0	13	4142,695,172,185,140,78,112,103,57,114,186,215,262,	0,4639,9410,12982,14738,17265,19297,20624,24065,26347,29003,39045,44376,
chr1	169854815	169893896	XM_047425909.1	0	-	169854928	169888840	0	13	149,62,172,185,140,78,112,103,57,114,186,215,109,	0,980,4225,7797,9553,12080,14112,15439,18880,21162,23818,33860,38972,
chr1	171841497	172055870	XM_017000992.2	0	+	171841656	172055855	0	11	320,74,150,204,99,161,143,136,68,139,93,	0,80250,146158,147447,190904,191607,196821,200511,202887,207114,214280,
chr1	171841497	172131289	XM_047417409.1	0	+	171841656	172131278	0	15	320,74,150,204,99,161,143,136,68,139,87,71,52,46,115,	0,80250,146158,147447,190904,191607,196821,200511,202887,207114,227321,240334,251326,252198,289677,
chr1	171841497	172133392	NM_001278252.2	0	+	171841656	172132897	0	15	320,74,150,204,99,161,143,136,68,139,87,71,52,114,504,	0,80250,146158,147447,190904,191607,196821,200511,202887,207114,227321,240334,251326,289677,291391,
chr1	171841497	172133392	NM_001350205.2	0	+	171841656	172132897	0	16	320,74,150,204,99,161,143,136,68,139,87,71,52,30,114,504,	0,80250,146158,147447,190904,191607,196821,200511,202887,207114,227321,240334,251326,252198,289677,291391,
chr1	171841497	172183622	XM_047417395.1	0	+	171841656	172182907	0	15	320,74,150,204,99,161,143,136,68,139,87,71,52,114,808,	0,80250,146158,147447,190904,191607,196821,200511,202887,207114,227321,240334,251326,289677,341317,
chr1	171841497	172183624	XM_017000988.2	0	+	171841656	172182907	0	16	320,74,150,204,99,161,143,136,68,139,87,71,52,30,114,810,	0,80250,146158,147447,190904,191607,196821,200511,202887,207114,227321,240334,251326,252198,289677,341317,
chr1	171841497	172209282	XM_017000989.2	0	+	171841656	172208172	0	16	320,74,150,204,99,161,143,136,68,139,87,71,52,30,114,1128,	0,80250,146158,147447,190904,191607,196821,200511,202887,207114,227321,240334,251326,252198,289677,366657,
chr1	171841497	172308797	XM_017000991.2	0	+	171841656	172131278	0	16	320,74,150,204,99,161,143,136,68,139,87,71,52,46,114,70,	0,80250,146158,147447,190904,191607,196821,200511,202887,207114,227321,240334,251326,252198,289677,467230,
chr1	171841497	172308834	XM_047417417.1	0	+	171841656	172308757	0	15	320,74,150,204,99,161,143,136,68,139,87,71,52,114,107,	0,80250,146158,147447,190904,191607,196821,200511,202887,207114,227321,240334,251326,289677,467230,
chr1	171841497	172308834	XM_047417399.1	0	+	171841656	172308757	0	16	320,74,150,204,99,161,143,136,68,139,87,71,52,30,114,107,	0,80250,146158,147447,190904,191607,196821,200511,202887,207114,227321,240334,251326,252198,289677,467230,
chr1	171841497	172394051	XM_017000985.2	0	+	171841656	172393485	0	20	320,74,150,204,99,161,143,136,68,139,87,71,52,114,110,112,165,227,237,603,	0,80250,146158,147447,190904,191607,196821,200511,202887,207114,227321,240334,251326,289677,412075,467230,537520,545635,547075,551951,
chr1	171841497	172412717	NM_001136127.3	0	+	171841656	172407841	0	20	320,74,150,204,99,161,143,136,68,139,87,71,52,114,110,112,165,227,237,4946,	0,80250,146158,147447,190904,191607,196821,200511,202887,207114,227321,240334,251326,289677,412075,467230,537520,545635,547075,566274,
chr1	171841497	172412717	NM_015569.5	0	+	171841656	172407841	0	21	320,74,150,204,99,161,143,136,68,139,87,71,52,114,110,112,12,165,227,237,4946,	0,80250,146158,147447,190904,191607,196821,200511,202887,207114,227321,240334,251326,289677,412075,467230,481831,537520,545635,547075,566274,
chr1	171841497	172412717	XM_017000978.2	0	+	171841656	172407841	0	22	320,74,150,204,99,161,143,136,68,139,87,71,52,114,144,110,112,12,165,227,237,4946,	0,80250,146158,147447,190904,191607,196821,200511,202887,207114,227321,240334,251326,289677,324062,412075,467230,481831,537520,545635,547075,566274,
chr1	171841497	172412717	NM_001350204.2	0	+	171841656	172407841	0	21	320,74,150,204,99,161,143,136,68,139,87,71,52,30,114,110,112,165,227,237,4946,	0,80250,146158,147447,190904,191607,196821,200511,202887,207114,227321,240334,251326,252198,289677,412075,467230,537520,545635,547075,566274,
chr1	171841497	172412717	XM_017000982.3	0	+	171841656	172393485	0	21	320,74,150,204,99,161,143,136,68,139,87,71,52,30,114,110,112,165,227,237,19269,	0,80250,146158,147447,190904,191607,196821,200511,202887,207114,227321,240334,251326,252198,289677,412075,467230,537520,545635,547075,551951,
chr1	171841497	172412717	XM_005245079.2	0	+	171841656	172407841	0	22	320,74,150,204,99,161,143,136,68,139,87,71,52,30,114,110,112,12,165,227,237,4946,	0,80250,146158,147447,190904,191607,196821,200511,202887,207114,227321,240334,251326,252198,289677,412075,467230,481831,537520,545635,547075,566274,
chr1	171841497	172412717	XM_017000977.2	0	+	171841656	172407841	0	22	320,74,150,204,99,161,143,136,68,139,87,71,52,30,114,144,110,112,165,227,237,4946,	0,80250,146158,147447,190904,191607,196821,200511,202887,207114,227321,240334,251326,252198,289677,324062,412075,467230,537520,545635,547075,566274,
chr1	171841497	172412717	XM_017000976.2	0	+	171841656	172407841	0	23	320,74,150,204,99,161,143,136,68,139,87,71,52,30,114,144,110,112,12,165,227,237,4946,	0,80250,146158,147447,190904,191607,196821,200511,202887,207114,227321,240334,251326,252198,289677,324062,412075,467230,481831,537520,545635,547075,566274,
chr1	171841497	172418460	XM_047417389.1	0	+	171841656	172417130	0	20	320,74,150,204,99,161,143,136,68,139,87,71,52,114,110,112,165,227,237,1361,	0,80250,146158,147447,190904,191607,196821,200511,202887,207114,227321,240334,251326,289677,412075,467230,537520,545635,547075,575602,
chr1	171841497	172418466	XM_017000984.2	0	+	171841656	172418317	0	20	320,74,150,204,99,161,143,136,68,139,87,71,52,114,110,112,165,227,237,186,	0,80250,146158,147447,190904,191607,196821,200511,202887,207114,227321,240334,251326,289677,412075,467230,537520,545635,547075,576783,
chr1	171841497	172418466	NM_001350206.2	0	+	171841656	172418317	0	21	320,74,150,204,99,161,143,136,68,139,87,71,52,30,114,110,112,165,227,237,186,	0,80250,146158,147447,190904,191607,196821,200511,202887,207114,227321,240334,251326,252198,289677,412075,467230,537520,545635,547075,576783,
chr1	171841497	172418466	XM_017000979.2	0	+	171841656	172418317	0	23	320,74,150,204,99,161,143,136,68,139,87,71,52,30,114,144,110,112,12,165,227,237,186,	0,80250,146158,147447,190904,191607,196821,200511,202887,207114,227321,240334,251326,252198,289677,324062,412075,467230,481831,537520,545635,547075,576783,
chr1	171841497	172412717	NR_146559.2	0	+	172412717	172412717	0	21	320,74,150,204,99,161,143,136,68,139,87,71,52,46,114,110,112,165,227,237,4946,	0,80250,146158,147447,190904,191607,196821,200511,202887,207114,227321,240334,251326,252198,289677,412075,467230,537520,545635,547075,566274,
chr1	171899265	172394051	XM_017000986.2	0	+	171899335	172393485	0	21	102,74,150,204,99,161,143,136,68,139,87,71,52,30,114,110,112,165,227,237,603,	0,22482,88390,89679,133136,133839,139053,142743,145119,149346,169553,182566,193558,194430,231909,354307,409462,479752,487867,489307,494183,
chr1	171899265	172412717	XM_017000980.2	0	+	171899335	172407841	0	23	102,74,150,204,99,161,143,136,68,139,87,71,52,30,114,144,110,112,12,165,227,237,4946,	0,22482,88390,89679,133136,133839,139053,142743,145119,149346,169553,182566,193558,194430,231909,266294,354307,409462,424063,479752,487867,489307,508506,
chr1	175067832	175148075	NM_022093.2	0	+	175077418	175147071	0	19	103,444,375,264,186,90,264,267,264,267,264,264,131,133,152,97,168,164,1145,	0,9551,11500,12330,15917,17572,26157,29584,30499,49106,50728,55567,59122,60199,60762,68012,68988,76554,79098,
chr1	175072514	175148075	XM_017002048.2	0	+	175073101	175147071	0	19	606,444,375,264,186,90,264,267,264,267,264,264,131,133,152,97,168,164,1145,	0,4869,6818,7648,11235,12890,21475,24902,25817,44424,46046,50885,54440,55517,56080,63330,64306,71872,74416,
chr1	175073036	175148075	XM_017002049.2	0	+	175073101	175147071	0	18	84,444,375,264,186,90,264,267,264,267,264,131,133,152,97,168,164,1145,	0,4347,6296,7126,10713,12368,20953,24380,25295,43902,50363,53918,54995,55558,62808,63784,71350,73894,
chr1	177170957	177282422	NM_021165.4	0	+	177229876	177281528	0	8	775,345,191,209,106,237,223,2011,	0,58843,84961,86218,102530,105240,107605,109454,
chr1	177170957	177282422	XM_005245379.3	0	+	177229876	177281528	0	9	775,114,345,191,209,106,237,223,2011,	0,38639,58843,84961,86218,102530,105240,107605,109454,
chr1	177206523	177282422	XM_024448722.2	0	+	177229876	177281528	0	9	2162,114,345,191,209,106,237,223,2011,	0,3073,23277,49395,50652,66964,69674,72039,73888,
chr1	178094103	178478850	NM_170692.4	0	+	178094492	178473239	0	18	591,128,127,107,110,154,99,555,145,145,237,202,179,862,135,203,88,5776,	0,189460,205888,295996,326407,345318,347445,348571,351414,357467,358312,360343,362617,363579,370174,371816,373230,378971,
chr1	178094103	178478850	XM_047434837.1	0	+	178094492	178473217	0	19	591,128,127,107,110,154,99,555,145,145,237,202,179,862,135,203,88,31,5776,	0,189460,205888,295996,326407,345318,347445,348571,351414,357467,358312,360343,362617,363579,370174,371816,373230,376589,378971,
chr1	178094103	178478850	XM_011510167.3	0	+	178094492	178473239	0	18	591,128,127,107,110,154,99,555,145,145,237,202,200,862,135,203,88,5776,	0,189460,205888,295996,326407,345318,347445,348571,351414,357467,358312,360343,362596,363579,370174,371816,373230,378971,
chr1	178094103	178478850	XM_011510166.3	0	+	178094492	178473217	0	19	591,128,127,107,110,154,99,555,145,145,237,202,200,862,135,203,88,31,5776,	0,189460,205888,295996,326407,345318,347445,348571,351414,357467,358312,360343,362596,363579,370174,371816,373230,376589,378971,
chr1	178228560	178478850	XM_017002849.2	0	+	178233291	178473217	0	19	5320,128,127,107,110,154,99,555,145,145,237,202,200,862,135,203,88,31,5776,	0,55003,71431,161539,191950,210861,212988,214114,216957,223010,223855,225886,228139,229122,235717,237359,238773,242132,244514,
chr1	178228561	178478850	XM_017002851.2	0	+	178233291	178473217	0	19	5319,128,127,107,110,154,99,555,145,145,237,202,179,862,135,203,88,31,5776,	0,55002,71430,161538,191949,210860,212987,214113,216956,223009,223854,225885,228159,229121,235716,237358,238772,242131,244513,
chr1	178228561	178478850	XM_017002850.2	0	+	178233291	178473239	0	18	5319,128,127,107,110,154,99,555,145,145,237,202,200,862,135,203,88,5776,	0,55002,71430,161538,191949,210860,212987,214113,216956,223009,223854,225885,228138,229121,235716,237358,238772,244513,
chr1	178228562	178478850	XM_017002852.2	0	+	178233291	178473239	0	18	5318,128,127,107,110,154,99,555,145,145,237,202,179,862,135,203,88,5776,	0,55001,71429,161537,191948,210859,212986,214112,216955,223008,223853,225884,228158,229120,235715,237357,238771,244512,
chr1	178250249	178478850	XM_017002853.2	0	+	178251227	178473217	0	19	1012,128,127,107,110,154,99,555,145,145,237,202,200,862,135,203,88,31,5776,	0,33314,49742,139850,170261,189172,191299,192425,195268,201321,202166,204197,206450,207433,214028,215670,217084,220443,222825,
chr1	179293796	179347691	XM_011509912.2	0	+	179302684	179347608	0	11	140,126,59,152,60,108,283,79,82,46,92,	0,8880,29640,41709,44040,45641,47231,48317,49065,49793,53803,
chr1	179293796	179358680	NM_001252512.2	0	+	179335523	179353641	0	15	140,59,152,60,108,283,79,82,46,130,98,99,136,146,5096,	0,29640,41709,44040,45641,47231,48317,49065,49793,51150,53803,55047,56499,57520,59788,
chr1	179293796	179358680	NM_001252511.2	0	+	179302799	179353641	0	15	140,126,152,60,108,283,79,82,46,130,98,99,136,146,5096,	0,8880,41709,44040,45641,47231,48317,49065,49793,51150,53803,55047,56499,57520,59788,
chr1	179293796	179358680	NM_003101.6	0	+	179302684	179353641	0	16	140,126,59,152,60,108,283,79,82,46,130,98,99,136,146,5096,	0,8880,29640,41709,44040,45641,47231,48317,49065,49793,51150,53803,55047,56499,57520,59788,
chr1	179293796	179358680	XM_011509911.2	0	+	179302684	179353641	0	16	605,126,59,152,60,108,283,79,82,46,130,98,99,136,146,5096,	0,8880,29640,41709,44040,45641,47231,48317,49065,49793,51150,53803,55047,56499,57520,59788,
chr1	179293796	179358680	NR_045530.2	0	+	179358680	179358680	0	14	140,152,60,108,283,183,82,46,130,98,99,136,146,5096,	0,41709,44040,45641,47231,48213,49065,49793,51150,53803,55047,56499,57520,59788,
chr1	180269652	180502577	XM_047432084.1	0	-	180288362	180502266	0	10	11734,131,248,31,90,106,83,97,65,533,	0,17623,18617,45039,127863,143713,160527,222616,225808,232392,
chr1	180269652	180502577	XM_047432085.1	0	-	180288362	180502266	0	11	5760,81,131,248,31,90,106,83,97,65,533,	0,11653,17623,18617,45039,127863,143713,160527,222616,225808,232392,
chr1	180269652	180502577	XM_047432081.1	0	-	180288362	180502266	0	11	5760,81,127,248,31,90,106,83,97,65,533,	0,11653,17623,18617,45039,127863,143713,160527,222616,225808,232392,
chr1	180269652	180502577	XM_047432082.1	0	-	180288362	180502266	0	10	5760,127,248,31,90,106,83,97,65,533,	0,17623,18617,45039,127863,143713,160527,222616,225808,232392,
chr1	180269652	180502577	XM_047432080.1	0	-	180288362	180502266	0	10	5760,81,248,31,90,106,83,97,65,533,	0,11653,18617,45039,127863,143713,160527,222616,225808,232392,
chr1	180269652	180502577	XM_047432083.1	0	-	180288362	180502266	0	10	5743,81,248,31,90,106,83,97,65,533,	0,11653,18617,45039,127863,143713,160527,222616,225808,232392,
chr1	180288229	180502577	NM_032360.4	0	-	180288362	180502266	0	8	288,31,90,106,83,97,65,533,	0,26462,109286,125136,141950,204039,207231,213815,
chr1	181317698	181776783	XM_047429980.1	0	+	181413146	181776355	0	37	425,448,267,106,140,104,153,182,104,116,54,90,210,113,113,132,73,118,68,98,651,314,160,130,60,107,97,161,138,202,165,111,84,126,92,166,683,	0,95434,166045,192778,193672,260067,261373,262896,333639,393255,397639,398341,399394,400356,402052,402507,403084,404059,406771,408366,414685,415738,418576,419826,420668,421448,434444,437538,438257,439226,440248,441059,444875,445707,453594,454367,458402,
chr1	181317698	181808084	XM_047429979.1	0	+	181413146	181798834	0	48	425,448,267,106,140,104,153,182,104,116,54,90,210,113,113,132,73,118,68,98,651,314,160,130,60,107,97,161,138,202,165,111,84,126,66,92,166,128,97,106,108,101,107,112,129,181,191,9793,	0,95434,166045,192778,193672,260067,261373,262896,333639,393255,397639,398341,399394,400356,402052,402507,403084,404059,406771,408366,414685,415738,418576,419826,420668,421448,434444,437538,438257,439226,440248,441059,444875,445707,448847,453594,454367,458402,463728,465980,466962,467619,468014,472746,475966,477165,478969,480593,
chr1	181317698	181808084	XM_017002250.2	0	+	181413146	181798834	0	48	425,448,267,106,140,104,153,182,104,116,54,90,210,113,113,132,73,118,68,98,651,314,160,130,60,107,12,97,161,138,202,165,111,84,126,66,92,166,128,97,106,108,101,107,112,181,191,9793,	0,95434,166045,192778,193672,260067,261373,262896,333639,393255,397639,398341,399394,400356,402052,402507,403084,404059,406771,408366,414685,415738,418576,419826,420668,421448,432777,434444,437538,438257,439226,440248,441059,444875,445707,448847,453594,454367,458402,463728,465980,466962,467619,468014,472746,477165,478969,480593,
chr1	181317698	181808084	XM_017002247.2	0	+	181413146	181798834	0	49	425,448,267,106,140,104,153,182,104,116,54,90,210,113,113,132,73,118,68,98,651,314,160,130,60,107,12,97,161,138,202,165,111,84,126,66,92,166,128,97,106,108,101,107,112,129,181,191,9793,	0,95434,166045,192778,193672,260067,261373,262896,333639,393255,397639,398341,399394,400356,402052,402507,403084,404059,406771,408366,414685,415738,418576,419826,420668,421448,432777,434444,437538,438257,439226,440248,441059,444875,445707,448847,453594,454367,458402,463728,465980,466962,467619,468014,472746,475966,477165,478969,480593,
chr1	181317698	181808084	XM_017002245.2	0	+	181413146	181798834	0	49	425,448,267,106,140,104,153,182,104,116,54,90,210,113,113,132,73,118,68,98,57,651,314,160,130,60,107,97,161,138,202,165,111,84,126,66,92,166,128,97,106,108,101,107,112,129,181,191,9793,	0,95434,166045,192778,193672,260067,261373,262896,333639,393255,397639,398341,399394,400356,402052,402507,403084,404059,406771,408366,413476,414685,415738,418576,419826,420668,421448,434444,437538,438257,439226,440248,441059,444875,445707,448847,453594,454367,458402,463728,465980,466962,467619,468014,472746,475966,477165,478969,480593,
chr1	181317698	181808084	XM_017002246.2	0	+	181413146	181798834	0	49	425,448,267,106,140,104,153,182,104,116,54,90,210,113,113,132,73,118,68,98,57,651,314,160,130,60,107,97,161,138,202,165,111,84,126,66,92,166,128,97,106,108,101,107,112,129,181,191,9793,	0,95434,166045,192778,193672,260067,261373,262896,333639,393255,397639,398341,399394,400356,402052,402507,403084,404059,406771,408366,413476,414685,415738,418576,419826,420668,421448,434444,437538,438257,439226,440248,441059,444875,445707,448847,453594,454367,458402,461744,465980,466962,467619,468014,472746,475966,477165,478969,480593,
chr1	181317698	181808084	XM_017002248.2	0	+	181413146	181798834	0	49	425,448,267,106,140,104,153,182,104,116,54,90,210,113,113,132,73,118,68,98,57,651,314,160,130,60,107,12,97,161,138,202,165,111,84,126,92,166,128,97,106,108,101,107,112,129,181,191,9793,	0,95434,166045,192778,193672,260067,261373,262896,333639,393255,397639,398341,399394,400356,402052,402507,403084,404059,406771,408366,413476,414685,415738,418576,419826,420668,421448,432777,434444,437538,438257,439226,440248,441059,444875,445707,453594,454367,458402,463728,465980,466962,467619,468014,472746,475966,477165,478969,480593,
chr1	181317698	181808084	XM_017002249.2	0	+	181413146	181798834	0	49	425,448,267,106,140,104,153,182,104,116,54,90,210,113,113,132,73,118,68,98,57,651,314,160,130,60,107,12,97,161,138,202,165,111,84,126,66,92,166,128,97,106,108,101,107,112,181,191,9793,	0,95434,166045,192778,193672,260067,261373,262896,333639,393255,397639,398341,399394,400356,402052,402507,403084,404059,406771,408366,413476,414685,415738,418576,419826,420668,421448,432777,434444,437538,438257,439226,440248,441059,444875,445707,448847,453594,454367,458402,463728,465980,466962,467619,468014,472746,477165,478969,480593,
chr1	181317698	181808084	XM_017002243.2	0	+	181413146	181798834	0	50	425,448,267,106,140,104,153,182,104,116,54,90,210,113,113,132,73,118,68,98,57,651,314,160,130,60,107,12,97,161,138,202,165,111,84,126,66,92,166,128,97,106,108,101,107,112,129,181,191,9793,	0,95434,166045,192778,193672,260067,261373,262896,333639,393255,397639,398341,399394,400356,402052,402507,403084,404059,406771,408366,413476,414685,415738,418576,419826,420668,421448,432777,434444,437538,438257,439226,440248,441059,444875,445707,448847,453594,454367,458402,463728,465980,466962,467619,468014,472746,475966,477165,478969,480593,
chr1	181317698	181808084	XM_017002244.2	0	+	181413146	181798834	0	50	425,448,267,106,140,104,153,182,104,116,54,90,210,113,113,132,73,118,68,98,57,651,314,160,130,60,107,12,97,161,138,202,165,111,84,126,66,92,166,128,97,106,108,101,107,112,129,181,191,9793,	0,95434,166045,192778,193672,260067,261373,262896,333639,393255,397639,398341,399394,400356,402052,402507,403084,404059,406771,408366,413476,414685,415738,418576,419826,420668,421448,432777,434444,437538,438257,439226,440248,441059,444875,445707,448847,453594,454367,458402,461744,465980,466962,467619,468014,472746,475966,477165,478969,480593,
chr1	181391423	181808084	XM_017002251.1	0	+	181413146	181798834	0	50	69,448,267,106,140,104,153,182,104,116,54,90,210,113,113,132,73,118,68,98,57,651,314,160,130,60,107,12,97,161,138,202,165,111,84,126,66,92,166,128,97,106,108,101,107,112,129,181,191,9793,	0,21709,92320,119053,119947,186342,187648,189171,259914,319530,323914,324616,325669,326631,328327,328782,329359,330334,333046,334641,339751,340960,342013,344851,346101,346943,347723,359052,360719,363813,364532,365501,366523,367334,371150,371982,375122,379869,380642,384677,390003,392255,393237,393894,394289,399021,402241,403440,405244,406868,
chr1	182447876	182560597	XM_017001193.3	0	+	182453996	182556057	0	23	158,83,88,130,105,162,968,63,223,108,106,194,118,121,130,175,139,125,110,87,67,199,319,	0,6081,10429,12127,23405,24519,25698,40408,41103,45145,74127,79702,82367,82913,84785,92370,100440,100823,103223,105578,106750,108147,112402,
chr1	182448322	182560597	XM_017001191.1	0	+	182453996	182556057	0	23	42,83,88,130,105,162,968,63,223,108,106,194,118,121,130,175,139,125,110,87,67,199,319,	0,5635,9983,11681,22959,24073,25252,39962,40657,44699,73681,79256,81921,82467,84339,91924,99994,100377,102777,105132,106304,107701,111956,
chr1	182449197	182560597	XM_017001192.3	0	+	182453996	182556057	0	23	102,83,88,130,105,162,968,63,223,108,106,194,118,121,130,175,139,125,110,87,67,199,319,	0,4760,9108,10806,22084,23198,24377,39087,39782,43824,72806,78381,81046,81592,83464,91049,99119,99502,101902,104257,105429,106826,111081,
chr1	182450145	182532747	XM_011509500.2	0	+	182450165	182532662	0	14	33,83,75,130,105,162,968,63,223,108,106,194,118,86,	0,3812,8173,9858,21136,22250,23429,38139,38834,42876,71858,77433,80098,82516,
chr1	182450145	182551141	XM_011509494.3	0	+	182450165	182550184	0	20	33,83,75,130,105,162,968,63,223,108,106,194,118,121,130,175,139,125,51,42,	0,3812,8173,9858,21136,22250,23429,38139,38834,42876,71858,77433,80098,80644,82516,90101,98171,98554,100035,100954,
chr1	182450145	182553541	XM_047419638.1	0	+	182450165	182551141	0	19	33,83,75,130,105,162,968,63,223,108,106,194,118,121,130,175,139,110,87,	0,3812,8173,9858,21136,22250,23429,38139,38834,42876,71858,77433,80098,80644,82516,90101,98171,100954,103309,
chr1	182450145	182560597	NM_001137669.2	0	+	182450165	182556057	0	22	33,83,75,130,162,968,63,223,108,106,194,118,121,130,175,139,125,110,87,67,199,319,	0,3812,8173,9858,22250,23429,38139,38834,42876,71858,77433,80098,80644,82516,90101,98171,98554,100954,103309,104481,105878,110133,
chr1	182450145	182560597	NM_001366934.1	0	+	182450165	182556057	0	23	33,83,75,130,105,162,968,63,223,108,106,194,118,121,130,175,139,125,110,87,67,199,319,	0,3812,8173,9858,21136,22250,23429,38139,38834,42876,71858,77433,80098,80644,82516,90101,98171,98554,100954,103309,104481,105878,110133,
chr1	182450145	182560597	XM_017001188.2	0	+	182450165	182555746	0	24	33,83,75,130,105,162,968,63,223,108,106,194,118,121,130,175,139,125,110,87,67,144,199,319,	0,3812,8173,9858,21136,22250,23429,38139,38834,42876,71858,77433,80098,80644,82516,90101,98171,98554,100954,103309,104481,105576,105878,110133,
chr1	182450145	182560597	XM_017001189.2	0	+	182453996	182556057	0	23	33,83,88,130,105,162,968,63,223,108,106,194,118,121,130,175,139,125,110,87,67,199,319,	0,3812,8160,9858,21136,22250,23429,38139,38834,42876,71858,77433,80098,80644,82516,90101,98171,98554,100954,103309,104481,105878,110133,
chr1	183472498	183554191	NM_001394147.1	0	+	183515938	183551931	0	21	151,118,133,172,72,151,136,163,157,71,61,120,289,145,383,372,81,160,171,146,2374,	0,43375,45189,54097,55457,56393,56899,60665,61177,64646,65881,68485,69577,71854,72431,73467,76709,77265,78252,78546,79319,
chr1	183472498	183554191	NM_001394141.1	0	+	183515938	183551931	0	22	151,118,133,172,72,151,136,163,157,71,61,120,289,145,383,372,150,81,160,171,146,2374,	0,43375,45189,54097,55457,56393,56899,60665,61177,64646,65881,68485,69577,71854,72431,73467,74604,76709,77265,78252,78546,79319,
chr1	183472498	183554191	NM_001394143.1	0	+	183515938	183551931	0	21	151,118,133,172,72,151,136,163,157,71,61,120,427,145,383,372,81,160,171,146,2374,	0,43375,45189,54097,55457,56393,56899,60665,61177,64646,65881,68485,69577,71854,72431,73467,76709,77265,78252,78546,79319,
chr1	183472498	183554191	NM_001174061.2	0	+	183515938	183551931	0	22	151,118,133,172,72,151,136,163,157,71,61,120,427,145,383,372,150,81,160,171,146,2374,	0,43375,45189,54097,55457,56393,56899,60665,61177,64646,65881,68485,69577,71854,72431,73467,74604,76709,77265,78252,78546,79319,
chr1	183472498	183554191	NM_201568.3	0	+	183472620	183551931	0	22	151,32,118,133,172,72,151,136,163,157,71,61,120,289,145,383,372,81,160,171,146,2374,	0,40338,43375,45189,54097,55457,56393,56899,60665,61177,64646,65881,68485,69577,71854,72431,73467,76709,77265,78252,78546,79319,
chr1	183472498	183554191	NM_201569.3	0	+	183472620	183553201	0	23	151,32,118,133,172,72,151,136,163,157,71,61,120,289,145,383,372,150,81,160,171,146,1215,	0,40338,43375,45189,54097,55457,56393,56899,60665,61177,64646,65881,68485,69577,71854,72431,73467,74604,76709,77265,78252,78546,80478,
chr1	183472498	183554191	NM_001375585.1	0	+	183472620	183551931	0	23	151,32,118,133,172,72,151,136,163,157,71,61,120,289,145,383,372,150,81,160,171,146,2374,	0,40338,43375,45189,54097,55457,56393,56899,60665,61177,64646,65881,68485,69577,71854,72431,73467,74604,76709,77265,78252,78546,79319,
chr1	183472498	183554191	NM_173156.3	0	+	183472620	183551931	0	22	151,32,118,133,172,72,151,136,163,157,71,61,120,427,145,383,372,81,160,171,146,2374,	0,40338,43375,45189,54097,55457,56393,56899,60665,61177,64646,65881,68485,69577,71854,72431,73467,76709,77265,78252,78546,79319,
chr1	183472498	183554191	NM_001375584.1	0	+	183472620	183551931	0	23	151,32,118,133,172,72,151,136,163,157,71,61,120,427,145,383,372,150,81,160,171,146,2374,	0,40338,43375,45189,54097,55457,56393,56899,60665,61177,64646,65881,68485,69577,71854,72431,73467,74604,76709,77265,78252,78546,79319,
chr1	183472498	183554191	NM_001394144.1	0	+	183516907	183551931	0	24	151,32,118,203,133,172,72,151,136,163,157,71,61,120,289,145,383,372,150,81,160,171,146,2374,	0,40338,43375,44217,45189,54097,55457,56393,56899,60665,61177,64646,65881,68485,69577,71854,72431,73467,74604,76709,77265,78252,78546,79319,
chr1	183472498	183554191	NM_001394139.1	0	+	183502275	183551931	0	23	151,139,32,118,133,172,72,151,136,163,157,71,61,120,289,145,383,372,81,160,171,146,2374,	0,29754,40338,43375,45189,54097,55457,56393,56899,60665,61177,64646,65881,68485,69577,71854,72431,73467,76709,77265,78252,78546,79319,
chr1	183472498	183554191	NM_001331007.2	0	+	183502275	183551931	0	24	151,139,32,118,133,172,72,151,136,163,157,71,61,120,289,145,383,372,150,81,160,171,146,2374,	0,29754,40338,43375,45189,54097,55457,56393,56899,60665,61177,64646,65881,68485,69577,71854,72431,73467,74604,76709,77265,78252,78546,79319,
chr1	183472498	183554191	NM_001394135.1	0	+	183502275	183551931	0	23	151,139,32,118,133,172,72,151,136,163,157,71,61,120,427,145,383,372,81,160,171,146,2374,	0,29754,40338,43375,45189,54097,55457,56393,56899,60665,61177,64646,65881,68485,69577,71854,72431,73467,76709,77265,78252,78546,79319,
chr1	183472498	183554191	NM_001394133.1	0	+	183502275	183551931	0	24	151,139,32,118,133,172,72,151,136,163,157,71,61,120,427,145,383,372,150,81,160,171,146,2374,	0,29754,40338,43375,45189,54097,55457,56393,56899,60665,61177,64646,65881,68485,69577,71854,72431,73467,74604,76709,77265,78252,78546,79319,
chr1	183472498	183554191	NM_001394142.1	0	+	183515938	183551931	0	23	151,137,139,118,133,172,72,151,136,163,157,71,61,120,427,145,383,372,81,160,171,146,2374,	0,28632,29754,43375,45189,54097,55457,56393,56899,60665,61177,64646,65881,68485,69577,71854,72431,73467,76709,77265,78252,78546,79319,
chr1	183472498	183554191	NM_001394137.1	0	+	183515938	183551931	0	24	151,137,139,118,133,172,72,151,136,163,157,71,61,120,427,145,383,372,150,81,160,171,146,2374,	0,28632,29754,43375,45189,54097,55457,56393,56899,60665,61177,64646,65881,68485,69577,71854,72431,73467,74604,76709,77265,78252,78546,79319,
chr1	183472498	183554191	NM_001350219.2	0	+	183502275	183551931	0	24	151,137,139,32,118,133,172,72,151,136,163,157,71,61,120,289,145,383,372,81,160,171,146,2374,	0,28632,29754,40338,43375,45189,54097,55457,56393,56899,60665,61177,64646,65881,68485,69577,71854,72431,73467,76709,77265,78252,78546,79319,
chr1	183472498	183554191	NM_001350221.2	0	+	183502275	183551931	0	25	151,137,139,32,118,133,172,72,151,136,163,157,71,61,120,289,145,383,372,150,81,160,171,146,2374,	0,28632,29754,40338,43375,45189,54097,55457,56393,56899,60665,61177,64646,65881,68485,69577,71854,72431,73467,74604,76709,77265,78252,78546,79319,
chr1	183472498	183554191	NM_001394136.1	0	+	183502275	183551931	0	24	151,137,139,32,118,133,172,72,151,136,163,157,71,61,120,427,145,383,372,81,160,171,146,2374,	0,28632,29754,40338,43375,45189,54097,55457,56393,56899,60665,61177,64646,65881,68485,69577,71854,72431,73467,76709,77265,78252,78546,79319,
chr1	183472498	183554191	NM_001350220.2	0	+	183502275	183551931	0	25	151,137,139,32,118,133,172,72,151,136,163,157,71,61,120,427,145,383,372,150,81,160,171,146,2374,	0,28632,29754,40338,43375,45189,54097,55457,56393,56899,60665,61177,64646,65881,68485,69577,71854,72431,73467,74604,76709,77265,78252,78546,79319,
chr1	183472498	183554191	NM_001394145.1	0	+	183512861	183551931	0	25	151,137,139,147,32,118,133,172,72,151,136,163,157,71,61,120,289,145,383,372,81,160,171,146,2374,	0,28632,29754,35537,40338,43375,45189,54097,55457,56393,56899,60665,61177,64646,65881,68485,69577,71854,72431,73467,76709,77265,78252,78546,79319,
chr1	183472498	183554191	NM_001394146.1	0	+	183512861	183551931	0	23	151,178,32,118,133,172,72,151,136,163,157,71,61,120,289,145,383,372,81,160,171,146,2374,	0,1222,40338,43375,45189,54097,55457,56393,56899,60665,61177,64646,65881,68485,69577,71854,72431,73467,76709,77265,78252,78546,79319,
chr1	183472498	183554191	NM_001394140.1	0	+	183512861	183551931	0	23	151,178,32,118,133,172,72,151,136,163,157,71,61,120,427,145,383,372,81,160,171,146,2374,	0,1222,40338,43375,45189,54097,55457,56393,56899,60665,61177,64646,65881,68485,69577,71854,72431,73467,76709,77265,78252,78546,79319,
chr1	183472498	183554191	NM_001394138.1	0	+	183502275	183551931	0	25	151,178,137,139,32,118,133,172,72,151,136,163,157,71,61,120,289,145,383,372,81,160,171,146,2374,	0,1222,28632,29754,40338,43375,45189,54097,55457,56393,56899,60665,61177,64646,65881,68485,69577,71854,72431,73467,76709,77265,78252,78546,79319,
chr1	183472498	183554191	NM_001394134.1	0	+	183502275	183551931	0	25	151,178,137,139,32,118,133,172,72,151,136,163,157,71,61,120,427,145,383,372,81,160,171,146,2374,	0,1222,28632,29754,40338,43375,45189,54097,55457,56393,56899,60665,61177,64646,65881,68485,69577,71854,72431,73467,76709,77265,78252,78546,79319,
chr1	183473721	183554191	XM_011510207.4	0	+	183512861	183551931	0	23	177,32,118,133,172,72,151,136,163,157,71,61,120,427,145,383,372,150,81,160,171,146,2374,	0,39115,42152,43966,52874,54234,55170,55676,59442,59954,63423,64658,67262,68354,70631,71208,72244,73381,75486,76042,77029,77323,78096,
chr1	183473721	183554191	XM_011510206.4	0	+	183502275	183551931	0	25	177,137,139,32,118,133,172,72,151,136,163,157,71,61,120,289,145,383,372,150,81,160,171,146,2374,	0,27409,28531,39115,42152,43966,52874,54234,55170,55676,59442,59954,63423,64658,67262,68354,70631,71208,72244,73381,75486,76042,77029,77323,78096,
chr1	183473721	183554191	XM_011510205.4	0	+	183502275	183551931	0	25	177,137,139,32,118,133,172,72,151,136,163,157,71,61,120,427,145,383,372,150,81,160,171,146,2374,	0,27409,28531,39115,42152,43966,52874,54234,55170,55676,59442,59954,63423,64658,67262,68354,70631,71208,72244,73381,75486,76042,77029,77323,78096,
chr1	183500179	183554191	XM_047435741.1	0	+	183502275	183551931	0	24	1088,139,32,118,133,172,72,151,136,163,157,71,61,120,427,145,383,372,150,81,160,171,146,2374,	0,2073,12657,15694,17508,26416,27776,28712,29218,32984,33496,36965,38200,40804,41896,44173,44750,45786,46923,49028,49584,50571,50865,51638,
chr1	185558378	185628488	NR_110793.1	0	-	185628488	185628488	0	4	297,161,64,82,	0,4789,68113,70028,
chr1	189775468	189814918	XR_001737811.1	0	+	189814918	189814918	0	4	97,78,185,87,	0,1791,16110,39363,
chr1	193454284	194219547	XR_007066777.1	0	+	194219547	194219547	0	9	118,110,5006,97,81,46,154,64,643,	0,3356,14086,432036,445002,671855,695418,743238,764620,
chr1	196044879	196088715	NR_146895.1	0	-	196088715	196088715	0	4	660,183,120,213,	0,16117,18289,43623,
chr1	197084126	197146669	NM_018136.5	0	-	197084323	197146437	0	28	300,170,177,155,193,192,150,210,97,167,4755,195,129,143,208,222,86,146,176,131,142,68,246,147,105,1480,144,529,	0,2676,4129,5803,6069,6723,7780,8925,9957,11871,16304,33662,37788,38032,38261,39983,40743,40919,44363,45060,45788,48158,49223,50969,55640,58204,59830,62014,
chr1	197084126	197146669	NM_001206846.2	0	-	197084323	197146437	0	27	300,170,177,155,193,192,150,210,97,167,195,129,143,208,222,86,146,176,131,142,68,246,147,105,1480,144,529,	0,2676,4129,5803,6069,6723,7780,8925,9957,11871,33662,37788,38032,38261,39983,40743,40919,44363,45060,45788,48158,49223,50969,55640,58204,59830,62014,
chr1	198156997	198292938	XM_047446568.1	0	+	198232580	198290353	0	8	279,85,141,63,111,109,108,2653,	0,75555,96042,105577,107127,120963,121956,133288,
chr1	198156997	198292938	XM_017000347.2	0	+	198232580	198290353	0	8	279,85,141,63,111,133,108,2653,	0,75555,96042,105577,107127,120939,121956,133288,
chr1	198156997	198292938	XM_047446569.1	0	+	198232580	198290353	0	9	279,112,85,141,63,111,109,108,2653,	0,64001,75555,96042,105577,107127,120963,121956,133288,
chr1	198156997	198322420	XM_011509209.2	0	+	198232580	198319522	0	6	279,85,141,63,111,3009,	0,75555,96042,105577,107127,162414,
chr1	198156997	198322420	XM_047446565.1	0	+	198232580	198319522	0	9	279,85,141,63,111,109,108,95,3009,	0,75555,96042,105577,107127,120963,121956,135947,162414,
chr1	198156997	198322420	NM_133494.3	0	+	198232580	198319522	0	10	279,85,141,63,111,109,108,95,114,3009,	0,75555,96042,105577,107127,120963,121956,135947,140129,162414,
chr1	198156997	198322420	XM_017000346.2	0	+	198232580	198319522	0	9	279,85,141,63,111,133,108,95,3009,	0,75555,96042,105577,107127,120939,121956,135947,162414,
chr1	198156997	198322420	XM_017000344.2	0	+	198232580	198319522	0	10	279,85,141,63,111,133,108,95,114,3009,	0,75555,96042,105577,107127,120939,121956,135947,140129,162414,
chr1	198156997	198322420	XM_047446570.1	0	+	198232580	198319522	0	7	279,112,85,141,63,111,3009,	0,64001,75555,96042,105577,107127,162414,
chr1	198156997	198322420	XM_047446567.1	0	+	198232580	198319522	0	10	279,112,85,141,63,111,109,108,95,3009,	0,64001,75555,96042,105577,107127,120963,121956,135947,162414,
chr1	198156997	198322420	XM_047446562.1	0	+	198232580	198319522	0	11	279,112,85,141,63,111,109,108,95,114,3009,	0,64001,75555,96042,105577,107127,120963,121956,135947,140129,162414,
chr1	198156997	198322420	XM_017000345.2	0	+	198232580	198319522	0	11	279,112,85,141,63,111,133,108,95,114,3009,	0,64001,75555,96042,105577,107127,120939,121956,135947,140129,162414,
chr1	198156997	198322420	XM_047446572.1	0	+	198232580	198319522	0	6	409,85,141,63,111,3009,	0,75555,96042,105577,107127,162414,
chr1	198156997	198322420	XM_047446563.1	0	+	198232580	198319522	0	10	409,85,141,63,111,109,108,95,114,3009,	0,75555,96042,105577,107127,120963,121956,135947,140129,162414,
chr1	198156997	198322420	XM_047446560.1	0	+	198232580	198319522	0	10	409,85,141,63,111,133,108,95,114,3009,	0,75555,96042,105577,107127,120939,121956,135947,140129,162414,
chr1	199148597	199393307	NR_147896.1	0	+	199393307	199393307	0	4	140,63,106,1987,	0,12825,13867,242723,
chr1	202348698	202438242	NM_001167858.2	0	+	202348851	202437840	0	9	444,131,119,160,145,75,80,140,422,	0,68088,73921,76867,78341,80156,82032,82781,89122,
chr1	202348698	202438242	NM_001167857.2	0	+	202348851	202438114	0	10	444,131,119,160,145,75,80,140,113,422,	0,68088,73921,76867,78341,80156,82032,82781,85957,89122,
chr1	202348698	202445133	XM_005245206.5	0	+	202348851	202443102	0	14	444,131,119,160,145,75,80,140,113,204,83,126,41,88,	0,68088,73921,76867,78341,80156,82032,82781,85957,89122,92007,93748,94388,96347,
chr1	202348698	202562903	XM_047421209.1	0	+	202348851	202562795	0	20	444,131,119,160,145,75,80,140,113,204,83,126,183,183,91,204,190,113,42,126,	0,68088,73921,76867,78341,80156,82032,82781,85957,89122,92007,93748,96347,100290,139834,144415,146594,146871,148082,214079,
chr1	202348698	202575182	XM_017001343.2	0	+	202348851	202575136	0	25	444,131,119,160,145,75,80,140,113,204,83,126,183,183,91,204,190,113,42,17,145,105,51,51,181,	0,68088,73921,76867,78341,80156,82032,82781,85957,89122,92007,93748,96347,100290,139834,144415,146594,146871,148082,210178,214079,215744,219082,220448,226303,
chr1	202348698	202575182	XM_017001342.2	0	+	202348851	202575136	0	25	444,131,119,160,145,75,80,140,113,204,83,126,183,183,91,204,190,113,42,17,145,105,54,51,181,	0,68088,73921,76867,78341,80156,82032,82781,85957,89122,92007,93748,96347,100290,139834,144415,146594,146871,148082,210178,214079,215744,219079,220448,226303,
chr1	202348698	202592702	NM_002481.4	0	+	202348851	202580560	0	24	444,131,119,160,145,75,80,140,113,204,83,126,183,91,204,190,113,42,17,145,105,54,51,12229,	0,68088,73921,76867,78341,80156,82032,82781,85957,89122,92007,93748,100290,139834,144415,146594,146871,148082,210178,214079,215744,219079,220448,231775,
chr1	202348698	202592702	NM_001410283.1	0	+	202348851	202575136	0	25	444,131,119,160,145,75,80,140,113,204,83,126,183,91,204,190,113,42,17,145,105,54,51,181,12229,	0,68088,73921,76867,78341,80156,82032,82781,85957,89122,92007,93748,100290,139834,144415,146594,146871,148082,210178,214079,215744,219079,220448,226303,231775,
chr1	202348698	202592702	XM_017001345.2	0	+	202348851	202580560	0	25	444,131,119,160,145,75,80,140,113,204,83,126,183,183,91,204,190,113,42,17,145,105,51,51,12229,	0,68088,73921,76867,78341,80156,82032,82781,85957,89122,92007,93748,96347,100290,139834,144415,146594,146871,148082,210178,214079,215744,219082,220448,231775,
chr1	202348698	202592702	NM_001331029.2	0	+	202348851	202580560	0	25	444,131,119,160,145,75,80,140,113,204,83,126,183,183,91,204,190,113,42,17,145,105,54,51,12229,	0,68088,73921,76867,78341,80156,82032,82781,85957,89122,92007,93748,96347,100290,139834,144415,146594,146871,148082,210178,214079,215744,219079,220448,231775,
chr1	202348698	202504172	XR_001737196.3	0	+	202504172	202504172	0	21	444,131,119,160,145,75,80,140,113,204,83,126,183,183,91,204,190,113,42,147,76,	0,68088,73921,76867,78341,80156,82032,82781,85957,89122,92007,93748,96347,100290,139834,144415,146594,146871,148082,153160,155398,
chr1	202348698	202504453	XR_001737201.3	0	+	202504453	202504453	0	20	444,131,119,160,145,75,80,140,113,204,83,126,183,91,204,190,113,42,144,357,	0,68088,73921,76867,78341,80156,82032,82781,85957,89122,92007,93748,100290,139834,144415,146594,146871,148082,153163,155398,
chr1	202348698	202504453	XR_001737199.2	0	+	202504453	202504453	0	20	444,131,119,160,145,75,80,140,113,204,83,126,183,91,204,190,113,42,147,357,	0,68088,73921,76867,78341,80156,82032,82781,85957,89122,92007,93748,100290,139834,144415,146594,146871,148082,153160,155398,
chr1	202348698	202562903	XR_007060691.1	0	+	202562903	202562903	0	21	444,131,119,160,145,75,80,140,113,204,83,126,183,91,204,190,113,42,144,17,126,	0,68088,73921,76867,78341,80156,82032,82781,85957,89122,92007,93748,100290,139834,144415,146594,146871,148082,153163,210178,214079,
chr1	202348698	202562903	XR_007060690.1	0	+	202562903	202562903	0	21	444,131,119,160,145,75,80,140,113,204,83,126,183,91,204,190,113,42,147,17,126,	0,68088,73921,76867,78341,80156,82032,82781,85957,89122,92007,93748,100290,139834,144415,146594,146871,148082,153160,210178,214079,
chr1	202348698	202562903	XR_007060689.1	0	+	202562903	202562903	0	22	444,131,119,160,145,75,80,140,113,204,83,126,183,183,91,204,190,113,42,144,17,126,	0,68088,73921,76867,78341,80156,82032,82781,85957,89122,92007,93748,96347,100290,139834,144415,146594,146871,148082,153163,210178,214079,
chr1	202348698	202562903	XR_001737195.2	0	+	202562903	202562903	0	22	444,131,119,160,145,75,80,140,113,204,83,126,183,183,91,204,190,113,42,147,17,126,	0,68088,73921,76867,78341,80156,82032,82781,85957,89122,92007,93748,96347,100290,139834,144415,146594,146871,148082,153160,210178,214079,
chr1	204422632	204494805	NM_002646.4	0	-	204424851	204469802	0	35	2408,129,107,82,118,125,202,110,157,170,137,130,93,108,181,95,94,189,143,112,168,123,196,34,147,64,80,112,121,155,101,1017,116,683,450,	0,2980,5015,5506,7288,9036,9567,10683,11160,11806,16302,17559,18838,19893,20784,21435,21698,23323,24803,26552,27217,32036,33223,34404,35095,37245,37691,37917,41379,41817,42586,46237,67183,67435,71723,
chr1	204422632	204494805	NM_001377335.1	0	-	204424851	204469802	0	36	2408,129,107,82,118,125,202,110,157,170,137,130,93,108,181,95,94,47,58,143,112,168,123,196,34,147,64,80,112,121,155,101,1017,116,683,450,	0,2980,5015,5506,7288,9036,9567,10683,11160,11806,16302,17559,18838,19893,20784,21435,21698,23323,23454,24803,26552,27217,32036,33223,34404,35095,37245,37691,37917,41379,41817,42586,46237,67183,67435,71723,
chr1	204422632	204494805	NM_001377334.1	0	-	204424851	204469802	0	33	2408,129,107,82,118,125,202,110,157,170,137,130,93,108,181,95,94,189,143,112,168,123,196,34,147,64,80,112,121,155,101,1017,450,	0,2980,5015,5506,7288,9036,9567,10683,11160,11806,16302,17559,18838,19893,20784,21435,21698,23323,24803,26552,27217,32036,33223,34404,35095,37245,37691,37917,41379,41817,42586,46237,71723,
chr1	205504668	205530252	XM_047422212.1	0	+	205523167	205529773	0	13	128,151,143,126,57,115,95,63,124,121,98,106,732,	0,18478,18814,19563,20470,21396,21698,22106,23125,23379,24330,24655,24852,
chr1	205504668	205530252	XM_047422207.1	0	+	205523167	205529773	0	13	128,151,233,126,57,115,95,63,124,121,98,106,732,	0,18478,18814,19563,20470,21396,21698,22106,23125,23379,24330,24655,24852,
chr1	205504668	205532790	NM_212502.3	0	+	205523167	205531378	0	16	128,151,143,126,57,115,95,63,124,121,98,106,43,91,78,1447,	0,18478,18814,19563,20470,21396,21698,22106,23125,23379,24330,24655,24852,25590,25959,26675,
chr1	205504668	205532790	NM_212503.3	0	+	205523167	205531378	0	16	128,151,233,126,57,115,95,63,124,121,98,106,43,91,78,1447,	0,18478,18814,19563,20470,21396,21698,22106,23125,23379,24330,24655,24852,25590,25959,26675,
chr1	205504668	205532790	NM_002596.4	0	+	205523167	205531378	0	16	210,151,143,126,57,115,95,63,124,121,98,106,43,91,78,1447,	0,18478,18814,19563,20470,21396,21698,22106,23125,23379,24330,24655,24852,25590,25959,26675,
chr1	205512316	205530252	XM_047422203.1	0	+	205523167	205529773	0	13	100,151,143,126,57,115,95,63,124,121,98,106,732,	0,10830,11166,11915,12822,13748,14050,14458,15477,15731,16682,17007,17204,
chr1	205512316	205530252	XM_047422202.1	0	+	205523167	205529773	0	13	100,151,233,126,57,115,95,63,124,121,98,106,732,	0,10830,11166,11915,12822,13748,14050,14458,15477,15731,16682,17007,17204,
chr1	205512316	205530252	XM_047422210.1	0	+	205523167	205529773	0	13	115,151,233,126,57,115,95,63,124,121,98,106,732,	0,10830,11166,11915,12822,13748,14050,14458,15477,15731,16682,17007,17204,
chr1	205512316	205530252	XM_047422209.1	0	+	205523167	205529773	0	13	144,151,233,126,57,115,95,63,124,121,98,106,732,	0,10830,11166,11915,12822,13748,14050,14458,15477,15731,16682,17007,17204,
chr1	205512316	205532790	XM_011509602.4	0	+	205523167	205531378	0	16	100,151,143,126,57,115,95,63,124,121,98,106,43,91,78,1447,	0,10830,11166,11915,12822,13748,14050,14458,15477,15731,16682,17007,17204,17942,18311,19027,
chr1	205512316	205532790	XM_017001423.3	0	+	205523167	205531378	0	16	100,151,233,126,57,115,95,63,124,121,98,106,43,91,78,1447,	0,10830,11166,11915,12822,13748,14050,14458,15477,15731,16682,17007,17204,17942,18311,19027,
chr1	206507530	206589448	NM_182664.4	0	+	206507602	206586848	0	5	529,122,111,298,2623,	0,30641,75738,76856,79295,
chr1	206507530	206589448	NM_182663.4	0	+	206507602	206586978	0	6	529,122,111,298,116,2623,	0,30641,75738,76856,77649,79295,
chr1	206557163	206589448	NM_182665.4	0	+	206557573	206586978	0	5	530,111,298,116,2623,	0,26105,27223,28016,29662,
chr1	206569145	206612465	XM_011509257.3	0	-	206581100	206612342	0	15	12017,175,121,96,90,150,104,46,118,254,108,91,84,191,179,	0,24473,26572,27954,29857,30317,30587,31117,33190,33805,36254,39090,40230,42038,43141,
chr1	207496156	207641765	NM_000651.6	0	+	207496267	207639409	0	47	232,180,100,86,399,177,103,86,219,180,100,86,399,177,103,86,219,180,100,86,399,177,103,86,219,180,100,86,399,177,103,86,228,180,100,86,399,177,103,86,228,177,186,24,76,105,2369,	0,9747,10557,15412,27454,30596,30864,32559,36023,37252,38040,43824,46025,49151,49419,51114,54578,55807,56595,62381,64582,67707,67975,69681,71667,72902,73690,79438,81648,84083,84354,85761,88492,91229,92518,111094,113133,115520,115782,118247,120418,121914,123723,125816,126836,134360,143240,
chr1	210678313	210921232	XM_017001246.2	0	-	210683280	210919925	0	6	5825,197,253,200,430,341,	0,97034,119194,125653,241326,242578,
chr1	210678313	211018933	XM_047419829.1	0	-	210683280	210804116	0	5	5825,197,253,200,70,	0,97034,119194,125653,340550,
chr1	210678313	211134148	NM_172362.3	0	-	210683280	211133945	0	11	5825,197,253,200,430,474,119,129,107,124,282,	0,97034,119194,125653,241326,340469,404466,412248,425182,428940,455553,
chr1	210678313	211134148	NM_002238.4	0	-	210683280	211133945	0	11	5825,197,253,200,430,393,119,129,107,124,282,	0,97034,119194,125653,241326,340550,404466,412248,425182,428940,455553,
chr1	210678313	211134148	XM_047419823.1	0	-	210679006	211133945	0	12	855,672,197,253,200,430,393,119,129,107,124,282,	0,5153,97034,119194,125653,241326,340550,404466,412248,425182,428940,455553,
chr1	211743456	211830153	XM_047436135.1	0	-	211749898	211829792	0	8	6594,107,127,274,96,119,265,388,	0,7504,35461,39772,44175,49615,85602,86309,
chr1	211743456	211830153	NM_001375842.1	0	-	211749898	211829296	0	8	6594,107,127,274,96,119,265,109,	0,7504,35461,39772,44175,49615,85602,86588,
chr1	211743456	211830153	XM_047436140.1	0	-	211749898	211829296	0	8	6594,107,127,274,96,119,261,109,	0,7504,35461,39772,44175,49615,85602,86588,
chr1	211743456	211830330	XM_011510229.4	0	-	211749898	211829296	0	8	6594,107,127,274,96,119,261,881,	0,7504,35461,39772,44175,49615,85602,85993,
chr1	211743456	211830338	NM_001320808.2	0	-	211749898	211829296	0	8	6594,107,127,274,96,119,265,889,	0,7504,35461,39772,44175,49615,85602,85993,
chr1	211743456	211830338	NM_001375845.1	0	-	211749898	211830254	0	8	6594,107,127,274,96,119,265,156,	0,7504,35461,39772,44175,49615,85602,86726,
chr1	211743456	211830763	XM_047436132.1	0	-	211749898	211830254	0	9	6594,107,127,274,96,119,265,286,191,	0,7504,35461,39772,44175,49615,85602,86588,87116,
chr1	211743456	211830763	NM_001375844.1	0	-	211749898	211830254	0	9	6594,107,127,274,96,119,265,148,191,	0,7504,35461,39772,44175,49615,85602,86726,87116,
chr1	211743456	211830763	NM_001375841.1	0	-	211749898	211829296	0	9	6594,107,127,274,96,119,261,148,191,	0,7504,35461,39772,44175,49615,85602,86726,87116,
chr1	211743456	211830763	NM_014873.3	0	-	211749898	211829296	0	8	6594,107,127,274,96,119,265,191,	0,7504,35461,39772,44175,49615,85602,87116,
chr1	212858274	212872763	XM_011509448.2	0	+	212858452	212870141	0	5	916,145,127,131,86,	0,5450,6118,11779,14403,
chr1	212858274	212872782	XM_011509447.3	0	+	212858452	212870141	0	5	916,145,127,115,105,	0,5450,6118,11779,14403,
chr1	212858274	212899363	NM_014053.4	0	+	212858452	212895290	0	10	916,145,141,68,104,111,106,112,68,4148,	0,5450,14403,25096,27018,29616,30214,30871,36711,36941,
chr1	212858274	212872763	XR_921769.2	0	+	212872763	212872763	0	4	916,145,131,86,	0,5450,11779,14403,
chr1	212858274	212872782	XR_426772.4	0	+	212872782	212872782	0	4	916,145,115,105,	0,5450,11779,14403,
chr1	212858274	212883438	XR_426771.2	0	+	212883438	212883438	0	5	916,145,127,141,68,	0,5450,6118,14403,25096,
chr1	212858274	212899363	XR_007059232.1	0	+	212899363	212899363	0	10	916,145,141,68,104,106,112,68,139,3752,	0,5450,14403,25096,27018,30214,30871,36711,36941,37337,
chr1	212858274	212899363	XR_247024.4	0	+	212899363	212899363	0	11	916,145,141,68,104,111,106,112,68,139,3752,	0,5450,14403,25096,27018,29616,30214,30871,36711,36941,37337,
chr1	213819640	213986153	NR_037850.2	0	-	213986153	213986153	0	6	2793,101,81,125,214,85,	0,12881,75022,75753,146430,166428,
chr1	214948520	215003133	XR_007066877.1	0	+	215003133	215003133	0	4	116,164,117,495,	0,39067,48764,54118,
chr1	215622890	216423448	NM_206933.4	0	-	215625780	216422336	0	72	2980,222,245,84,177,209,239,210,322,1517,228,355,163,159,158,184,108,199,155,198,205,224,219,169,199,113,203,210,164,123,335,629,143,151,180,163,152,148,172,160,162,114,192,81,204,274,131,180,102,127,131,231,145,170,270,495,159,164,184,642,196,131,196,94,222,185,295,64,133,166,689,235,	0,5923,11568,16264,17667,24631,25637,27701,48081,51209,57258,105139,118484,120286,135704,136769,143790,156952,159151,159847,163779,167168,176016,190845,194106,215100,221403,222933,244116,254867,255873,265535,277184,277864,311725,342426,347734,370129,375996,377512,423540,425643,447210,449998,450206,455198,460565,461807,463828,466122,474192,552361,567332,573662,575424,576736,584382,594496,609062,62…
chr1	216503245	217078287	XM_047449307.1	0	-	216506938	216905339	0	9	3938,270,183,111,117,416,436,92,8593,	0,15906,60973,64742,147727,173830,402002,436336,566449,
chr1	216503245	217078287	XM_011509266.4	0	-	216506938	216905339	0	9	3938,270,162,111,117,416,436,92,8593,	0,15906,60973,64742,147727,173830,402002,436336,566449,
chr1	216503245	217078287	XM_017000632.3	0	-	216506938	216677478	0	11	3938,270,183,111,117,416,179,118,119,92,8593,	0,15906,60973,64742,147727,173830,351701,361815,402319,436336,566449,
chr1	216503245	217078287	XM_047449397.1	0	-	216506938	216677478	0	11	3938,270,183,111,117,416,113,118,119,92,8593,	0,15906,60973,64742,147727,173830,325107,361815,402319,436336,566449,
chr1	216503245	217078287	XM_047449344.1	0	-	216506938	216707429	0	13	3938,270,183,111,117,416,128,119,176,118,119,92,8593,	0,15906,60973,64742,147727,173830,204113,211270,211828,361815,402319,436336,566449,
chr1	216503245	217078287	XM_047449389.1	0	-	216506938	216707429	0	13	3938,270,162,111,117,416,128,119,176,118,119,92,8593,	0,15906,60973,64742,147727,173830,204113,211270,211828,361815,402319,436336,566449,
chr1	216503245	217078287	XM_047449395.1	0	-	216506938	216677478	0	12	3938,270,183,111,117,416,119,176,118,119,92,8593,	0,15906,60973,64742,147727,173830,211270,211828,361815,402319,436336,566449,
chr1	216503245	217078287	XM_047449396.1	0	-	216506938	216677478	0	11	3938,270,183,111,117,416,176,118,119,92,8593,	0,15906,60973,64742,147727,173830,211828,361815,402319,436336,566449,
chr1	216503245	217078287	XM_047449362.1	0	-	216506938	216707429	0	11	3938,270,183,111,117,416,128,118,119,92,8593,	0,15906,60973,64742,147727,173830,204113,361815,402319,436336,566449,
chr1	216503245	217078287	XM_047449391.1	0	-	216506938	216681897	0	11	3938,270,183,111,117,416,131,118,119,92,8593,	0,15906,60973,64742,147727,173830,178650,361815,402319,436336,566449,
chr1	216503245	217078287	XM_017000631.3	0	-	216506938	216677478	0	10	3938,270,183,111,117,416,118,119,92,8593,	0,15906,60973,64742,147727,173830,361815,402319,436336,566449,
chr1	216503245	217078287	XM_017000634.3	0	-	216506938	216677478	0	9	3938,270,183,111,117,416,119,92,8593,	0,15906,60973,64742,147727,173830,402319,436336,566449,
chr1	216503245	217078287	XM_047449351.1	0	-	216506938	216707429	0	12	3938,270,183,111,117,416,128,119,176,118,92,8593,	0,15906,60973,64742,147727,173830,204113,211270,211828,361815,436336,566449,
chr1	216503245	217078287	XM_047449368.1	0	-	216506938	216707429	0	9	3938,270,183,111,117,416,128,92,8593,	0,15906,60973,64742,147727,173830,204113,436336,566449,
chr1	216503245	217078287	XM_047449392.1	0	-	216506938	216681897	0	9	3938,270,183,111,117,416,131,92,8593,	0,15906,60973,64742,147727,173830,178650,436336,566449,
chr1	216503245	217078287	XM_047449398.1	0	-	216506938	216677478	0	8	3938,270,183,111,117,416,92,8593,	0,15906,60973,64742,147727,173830,436336,566449,
chr1	216503245	217078287	XM_017000621.3	0	-	216506938	216905339	0	10	3938,270,183,111,117,416,436,92,158,1436,	0,15906,60973,64742,147727,173830,402002,436336,566449,573606,
chr1	216503245	217078287	XM_011509265.4	0	-	216506938	216905339	0	9	3938,270,183,111,117,416,436,92,1436,	0,15906,60973,64742,147727,173830,402002,436336,573606,
chr1	216503245	217078287	XM_017000624.3	0	-	216506938	216905339	0	9	3938,270,183,111,117,416,436,92,152,	0,15906,60973,64742,147727,173830,402002,436336,574890,
chr1	216503245	217078287	XM_017000637.2	0	-	216506938	216677478	0	10	3938,270,183,111,117,416,179,118,92,152,	0,15906,60973,64742,147727,173830,351701,361815,436336,574890,
chr1	216503245	217078287	XM_047449402.1	0	-	216506938	216677478	0	7	3938,270,183,111,117,416,152,	0,15906,60973,64742,147727,173830,574890,
chr1	216503245	217089618	XM_017000622.2	0	-	216506938	216905339	0	9	3938,270,183,111,117,416,436,92,112,	0,15906,60973,64742,147727,173830,402002,436336,586261,
chr1	216503245	217089618	XM_047449371.1	0	-	216506938	216707429	0	11	3938,270,183,111,117,416,128,119,176,118,112,	0,15906,60973,64742,147727,173830,204113,211270,211828,361815,586261,
chr1	216503245	217137702	XM_017000625.2	0	-	216506938	216905339	0	9	3938,270,183,111,117,416,436,92,36,	0,15906,60973,64742,147727,173830,402002,436336,634421,
chr1	216503250	217076992	NM_001243509.2	0	-	216506938	216677478	0	9	3933,270,162,111,117,416,92,472,141,	0,15901,60968,64737,147722,173825,436331,497002,573601,
chr1	216503250	217076992	NM_001243507.2	0	-	216506938	216677478	0	8	3933,270,162,111,416,118,472,141,	0,15901,60968,64737,173825,361810,497002,573601,
chr1	216503250	217078287	NM_001350125.2	0	-	216506938	216677478	0	9	3933,270,162,111,117,416,92,158,152,	0,15901,60968,64737,147722,173825,436331,566444,574885,
chr1	216503250	217089618	NM_001350123.2	0	-	216506938	216677478	0	9	3933,270,162,111,117,416,119,92,112,	0,15901,60968,64737,147722,173825,402314,436331,586256,
chr1	216503250	217089618	NM_206594.3	0	-	216506938	216677478	0	9	3933,270,162,111,117,416,118,92,112,	0,15901,60968,64737,147722,173825,361810,436331,586256,
chr1	216503250	217089618	NM_206595.3	0	-	216506938	216677478	0	8	3933,270,162,111,117,416,92,112,	0,15901,60968,64737,147722,173825,436331,586256,
chr1	216503250	217089618	NM_001243506.2	0	-	216506938	216651006	0	7	3933,270,162,111,117,92,112,	0,15901,60968,64737,147722,436331,586256,
chr1	216503250	217089824	NM_001243505.2	0	-	216506938	216564327	0	7	3933,270,162,111,118,92,38,	0,15901,60968,64737,361810,436331,586536,
chr1	216503250	217090568	NM_001350122.2	0	-	216506938	216677478	0	10	3933,270,162,111,117,416,179,92,158,138,	0,15901,60968,64737,147722,173825,351696,436331,566444,587180,
chr1	216503250	217137702	NM_001134285.3	0	-	216506938	216677478	0	9	3933,270,162,111,117,416,92,124,36,	0,15901,60968,64737,147722,173825,436331,456311,634416,
chr1	216503250	217137702	NM_001350124.2	0	-	216506938	216677478	0	10	3933,270,162,111,117,416,179,118,92,36,	0,15901,60968,64737,147722,173825,351696,361810,436331,634416,
chr1	216503250	217137702	NM_001243510.3	0	-	216506938	216677478	0	9	3933,270,162,111,117,416,118,92,36,	0,15901,60968,64737,147722,173825,361810,436331,634416,
chr1	216503250	217137702	NM_001243511.3	0	-	216506938	216677478	0	8	3933,270,162,111,117,416,92,36,	0,15901,60968,64737,147722,173825,436331,634416,
chr1	219080972	219173788	NR_038845.1	0	-	219173788	219173788	0	5	971,166,93,80,319,	0,5522,68966,75147,92497,
chr1	220148292	220272453	NM_012414.4	0	-	220151250	220272337	0	35	3114,159,222,90,219,75,36,71,67,107,174,229,161,106,98,214,128,91,65,83,144,217,140,90,80,149,99,100,102,76,48,82,124,65,231,	0,3313,4892,5675,8977,9509,11093,13905,16440,19000,19209,22599,23596,24344,33964,34425,35743,37358,41410,41771,42084,42775,44947,46785,47005,47957,53983,57614,62095,62508,62662,64594,65563,84506,123930,
chr1	223220830	223363462	XM_047423711.1	0	-	223222191	223363425	0	8	1390,383,145,198,189,174,213,185,	0,2418,6763,8366,43799,47671,71608,142447,
chr1	223220830	223363742	XM_011509685.2	0	-	223222191	223363425	0	9	1390,383,145,198,189,174,213,183,25,	0,2418,6763,8366,43799,47671,71608,142447,142887,
chr1	223220830	223363766	XM_017001586.2	0	-	223222191	223363432	0	10	1390,383,145,198,189,174,213,164,183,49,	0,2418,6763,8366,43799,47671,71608,75896,142447,142887,
chr1	223220830	223364176	XM_017001585.2	0	-	223222191	223363432	0	11	1390,383,145,198,189,174,213,164,183,92,120,	0,2418,6763,8366,43799,47671,71608,75896,142447,143016,143226,
chr1	223220830	223364176	XM_005273169.2	0	-	223222191	223363425	0	10	1390,383,145,198,189,174,213,183,92,120,	0,2418,6763,8366,43799,47671,71608,142447,143016,143226,
chr1	223220830	223364176	XM_017001587.2	0	-	223222191	223363425	0	10	1390,383,145,192,189,174,213,183,92,120,	0,2418,6763,8366,43799,47671,71608,142447,143016,143226,
chr1	223220830	223364176	XM_017001583.2	0	-	223222191	223364073	0	10	1390,383,145,198,189,174,213,164,183,120,	0,2418,6763,8366,43799,47671,71608,75896,142447,143226,
chr1	223220830	223364176	NM_001410929.1	0	-	223222191	223364073	0	10	1390,383,145,192,189,174,213,164,183,120,	0,2418,6763,8366,43799,47671,71608,75896,142447,143226,
chr1	223220830	223364176	NM_017982.4	0	-	223222191	223363425	0	9	1390,383,145,192,189,174,213,183,120,	0,2418,6763,8366,43799,47671,71608,142447,143226,
chr1	223220830	223365235	XM_024447936.2	0	-	223222191	223363425	0	9	1390,383,145,198,189,174,213,183,137,	0,2418,6763,8366,43799,47671,71608,142447,144268,
chr1	223234914	223364176	XM_047423719.1	0	-	223234951	223363425	0	7	186,189,174,213,183,92,120,	0,29715,33587,57524,128363,128932,129142,
chr1	223234914	223364176	XM_017001589.2	0	-	223234951	223364073	0	7	186,189,174,213,164,183,120,	0,29715,33587,57524,61812,128363,129142,
chr1	223234914	223364176	NM_001037175.3	0	-	223234951	223363425	0	6	186,189,174,213,183,120,	0,29715,33587,57524,128363,129142,
chr1	224385145	224434797	NM_001379403.1	0	-	224389834	224434405	0	14	4715,186,130,79,146,120,141,139,157,98,137,105,100,1114,	0,8682,12951,13369,13743,15804,19284,26281,33114,34372,39372,46331,46536,48538,
chr1	224385145	224434797	NM_025160.7	0	-	224389834	224434105	0	14	4715,186,130,79,146,120,141,139,157,98,137,105,100,1114,	0,8682,12951,13369,13743,15804,19284,26281,33114,34372,39372,46331,46536,48538,
chr1	224385145	224434797	NM_001115113.3	0	-	224389834	224434105	0	14	4715,186,130,79,146,120,141,139,157,98,137,57,100,1114,	0,8682,12951,13369,13743,15804,19284,26281,33114,34372,39372,46379,46536,48538,
chr1	229626246	229660200	XM_005273360.3	0	+	229627633	229659297	0	9	110,139,177,3331,161,243,88,140,1101,	0,1374,6022,8670,17286,21263,24988,28002,32853,
chr1	229626246	229660200	NM_014777.4	0	+	229627633	229659297	0	10	110,139,177,3331,161,111,243,88,140,1101,	0,1374,6022,8670,17286,19612,21263,24988,28002,32853,
chr1	229626246	229660200	NM_001314021.2	0	+	229627633	229659297	0	10	110,170,177,3331,161,111,243,88,140,1101,	0,1343,6022,8670,17286,19612,21263,24988,28002,32853,
chr1	230642480	230693982	NM_001145036.2	0	+	230642606	230693393	0	18	198,162,66,81,104,109,180,125,127,140,62,152,198,73,140,140,181,691,	0,16983,18277,20660,22003,26195,26875,29035,32517,36432,41093,42604,44454,45590,45942,47533,48903,50811,
chr1	230642480	230693982	NM_007357.3	0	+	230642606	230693393	0	18	198,162,66,81,104,109,180,125,127,140,62,152,198,73,143,140,181,691,	0,16983,18277,20660,22003,26195,26875,29035,32517,36432,41093,42604,44454,45590,45939,47533,48903,50811,
chr1	230660757	230693982	XM_047449445.1	0	+	230663180	230693393	0	16	66,80,106,109,180,125,127,140,62,152,198,73,143,140,181,691,	0,2383,3724,7918,8598,10758,14240,18155,22816,24327,26177,27313,27662,29256,30626,32534,
chr1	231528652	231750619	NR_028400.1	0	+	231750619	231750619	0	8	174,105,115,131,263,107,980,694,	0,602,8560,13828,87991,89300,165173,221273,
chr1	231528652	231819244	NR_028398.1	0	+	231819244	231819244	0	11	174,105,128,980,70,151,130,236,55,103,916,	0,602,32475,165173,173302,221273,238487,242182,266589,271455,289676,
chr1	231528652	231819244	NR_028396.1	0	+	231819244	231819244	0	13	174,105,115,131,263,980,70,151,130,236,55,103,916,	0,602,8560,13828,87991,165173,173302,221273,238487,242182,266589,271455,289676,
chr1	231528652	231819244	NR_028397.1	0	+	231819244	231819244	0	13	174,105,115,131,128,980,70,151,130,236,55,103,916,	0,602,8560,13828,32475,165173,173302,221273,238487,242182,266589,271455,289676,
chr1	231528652	231819244	NR_028395.1	0	+	231819244	231819244	0	13	174,105,115,131,128,263,980,70,151,130,236,55,916,	0,602,8560,13828,32475,87991,165173,173302,221273,238487,242182,266589,289676,
chr1	231528652	231819244	NR_028394.1	0	+	231819244	231819244	0	14	174,105,115,131,128,263,980,70,151,130,236,55,103,916,	0,602,8560,13828,32475,87991,165173,173302,221273,238487,242182,266589,271455,289676,
chr1	231528652	232041272	NR_028393.1	0	+	232041272	232041272	0	16	174,105,115,131,263,980,70,151,130,236,103,189,61,265,118,4581,	0,602,8560,13828,87991,165173,173302,221273,238487,242182,271455,289676,430175,480132,497782,508039,
chr1	231626789	231750619	NM_001164555.2	0	+	231626867	231749949	0	3	145,980,694,	0,67036,123136,
chr1	231626789	231750619	NM_001164551.2	0	+	231626867	231750080	0	4	145,980,70,694,	0,67036,75165,123136,
chr1	231626789	231771662	NM_001164549.2	0	+	231626867	231771080	0	6	145,980,70,151,130,828,	0,67036,75165,123136,140350,144045,
chr1	231626789	231819207	NM_001164556.2	0	+	231626867	231818350	0	5	145,151,130,236,879,	0,123136,140350,144045,191539,
chr1	231626789	231819207	NM_001164548.2	0	+	231626867	231818350	0	7	145,980,70,151,130,236,879,	0,67036,75165,123136,140350,144045,191539,
chr1	231626789	231819207	NM_001164545.2	0	+	231626867	231818379	0	8	145,980,70,151,130,236,55,879,	0,67036,75165,123136,140350,144045,168452,191539,
chr1	231626789	231819207	NM_001164544.2	0	+	231626867	231818525	0	9	145,980,70,151,130,236,55,103,879,	0,67036,75165,123136,140350,144045,168452,173318,191539,
chr1	231626789	231855380	NM_001164539.2	0	+	231626867	231855025	0	10	145,980,70,151,130,236,55,103,189,642,	0,67036,75165,123136,140350,144045,168452,173318,191539,227949,
chr1	231626789	231866708	NM_001012959.2	0	+	231626867	231866578	0	10	145,980,70,151,130,236,55,103,189,186,	0,67036,75165,123136,140350,144045,168452,173318,191539,239733,
chr1	231626789	231959503	NM_001164546.2	0	+	231626867	231958873	0	7	145,980,70,151,130,236,676,	0,67036,75165,123136,140350,144045,332038,
chr1	231626789	231959503	NM_001164542.2	0	+	231626867	231958892	0	10	145,980,70,151,130,236,55,103,189,676,	0,67036,75165,123136,140350,144045,168452,173318,191539,332038,
chr1	231626789	232009654	NM_001164547.2	0	+	231626867	231958873	0	8	145,980,70,151,130,236,61,870,	0,67036,75165,123136,140350,144045,332038,381995,
chr1	231626789	232009654	NM_001164541.2	0	+	231626867	232008891	0	10	145,980,70,151,130,236,55,103,189,870,	0,67036,75165,123136,140350,144045,168452,173318,191539,381995,
chr1	231626789	232009654	NM_001164538.2	0	+	231626867	232009154	0	11	145,980,70,151,130,236,55,103,189,61,870,	0,67036,75165,123136,140350,144045,168452,173318,191539,332038,381995,
chr1	231626789	232041272	NM_001164540.2	0	+	231626867	232036831	0	11	145,980,70,151,55,103,189,61,265,118,4581,	0,67036,75165,123136,168452,173318,191539,332038,381995,399645,409902,
chr1	231626789	232041272	NM_001012957.2	0	+	231626867	232036831	0	13	145,980,70,151,130,236,55,103,189,61,199,118,4581,	0,67036,75165,123136,140350,144045,168452,173318,191539,332038,381995,399645,409902,
chr1	231626789	232041272	NM_018662.3	0	+	231626867	232036831	0	13	145,980,70,151,130,236,55,103,189,61,265,118,4581,	0,67036,75165,123136,140350,144045,168452,173318,191539,332038,381995,399645,409902,
chr1	231626789	232041272	NM_001164537.2	0	+	231626867	232036831	0	14	145,980,70,96,151,130,236,55,103,189,61,265,118,4581,	0,67036,75165,118614,123136,140350,144045,168452,173318,191539,332038,381995,399645,409902,
chr1	235892284	235958942	XR_001738539.2	0	+	235958942	235958942	0	5	229,290,160,1044,1032,	0,656,62588,63826,65626,
chr1	235892284	235958942	XR_002958490.2	0	+	235958942	235958942	0	5	229,290,137,160,1032,	0,656,56685,62588,65626,
chr1	235911033	235972511	NR_183724.1	0	-	235972511	235972511	0	3	1435,122,751,	0,46848,60727,
chr1	240091882	240234413	XM_017001838.2	0	+	240092109	240234328	0	8	1842,167,148,12,56,1934,145,163,	0,31296,86038,88286,96324,114916,119208,142368,
chr1	240091882	240241172	XM_047425620.1	0	+	240092109	240239644	0	7	1842,167,148,56,1934,145,1534,	0,31296,86038,96324,114916,119208,147756,
chr1	240091882	240241172	XM_011544237.4	0	+	240092109	240239644	0	8	1842,167,148,12,56,1934,145,1534,	0,31296,86038,88286,96324,114916,119208,147756,
chr1	240091882	240329149	XM_017001837.2	0	+	240092109	240329077	0	10	1842,167,148,12,56,1934,145,88,87,74,	0,31296,86038,88286,96324,114916,119208,166062,202939,237193,
chr1	240091882	240475187	NM_001348094.2	0	+	240092109	240474154	0	15	1842,167,148,56,88,62,92,130,147,60,121,52,150,82,1060,	0,31296,86038,96324,166062,202939,237193,237456,238720,242004,242226,300628,346178,380489,382245,
chr1	240091882	240475187	NM_020066.5	0	+	240092109	240474154	0	18	1842,167,148,56,1934,145,88,62,92,130,147,60,121,93,52,150,82,1060,	0,31296,86038,96324,114916,119208,166062,202939,237193,237456,238720,242004,242226,263933,300628,346178,380489,382245,
chr1	240091882	240475187	NM_001305424.2	0	+	240092109	240474154	0	19	1842,167,148,12,56,1934,145,88,62,92,130,147,60,121,93,52,150,82,1060,	0,31296,86038,88286,96324,114916,119208,166062,202939,237193,237456,238720,242004,242226,263933,300628,346178,380489,382245,
chr1	240774741	241356958	NM_001374807.1	0	-	240776162	241355776	0	16	1472,90,187,126,111,62,99,75,82,77,65,52,107,97,128,60,	0,28162,31398,37176,38876,39974,41575,52356,93845,94034,95313,155975,161858,323924,580957,582157,
chr1	240774741	241357205	NM_001374808.1	0	-	240800646	241098762	0	19	1472,81,90,187,126,111,62,99,75,82,77,65,52,107,51,97,146,128,307,	0,25899,28162,31398,37176,38876,39974,41575,52356,93845,94034,95313,155975,161858,208337,323924,327091,580957,582157,
chr1	240774741	241357205	NM_001374810.1	0	-	240800646	240936643	0	19	1472,81,54,90,187,126,111,62,99,75,82,87,65,52,107,51,97,128,307,	0,25899,26713,28162,31398,37176,38876,39974,41575,52356,93845,94024,95313,155975,161858,208337,323924,580957,582157,
chr1	240774741	241357205	NM_001374809.1	0	-	240776162	240936643	0	17	1472,90,187,126,111,62,99,75,82,87,65,52,107,51,97,128,307,	0,28162,31398,37176,38876,39974,41575,52356,93845,94024,95313,155975,161858,208337,323924,580957,582157,
chr1	240774741	241357205	NM_001374815.1	0	-	240800646	241355776	0	17	1472,81,90,187,126,62,99,75,82,77,65,52,107,51,97,128,307,	0,25899,28162,31398,37176,39974,41575,52356,93845,94034,95313,155975,161858,208337,323924,580957,582157,
chr1	240774741	241357205	NM_001374816.1	0	-	240776162	241355776	0	16	1472,90,187,126,62,99,75,82,77,65,52,107,51,97,128,307,	0,28162,31398,37176,39974,41575,52356,93845,94034,95313,155975,161858,208337,323924,580957,582157,
chr1	240774741	241357205	NM_001374812.1	0	-	240776162	241355776	0	16	1472,90,187,126,111,62,99,82,77,65,52,107,51,97,128,307,	0,28162,31398,37176,38876,39974,41575,93845,94034,95313,155975,161858,208337,323924,580957,582157,
chr1	240774741	241357205	NM_001374813.1	0	-	240776162	240936643	0	14	1472,90,187,126,111,62,99,75,52,107,51,97,128,307,	0,28162,31398,37176,38876,39974,41575,52356,155975,161858,208337,323924,580957,582157,
chr1	240774741	241357205	NM_001374814.1	0	-	240800646	241355776	0	17	1472,81,54,90,187,126,111,62,99,75,82,77,65,51,97,128,307,	0,25899,26713,28162,31398,37176,38876,39974,41575,52356,93845,94034,95313,208337,323924,580957,582157,
chr1	240774741	241357205	NM_001374811.1	0	-	240776162	241355776	0	15	1472,90,187,126,111,62,99,75,82,77,65,51,97,128,307,	0,28162,31398,37176,38876,39974,41575,52356,93845,94034,95313,208337,323924,580957,582157,
chr1	240774741	241357205	NM_001374806.1	0	-	240800646	241355776	0	17	1472,81,90,187,126,111,62,99,75,82,77,65,52,107,97,128,307,	0,25899,28162,31398,37176,38876,39974,41575,52356,93845,94034,95313,155975,161858,323924,580957,582157,
chr1	240775513	241355826	NM_001350116.1	0	-	240776162	241098762	0	17	700,90,187,126,111,62,99,75,82,77,65,52,107,51,97,72,128,	0,27390,30626,36404,38104,39202,40803,51584,93073,93262,94541,155203,161086,207565,323152,540050,580185,
chr1	240775513	241357205	NM_001350113.2	0	-	240800646	241098762	0	19	700,81,90,187,126,111,62,99,75,82,77,65,52,107,51,97,104,128,307,	0,25127,27390,30626,36404,38104,39202,40803,51584,93073,93262,94541,155203,161086,207565,323152,579063,580185,581385,
chr1	240775513	241357205	NM_001350115.2	0	-	240776162	241098762	0	18	700,90,187,126,111,62,99,75,82,77,65,52,107,51,97,104,128,307,	0,27390,30626,36404,38104,39202,40803,51584,93073,93262,94541,155203,161086,207565,323152,579063,580185,581385,
chr1	240775513	241357205	NM_001350114.2	0	-	240800646	241098762	0	19	700,81,90,187,126,111,62,99,75,82,77,65,52,107,51,97,72,128,307,	0,25127,27390,30626,36404,38104,39202,40803,51584,93073,93262,94541,155203,161086,207565,323152,540050,580185,581385,
chr1	240775513	241357205	NM_001364886.1	0	-	240800646	241355776	0	19	700,81,54,90,187,126,111,62,99,75,82,77,65,52,107,51,97,128,307,	0,25127,25941,27390,30626,36404,38104,39202,40803,51584,93073,93262,94541,155203,161086,207565,323152,580185,581385,
chr1	240775513	241357230	NM_002924.6	0	-	240776162	241355776	0	18	700,54,90,187,126,111,62,99,75,82,77,65,52,107,51,97,128,332,	0,25941,27390,30626,36404,38104,39202,40803,51584,93073,93262,94541,155203,161086,207565,323152,580185,581385,
chr1	240775513	241357230	NM_001282775.2	0	-	240800646	241355776	0	18	700,81,90,187,126,111,62,99,75,82,77,65,52,107,51,97,128,332,	0,25127,27390,30626,36404,38104,39202,40803,51584,93073,93262,94541,155203,161086,207565,323152,580185,581385,
chr1	240775513	241357230	NM_001282778.2	0	-	240776162	241355776	0	17	700,90,187,126,111,62,99,75,82,77,65,52,107,51,97,128,332,	0,27390,30626,36404,38104,39202,40803,51584,93073,93262,94541,155203,161086,207565,323152,580185,581385,
chr1	240775513	241357230	NM_001282773.2	0	-	240800646	241355776	0	16	700,81,90,187,126,111,62,99,75,82,77,65,51,97,128,332,	0,25127,27390,30626,36404,38104,39202,40803,51584,93073,93262,94541,207565,323152,580185,581385,
chr1	242082985	242241743	XM_011544122.4	0	-	242089853	242220098	0	7	7125,115,169,137,198,128,1505,	0,17682,24685,30904,41482,137002,157253,
chr1	242082985	242241743	XM_017000570.3	0	-	242089853	242220098	0	8	7125,115,169,137,198,128,338,918,	0,17682,24685,30904,41482,137002,157253,157840,
chr1	242082985	242245120	XM_011544121.3	0	-	242089853	242220098	0	7	7125,115,169,137,198,128,42,	0,17682,24685,30904,41482,137002,162093,
chr1	242082985	242252412	XM_011544119.3	0	-	242089853	242251706	0	7	7125,115,169,137,198,128,908,	0,17682,24685,30904,41482,137002,168519,
chr1	242082985	242265442	XM_011544120.3	0	-	242089853	242220098	0	7	7125,115,169,137,198,128,81,	0,17682,24685,30904,41482,137002,182376,
chr1	242082985	242302431	XM_047448702.1	0	-	242089853	242288448	0	10	7125,115,169,137,198,128,112,169,83,302,	0,17682,24685,30904,41482,137002,182351,205376,215929,219144,
chr1	242082985	242302431	XM_047448705.1	0	-	242089853	242288448	0	9	7125,115,169,137,198,128,112,169,302,	0,17682,24685,30904,41482,137002,182351,205376,219144,
chr1	242082985	242361018	XM_024453867.2	0	-	242089853	242361011	0	10	7125,115,169,137,198,128,112,169,137,67,	0,17682,24685,30904,41482,137002,182351,205376,265120,277966,
chr1	242082985	242449468	NM_001195812.2	0	-	242089853	242220098	0	9	7125,115,169,137,198,128,112,144,115,	0,17682,24685,30904,41482,137002,182351,265113,366368,
chr1	242082985	242449468	NM_001195811.2	0	-	242089853	242449356	0	10	7125,115,169,137,198,128,112,169,137,115,	0,17682,24685,30904,41482,137002,182351,205376,265120,366368,
chr1	242082985	242524697	NM_001372062.1	0	-	242089853	242524276	0	10	7125,115,169,137,198,128,112,169,137,610,	0,17682,24685,30904,41482,137002,182351,205376,265120,441102,
chr1	242082985	242524697	NM_001320272.2	0	-	242089853	242348148	0	11	7125,115,169,137,198,128,112,169,144,316,101,	0,17682,24685,30904,41482,137002,182351,205376,265113,441102,441611,
chr1	242082985	242529832	XM_011544116.3	0	-	242089853	242348158	0	12	7125,115,169,137,198,128,112,169,137,139,94,86,	0,17682,24685,30904,41482,137002,182351,205376,265120,444595,446359,446761,
chr1	242082985	242530546	XM_011544115.3	0	-	242089853	242348158	0	12	7125,115,169,137,198,128,112,169,137,139,94,258,	0,17682,24685,30904,41482,137002,182351,205376,265120,444595,446359,447303,
chr1	244230747	244325177	XR_949343.3	0	-	244325177	244325177	0	3	1528,63,83,	0,22903,94347,
chr1	244230747	244325177	XR_007066983.1	0	-	244325177	244325177	0	4	228,463,63,83,	0,1065,22903,94347,
chr1	245154984	245709432	NM_018012.4	0	+	245155424	245702606	0	15	503,402,534,167,184,207,94,263,184,160,163,3403,203,151,6975,	0,1297,211849,264594,385782,447592,452666,454281,456808,491136,529248,530420,543121,543902,547473,
chr1	245749346	246417412	NM_022743.3	0	-	245749562	246355081	0	12	318,109,175,88,111,103,68,137,58,108,64,117,	0,14694,109149,114452,166183,178584,180523,577854,581133,586020,605684,667949,
chr1	245749346	246439714	XM_024449136.2	0	-	245749562	246355081	0	13	318,109,175,88,111,103,68,137,58,108,64,64,2313,	0,14694,109149,114452,166183,178584,180523,577854,581133,586020,605684,687801,688055,
chr1	245749346	246481566	XM_047428020.1	0	-	245749562	246355081	0	12	318,109,175,88,111,103,68,137,58,108,64,382,	0,14694,109149,114452,166183,178584,180523,577854,581133,586020,605684,731838,
chr1	245749346	246507279	NM_001167740.2	0	-	245749562	246507217	0	12	318,109,175,88,111,103,68,137,58,108,64,226,	0,14694,109149,114452,166183,178584,180523,577854,581133,586020,605684,757707,
chr1	245749346	246507279	NM_001375962.1	0	-	245749562	246507217	0	11	318,109,175,88,103,68,137,58,108,64,226,	0,14694,109149,114452,178584,180523,577854,581133,586020,605684,757707,
chr1	248484620	248512525	XR_001738575.2	0	-	248512525	248512525	0	3	864,83,60,	0,14610,27845,
chr1	248484620	248536784	XR_002958498.2	0	-	248536784	248536784	0	3	864,83,104,	0,14610,52060,
chr1	248508072	248527337	NM_001013355.2	0	+	248521646	248522597	0	2	357,5727,	0,13538,
chr1	120848	175246	XR_001737579.3	0	-	175246	175246	0	6	84,59,66,216,132,1494,	0,45035,47251,48200,51708,52904,
chr1	778757	787675	XR_007065319.1	0	+	787675	787675	0	2	335,5739,	0,3179,
chr1	778791	787675	XR_007065320.1	0	+	787675	787675	0	2	301,3306,	0,5578,
chr1	904810	918155	XR_007065346.1	0	+	918155	918155	0	7	151,385,186,1974,3527,200,274,	0,484,991,1428,7134,10939,13071,
chr1	904810	918155	XR_007065344.1	0	+	918155	918155	0	6	151,385,2411,3527,200,274,	0,484,991,7134,10939,13071,
chr1	904810	918155	XR_007065341.1	0	+	918155	918155	0	5	151,2918,3527,200,274,	0,484,7134,10939,13071,
chr1	905114	918155	XR_007065347.1	0	+	918155	918155	0	5	873,112,3527,200,274,	0,2986,6830,10635,12767,
chr1	905114	918155	XR_007065345.1	0	+	918155	918155	0	5	873,1974,3527,200,274,	0,1124,6830,10635,12767,
chr1	905114	918155	XR_007065343.1	0	+	918155	918155	0	5	3098,3291,153,200,274,	0,6830,10204,10635,12767,
chr1	905114	921019	XR_007065342.1	0	+	921019	921019	0	5	3098,3527,200,190,1050,	0,6830,10635,12767,14855,
chr1	905114	921019	XR_007065340.1	0	+	921019	921019	0	4	3098,3527,2322,1050,	0,6830,10635,14855,
chr1	916817	919692	NR_026874.2	0	-	919692	919692	0	4	903,154,91,358,	0,1204,2007,2517,
chr1	916817	919692	NR_122045.1	0	-	919692	919692	0	4	903,94,91,358,	0,1204,2007,2517,
chr1	1173879	1185097	XM_047416882.1	0	+	1174319	1185005	0	13	47,106,66,428,81,307,119,130,75,86,172,172,146,	0,336,544,5026,5777,6154,6603,6851,7861,8481,8996,10040,11072,
chr1	1173879	1185426	XM_017000907.2	0	+	1174319	1185412	0	14	47,106,66,428,81,307,119,130,75,86,172,172,141,167,	0,336,544,5026,5777,6154,6603,6851,7861,8481,8996,10040,11089,11380,
chr1	1173879	1185864	XM_017000908.2	0	+	1174319	1185848	0	14	47,106,66,428,81,307,119,130,75,86,172,172,141,163,	0,336,544,5026,5777,6154,6603,6851,7861,8481,8996,10040,11089,11822,
chr1	1173879	1185864	XM_017000910.3	0	+	1174319	1185525	0	14	47,106,66,428,81,307,119,130,75,86,172,172,141,432,	0,336,544,5026,5777,6154,6603,6851,7861,8481,8996,10040,11089,11553,
chr1	1173879	1195035	XM_017000909.2	0	+	1174319	1194708	0	14	47,106,66,428,81,307,119,130,75,86,172,172,141,429,	0,336,544,5026,5777,6154,6603,6851,7861,8481,8996,10040,11089,20727,
chr1	1173879	1197936	XM_047416870.1	0	+	1179215	1197847	0	15	47,66,145,81,307,119,130,75,86,172,172,141,117,94,499,	0,544,5309,5777,6154,6603,6851,7861,8481,8996,10040,11089,22720,23213,23558,
chr1	1173879	1197936	NM_001130045.2	0	+	1179215	1197847	0	16	47,37,66,145,81,307,119,130,75,86,172,172,141,117,94,499,	0,405,544,5309,5777,6154,6603,6851,7861,8481,8996,10040,11089,22720,23213,23558,
chr1	1173879	1197936	NM_001371649.1	0	+	1179215	1197847	0	16	47,56,66,145,81,307,119,130,75,86,172,172,141,117,94,499,	0,386,544,5309,5777,6154,6603,6851,7861,8481,8996,10040,11089,22720,23213,23558,
chr1	1173879	1197936	XM_047416843.1	0	+	1174319	1197847	0	16	47,92,66,428,81,307,119,130,75,86,172,172,141,117,94,499,	0,350,544,5026,5777,6154,6603,6851,7861,8481,8996,10040,11089,22720,23213,23558,
chr1	1173879	1197936	XM_047416842.1	0	+	1174319	1197847	0	17	47,106,66,193,145,81,307,119,130,75,86,172,172,141,117,94,499,	0,336,544,5026,5309,5777,6154,6603,6851,7861,8481,8996,10040,11089,22720,23213,23558,
chr1	1173879	1197936	XM_017000906.2	0	+	1174319	1197847	0	15	47,106,66,428,307,119,130,75,86,172,172,141,117,94,499,	0,336,544,5026,6154,6603,6851,7861,8481,8996,10040,11089,22720,23213,23558,
chr1	1173879	1197936	XM_047416841.1	0	+	1174319	1197847	0	16	47,106,66,428,81,307,119,130,75,86,172,172,141,117,94,499,	0,336,544,5026,5777,6154,6603,6851,7861,8481,8996,10040,11089,22720,23213,23558,
chr1	1176234	1197936	XM_017000912.2	0	+	1179215	1197847	0	14	182,145,81,307,119,130,75,86,172,172,141,117,94,499,	0,2954,3422,3799,4248,4496,5506,6126,6641,7685,8734,20365,20858,21203,
chr1	1308596	1310853	XM_005244720.5	0	+	1308643	1310800	0	7	124,58,188,150,146,55,66,	0,318,489,857,1109,2037,2191,
chr1	1308596	1311016	XM_047444716.1	0	+	1308643	1310921	0	7	124,58,188,150,171,55,125,	0,318,489,857,1084,2037,2295,
chr1	1308596	1311071	XM_047444722.1	0	+	1308643	1310921	0	7	124,58,188,150,146,55,163,	0,318,489,857,1109,2037,2312,
chr1	1308596	1311677	XM_024453057.2	0	+	1308643	1311660	0	8	124,58,188,150,146,55,180,348,	0,318,489,857,1109,2037,2295,2733,
chr1	1308596	1311677	NM_153339.3	0	+	1308643	1311379	0	8	124,58,188,150,171,55,163,348,	0,318,489,857,1084,2037,2312,2733,
chr1	1308596	1311677	NM_001346116.2	0	+	1308643	1311379	0	8	124,58,188,150,171,55,232,348,	0,318,489,857,1084,2037,2243,2733,
chr1	1308596	1311677	NR_144369.2	0	+	1311677	1311677	0	7	124,188,150,171,55,163,348,	0,489,857,1084,2037,2312,2733,
chr1	1435689	1442882	NM_199121.3	0	+	1435748	1437443	0	3	132,163,3802,	0,1632,3391,
chr1	1435689	1442882	NM_022834.5	0	+	1435748	1439787	0	3	132,558,3802,	0,1237,3391,
chr1	1541672	1574863	NM_014188.3	0	-	1542065	1574557	0	5	495,119,140,144,386,	0,2196,3190,23100,32805,
chr1	1702378	1724357	NM_024011.4	0	-	1702906	1722818	0	20	621,190,149,117,108,122,106,122,91,176,66,159,96,123,137,133,128,116,124,100,	0,701,1097,1445,1660,1844,2171,2525,3263,5030,5801,6415,6659,7139,9885,13967,16949,19217,20329,21879,
chr1	1702378	1724357	NM_001313982.2	0	-	1702906	1722818	0	20	621,190,149,117,108,122,106,122,91,176,66,159,96,123,164,133,98,116,124,100,	0,701,1097,1445,1660,1844,2171,2525,3263,5030,5801,6415,6659,7139,9885,13967,16979,19217,20329,21879,
chr1	1702378	1724357	NM_001313896.2	0	-	1702906	1722818	0	20	621,190,149,117,108,122,106,122,91,176,66,159,96,162,137,133,98,116,124,100,	0,701,1097,1445,1660,1844,2171,2525,3263,5030,5801,6415,6659,7100,9885,13967,16979,19217,20329,21879,
chr1	1702378	1724357	NM_033529.4	0	-	1702906	1722818	0	20	621,190,149,117,108,122,106,122,91,176,66,159,96,123,137,133,98,116,124,100,	0,701,1097,1445,1660,1844,2171,2525,3263,5030,5801,6415,6659,7139,9885,13967,16979,19217,20329,21879,
chr1	1702378	1724357	NR_132740.2	0	-	1724357	1724357	0	20	621,190,149,117,108,122,106,122,91,60,66,159,96,162,137,133,128,116,124,100,	0,701,1097,1445,1660,1844,2171,2525,3263,5146,5801,6415,6659,7100,9885,13967,16949,19217,20329,21879,
chr1	1702378	1724357	NR_132739.2	0	-	1724357	1724357	0	20	621,190,149,117,108,122,106,122,91,60,66,159,96,123,137,133,128,116,124,100,	0,701,1097,1445,1660,1844,2171,2525,3263,5146,5801,6415,6659,7139,9885,13967,16949,19217,20329,21879,
chr1	1785285	1890390	XM_047418067.1	0	-	1787330	1825453	0	14	1768,112,217,202,67,163,64,107,39,103,49,146,116,27,	0,2040,3767,5109,7959,19133,21189,30470,32551,40111,53904,67866,94501,105078,
chr1	1785285	1890404	XM_047418060.1	0	-	1787330	1825453	0	15	1768,116,217,202,67,163,64,107,39,103,49,159,111,146,41,	0,2036,3767,5109,7959,19133,21189,30470,32551,40111,53904,62592,67284,67866,105078,
chr1	1785285	1890416	XM_047418063.1	0	-	1787330	1825453	0	14	1768,116,217,202,67,163,64,107,39,103,49,161,116,53,	0,2036,3767,5109,7959,19133,21189,30470,32551,40111,53904,88672,94501,105078,
chr1	1785285	1890427	XM_047418069.1	0	-	1787330	1825453	0	15	1768,112,217,202,67,163,64,107,39,103,49,159,69,146,64,	0,2040,3767,5109,7959,19133,21189,30470,32551,40111,53904,62592,63175,67866,105078,
chr1	1785285	1890431	XM_047418043.1	0	-	1787330	1825453	0	14	1768,116,217,202,67,163,64,107,39,103,49,146,116,68,	0,2036,3767,5109,7959,19133,21189,30470,32551,40111,53904,67866,94501,105078,
chr1	1785285	1890431	XM_047418062.1	0	-	1787330	1825453	0	14	1768,116,217,202,67,163,64,107,39,103,49,159,146,68,	0,2036,3767,5109,7959,19133,21189,30470,32551,40111,53904,62592,67866,105078,
chr1	1785285	1890446	XM_047418055.1	0	-	1787330	1825453	0	13	1768,116,217,202,67,163,64,107,39,103,49,146,83,	0,2036,3767,5109,7959,19133,21189,30470,32551,40111,53904,67866,105078,
chr1	1785285	1890446	XM_047418074.1	0	-	1787330	1825453	0	11	1768,116,217,202,67,163,64,107,103,49,83,	0,2036,3767,5109,7959,19133,21189,30470,40111,53904,105078,
chr1	1785285	1890455	XM_047418056.1	0	-	1787330	1825453	0	15	1768,116,217,202,67,163,64,107,39,103,49,159,69,146,92,	0,2036,3767,5109,7959,19133,21189,30470,32551,40111,53904,62592,63175,67866,105078,
chr1	1785285	1890469	XM_047418068.1	0	-	1787330	1825453	0	12	1768,112,217,202,67,163,64,107,39,103,49,106,	0,2040,3767,5109,7959,19133,21189,30470,32551,40111,53904,105078,
chr1	1785285	1890488	XM_047418058.1	0	-	1787330	1825453	0	16	1768,116,217,202,67,163,64,107,39,103,49,159,69,111,146,125,	0,2036,3767,5109,7959,19133,21189,30470,32551,40111,53904,62592,63175,67284,67866,105078,
chr1	1785285	1890493	XM_024446495.2	0	-	1787330	1825453	0	12	1768,116,217,202,67,163,64,107,39,103,49,130,	0,2036,3767,5109,7959,19133,21189,30470,32551,40111,53904,105078,
chr1	1785285	1891087	XM_047418045.1	0	-	1787330	1825453	0	14	1768,116,217,202,67,163,64,107,39,103,49,161,116,268,	0,2036,3767,5109,7959,19133,21189,30470,32551,40111,53904,88672,94501,105534,
chr1	1785285	1891087	XM_047418046.1	0	-	1787330	1825453	0	17	1768,116,217,202,67,163,64,107,39,103,49,159,69,111,146,116,268,	0,2036,3767,5109,7959,19133,21189,30470,32551,40111,53904,62592,63175,67284,67866,94501,105534,
chr1	1785285	1891087	XM_047418044.1	0	-	1787330	1825453	0	16	1768,116,217,202,67,163,64,107,39,103,49,69,111,146,116,268,	0,2036,3767,5109,7959,19133,21189,30470,32551,40111,53904,63175,67284,67866,94501,105534,
chr1	1785285	1891087	XM_047418057.1	0	-	1787330	1825453	0	15	1768,116,217,202,67,163,64,107,39,103,49,652,146,116,268,	0,2036,3767,5109,7959,19133,21189,30470,32551,40111,53904,62592,67866,94501,105534,
chr1	1785285	1891087	XM_047418050.1	0	-	1787330	1825453	0	16	1768,116,217,202,67,163,64,107,39,103,49,159,69,146,116,268,	0,2036,3767,5109,7959,19133,21189,30470,32551,40111,53904,62592,63175,67866,94501,105534,
chr1	1785285	1891087	XM_047418059.1	0	-	1787330	1825453	0	15	1768,116,217,202,67,163,64,107,39,103,49,159,146,116,268,	0,2036,3767,5109,7959,19133,21189,30470,32551,40111,53904,62592,67866,94501,105534,
chr1	1785285	1891087	XM_047418042.1	0	-	1787330	1825453	0	14	1768,116,217,202,67,163,64,107,39,103,49,159,116,268,	0,2036,3767,5109,7959,19133,21189,30470,32551,40111,53904,62592,94501,105534,
chr1	1785285	1891087	XM_047418054.1	0	-	1787330	1825453	0	16	1768,116,217,202,67,163,64,107,39,103,49,159,69,111,146,268,	0,2036,3767,5109,7959,19133,21189,30470,32551,40111,53904,62592,63175,67284,67866,105534,
chr1	1785285	1891087	XM_047418061.1	0	-	1787330	1825453	0	15	1768,116,217,202,67,163,64,107,39,103,49,69,111,146,268,	0,2036,3767,5109,7959,19133,21189,30470,32551,40111,53904,63175,67284,67866,105534,
chr1	1785285	1891087	XM_047418071.1	0	-	1787330	1825453	0	14	1768,112,217,202,67,163,64,107,39,103,49,69,146,268,	0,2040,3767,5109,7959,19133,21189,30470,32551,40111,53904,63175,67866,105534,
chr1	1785285	1891087	XM_047418049.1	0	-	1787330	1825453	0	13	1768,116,217,202,67,163,64,107,39,103,49,146,268,	0,2036,3767,5109,7959,19133,21189,30470,32551,40111,53904,67866,105534,
chr1	1785285	1891087	XM_047418070.1	0	-	1787330	1825453	0	13	1768,112,217,202,67,163,64,107,39,103,49,146,268,	0,2040,3767,5109,7959,19133,21189,30470,32551,40111,53904,67866,105534,
chr1	1785285	1891087	XM_047418073.1	0	-	1787330	1825453	0	12	1768,116,217,202,67,163,64,107,103,49,146,268,	0,2036,3767,5109,7959,19133,21189,30470,40111,53904,67866,105534,
chr1	1785285	1891087	NM_002074.5	0	-	1787330	1825453	0	12	1768,116,217,202,67,163,64,107,39,103,49,268,	0,2036,3767,5109,7959,19133,21189,30470,32551,40111,53904,105534,
chr1	1785285	1891087	XM_017001060.3	0	-	1787330	1825453	0	12	1768,112,217,202,67,163,64,107,39,103,49,268,	0,2040,3767,5109,7959,19133,21189,30470,32551,40111,53904,105534,
chr1	1785285	1891087	XM_047418072.1	0	-	1787330	1825453	0	11	1768,116,217,202,67,163,64,107,103,49,268,	0,2036,3767,5109,7959,19133,21189,30470,40111,53904,105534,
chr1	1785285	1891087	NM_001282538.2	0	-	1787330	1804548	0	10	1768,116,217,202,67,163,64,103,49,268,	0,2036,3767,5109,7959,19133,21189,40111,53904,105534,
chr1	1785285	1891087	NM_001282539.2	0	-	1787330	1825453	0	11	1768,116,217,202,67,163,64,107,39,103,268,	0,2036,3767,5109,7959,19133,21189,30470,32551,40111,105534,
chr1	1785285	1891087	XM_017001061.3	0	-	1787330	1825453	0	11	1768,112,217,202,67,163,64,107,39,103,268,	0,2040,3767,5109,7959,19133,21189,30470,32551,40111,105534,
chr1	1785285	1891087	XM_047418076.1	0	-	1787330	1825453	0	10	1768,116,217,202,67,163,64,107,103,268,	0,2036,3767,5109,7959,19133,21189,30470,40111,105534,
chr1	1785285	1891087	XM_047418078.1	0	-	1787330	1825453	0	10	1768,112,217,202,67,163,64,107,103,268,	0,2040,3767,5109,7959,19133,21189,30470,40111,105534,
chr1	1921956	2003786	NM_001304360.2	0	-	1922286	1990956	0	39	432,135,161,133,155,130,156,120,56,110,135,140,99,277,134,174,88,129,122,123,65,160,165,90,67,119,174,156,199,158,103,111,174,105,99,144,85,86,86,	0,632,1028,1410,1818,2434,3826,4271,4500,4695,4937,5650,6827,8103,16898,17637,18359,20071,22374,24360,25033,33734,34663,37163,38007,41792,42931,44414,46678,48702,50023,50980,52068,63429,64980,66555,66932,68933,81744,
chr1	2321252	2391554	NM_024848.3	0	-	2321382	2391533	0	14	327,47,80,134,167,124,111,97,88,91,111,99,72,97,	0,2844,15216,15464,36179,37339,51228,53208,63725,64554,66166,66986,68672,70205,
chr1	2355154	2391554	NM_001301060.2	0	-	2355447	2391533	0	11	310,167,124,111,97,88,91,111,99,72,97,	0,2277,3437,17326,19306,29823,30652,32264,33084,34770,36303,
chr1	2415942	2505532	XM_047435029.1	0	+	2430514	2505213	0	23	70,292,147,244,130,171,94,204,121,172,108,144,93,83,98,183,108,125,85,147,80,799,1611,	0,14395,62533,63791,64240,68505,70964,71230,71655,73264,73817,75249,78913,79545,80664,80885,81559,82580,82801,83141,83698,86169,87979,
chr1	2416383	2505532	XM_047435028.1	0	+	2430514	2505213	0	23	146,292,147,244,130,171,94,204,121,172,108,144,93,83,98,183,108,125,85,147,80,799,1611,	0,13954,62092,63350,63799,68064,70523,70789,71214,72823,73376,74808,78472,79104,80223,80444,81118,82139,82360,82700,83257,85728,87538,
chr1	2427637	2505530	XM_047435039.1	0	+	2427652	2503985	0	23	108,292,147,244,130,171,94,204,121,172,108,144,93,83,98,183,108,125,85,147,80,298,1586,	0,2700,50838,52096,52545,56810,59269,59535,59960,61569,62122,63554,67218,67850,68969,69190,69864,70885,71106,71446,72003,74474,76307,
chr1	2427637	2505530	XM_047435034.1	0	+	2427652	2503985	0	23	108,292,147,244,130,171,94,204,121,172,108,144,93,83,98,183,108,125,85,147,80,799,1586,	0,2700,50838,52096,52545,56810,59269,59535,59960,61569,62122,63554,67218,67850,68969,69190,69864,70885,71106,71446,72003,74474,76307,
chr1	2427637	2505532	XM_047435033.1	0	+	2427652	2505213	0	22	108,292,147,244,130,171,94,204,121,172,108,144,93,83,98,183,125,85,147,80,298,1611,	0,2700,50838,52096,52545,56810,59269,59535,59960,61569,62122,63554,67218,67850,68969,69190,70885,71106,71446,72003,74474,76284,
chr1	2427637	2505532	XM_047435024.1	0	+	2427652	2505213	0	22	108,292,147,244,130,171,94,204,121,172,108,144,93,83,98,183,125,85,147,80,799,1611,	0,2700,50838,52096,52545,56810,59269,59535,59960,61569,62122,63554,67218,67850,68969,69190,70885,71106,71446,72003,74474,76284,
chr1	2427637	2505532	XM_047435025.1	0	+	2427652	2505213	0	23	108,292,147,244,130,171,94,204,121,172,108,144,93,83,98,183,108,125,85,147,80,298,1611,	0,2700,50838,52096,52545,56810,59269,59535,59960,61569,62122,63554,67218,67850,68969,69190,69864,70885,71106,71446,72003,74474,76284,
chr1	2427637	2505532	XM_047435023.1	0	+	2427652	2505213	0	23	108,292,147,244,130,171,94,204,121,172,108,144,93,83,98,183,108,125,85,147,80,799,1611,	0,2700,50838,52096,52545,56810,59269,59535,59960,61569,62122,63554,67218,67850,68969,69190,69864,70885,71106,71446,72003,74474,76284,
chr1	2427637	2505532	XM_047435038.1	0	+	2427652	2503627	0	23	108,292,147,244,130,171,94,204,121,172,108,144,93,83,98,183,108,125,85,147,80,799,1916,	0,2700,50838,52096,52545,56810,59269,59535,59960,61569,62122,63554,67218,67850,68969,69190,69864,70885,71106,71446,72003,74474,75979,
chr1	2467450	2505532	NM_001303012.2	0	+	2467619	2503627	0	22	212,147,244,130,171,94,204,121,172,108,144,93,83,98,183,108,125,85,147,80,799,1916,	0,11025,12283,12732,16997,19456,19722,20147,21756,22309,23741,27405,28037,29156,29377,30051,31072,31293,31633,32190,34661,36166,
chr1	2476288	2505532	NM_014638.4	0	+	2476588	2505213	0	22	424,147,244,130,171,94,204,121,172,108,144,93,83,98,183,108,125,85,147,80,298,1611,	0,2187,3445,3894,8159,10618,10884,11309,12918,13471,14903,18567,19199,20318,20539,21213,22234,22455,22795,23352,25823,27633,
chr1	2476314	2505530	NM_001303013.1	0	+	2477520	2503985	0	22	1390,147,244,130,171,94,204,121,172,108,144,93,83,98,183,108,125,85,147,80,298,1586,	0,2161,3419,3868,8133,10592,10858,11283,12892,13445,14877,18541,19173,20292,20513,21187,22208,22429,22769,23326,25797,27630,
chr1	2590638	2633016	NM_033467.4	0	-	2590989	2629484	0	24	451,77,96,66,134,120,59,104,84,99,129,94,137,90,135,66,119,96,81,162,60,78,191,151,	0,918,1293,2016,2194,3175,3746,4151,4637,5370,5922,7568,8015,13245,13508,14919,15609,16335,18700,19031,20642,21488,38692,42227,
chr1	2636985	2801693	NM_001242672.3	0	-	2641367	2800827	0	9	4910,215,271,167,205,226,844,825,117,	0,7278,8307,146623,148833,150495,152517,163058,164591,
chr1	3487950	3611508	NM_001409.4	0	-	3490527	3611268	0	37	2639,48,129,129,129,129,129,129,129,132,129,129,129,129,129,129,132,129,132,126,135,135,129,129,132,171,123,120,138,123,123,126,123,105,110,135,371,	0,2961,4688,5820,6045,6420,6662,7939,8704,9037,9282,10420,10747,11187,11637,11845,12682,13015,13226,13845,17257,17471,18157,19844,20607,21124,21919,22832,23599,24055,26599,27451,36173,91874,107387,114515,123187,
chr1	3487950	3611508	XM_047448215.1	0	-	3490527	3611268	0	36	2639,48,129,129,129,129,129,129,129,129,129,129,129,129,129,132,129,132,126,135,135,129,129,132,171,123,120,138,123,123,126,123,105,110,135,371,	0,2961,4688,5820,6045,6420,6662,7939,8704,9282,10420,10747,11187,11637,11845,12682,13015,13226,13845,17257,17471,18157,19844,20607,21124,21919,22832,23599,24055,26599,27451,36173,91874,107387,114515,123187,
chr1	3487950	3611508	XM_047448205.1	0	-	3490527	3611268	0	36	2639,48,129,129,129,129,129,129,129,132,129,129,129,129,129,132,129,132,126,135,135,129,129,132,171,123,120,138,123,123,126,123,105,110,135,371,	0,2961,4688,5820,6045,6420,6662,7939,8704,9037,9282,10420,10747,11637,11845,12682,13015,13226,13845,17257,17471,18157,19844,20607,21124,21919,22832,23599,24055,26599,27451,36173,91874,107387,114515,123187,
chr1	3487950	3611508	XM_047448221.1	0	-	3490527	3611268	0	35	2639,48,129,129,129,129,129,129,129,129,129,129,129,129,132,129,132,126,135,135,129,129,132,171,123,120,138,123,123,126,123,105,110,135,371,	0,2961,4688,5820,6045,6420,6662,7939,8704,9282,10420,10747,11637,11845,12682,13015,13226,13845,17257,17471,18157,19844,20607,21124,21919,22832,23599,24055,26599,27451,36173,91874,107387,114515,123187,
chr1	3487950	3611508	XM_047448228.1	0	-	3490527	3611268	0	35	2639,48,129,129,129,129,129,129,129,129,129,129,129,129,129,132,129,132,126,135,135,129,129,171,123,120,138,123,123,126,123,105,110,135,371,	0,2961,4688,5820,6045,6420,6662,7939,8704,9282,10420,10747,11187,11637,11845,12682,13015,13226,13845,17257,17471,18157,19844,21124,21919,22832,23599,24055,26599,27451,36173,91874,107387,114515,123187,
chr1	3487950	3611508	XM_047448232.1	0	-	3490527	3611268	0	34	2639,48,129,129,129,129,129,129,129,129,129,129,129,129,132,129,132,126,135,135,129,129,171,123,120,138,123,123,126,123,105,110,135,371,	0,2961,4688,5820,6045,6420,6662,7939,8704,9282,10420,10747,11637,11845,12682,13015,13226,13845,17257,17471,18157,19844,21124,21919,22832,23599,24055,26599,27451,36173,91874,107387,114515,123187,
chr1	3487950	3611508	XM_047448204.1	0	-	3490527	3611268	0	36	2639,48,129,129,129,129,129,129,129,132,129,129,129,129,129,129,132,129,132,126,135,135,129,129,132,171,123,120,138,123,123,126,105,110,135,371,	0,2961,4688,5820,6045,6420,6662,7939,8704,9037,9282,10420,10747,11187,11637,11845,12682,13015,13226,13845,17257,17471,18157,19844,20607,21124,21919,22832,23599,24055,26599,27451,91874,107387,114515,123187,
chr1	3487950	3611508	XM_047448220.1	0	-	3490527	3611268	0	35	2639,48,129,129,129,129,129,129,129,129,129,129,129,129,129,132,129,132,126,135,135,129,129,132,171,123,120,138,123,123,126,105,110,135,371,	0,2961,4688,5820,6045,6420,6662,7939,8704,9282,10420,10747,11187,11637,11845,12682,13015,13226,13845,17257,17471,18157,19844,20607,21124,21919,22832,23599,24055,26599,27451,91874,107387,114515,123187,
chr1	3487950	3611508	XM_047448217.1	0	-	3490527	3611268	0	35	2639,48,129,129,129,129,129,129,129,132,129,129,129,129,129,132,129,132,126,135,135,129,129,132,171,123,120,138,123,123,126,105,110,135,371,	0,2961,4688,5820,6045,6420,6662,7939,8704,9037,9282,10420,10747,11637,11845,12682,13015,13226,13845,17257,17471,18157,19844,20607,21124,21919,22832,23599,24055,26599,27451,91874,107387,114515,123187,
chr1	3487950	3611508	XM_047448229.1	0	-	3490527	3611268	0	34	2639,48,129,129,129,129,129,129,129,129,129,129,129,129,132,129,132,126,135,135,129,129,132,171,123,120,138,123,123,126,105,110,135,371,	0,2961,4688,5820,6045,6420,6662,7939,8704,9282,10420,10747,11637,11845,12682,13015,13226,13845,17257,17471,18157,19844,20607,21124,21919,22832,23599,24055,26599,27451,91874,107387,114515,123187,
chr1	3487950	3624786	XM_011540886.3	0	-	3490527	3624411	0	37	2639,48,129,129,129,129,129,129,132,129,129,129,129,129,129,132,129,132,126,135,135,129,129,132,171,123,120,138,123,123,126,123,105,110,135,213,479,	0,2961,4688,6045,6420,6662,7939,8704,9037,9282,10420,10747,11187,11637,11845,12682,13015,13226,13845,17257,17471,18157,19844,20607,21124,21919,22832,23599,24055,26599,27451,36173,91874,107387,114515,135393,136357,
chr1	3487950	3624786	XM_017000533.3	0	-	3490527	3624411	0	37	2639,48,129,129,129,129,129,129,129,132,129,129,129,129,129,129,132,129,132,126,135,135,129,129,171,123,120,138,123,123,126,123,105,110,135,213,479,	0,2961,4688,5820,6045,6420,6662,7939,8704,9037,9282,10420,10747,11187,11637,11845,12682,13015,13226,13845,17257,17471,18157,19844,21124,21919,22832,23599,24055,26599,27451,36173,91874,107387,114515,135393,136357,
chr1	3494760	3624786	XM_011540888.4	0	-	3494924	3624411	0	32	202,129,129,132,129,129,129,129,129,129,132,129,132,126,135,135,129,129,132,171,123,120,138,123,123,126,123,105,110,135,213,479,	0,1129,1894,2227,2472,3610,3937,4377,4827,5035,5872,6205,6416,7035,10447,10661,11347,13034,13797,14314,15109,16022,16789,17245,19789,20641,29363,85064,100577,107705,128583,129547,
chr1	3652515	3736201	NM_001204186.2	0	+	3682365	3732762	0	11	126,98,121,243,187,116,110,143,89,122,3455,	0,29817,30544,55033,69505,70838,74599,75112,75613,76811,80231,
chr1	3652515	3736201	NM_001204188.2	0	+	3682365	3733079	0	12	126,98,121,243,187,116,110,143,89,122,94,3455,	0,29817,30544,55033,69505,70838,74599,75112,75613,76811,78947,80231,
chr1	3652515	3736201	NM_001204187.2	0	+	3682365	3733079	0	12	126,98,121,243,187,116,110,143,89,122,139,3455,	0,29817,30544,55033,69505,70838,74599,75112,75613,76811,78411,80231,
chr1	3652515	3736201	NM_001204185.2	0	+	3682365	3731555	0	13	126,98,121,243,187,116,110,143,89,122,139,94,3455,	0,29817,30544,55033,69505,70838,74599,75112,75613,76811,78411,78947,80231,
chr1	3652515	3736201	NM_001204184.2	0	+	3682365	3732762	0	13	126,98,121,243,187,116,110,143,89,122,149,139,3455,	0,29817,30544,55033,69505,70838,74599,75112,75613,76811,77484,78411,80231,
chr1	3652515	3736201	NM_005427.4	0	+	3682365	3733079	0	14	126,98,121,243,187,116,110,143,89,122,149,139,94,3455,	0,29817,30544,55033,69505,70838,74599,75112,75613,76811,77484,78411,78947,80231,
chr1	3669079	3736201	XM_047429524.1	0	+	3682365	3733079	0	14	88,98,121,243,187,116,110,143,89,122,149,139,94,3455,	0,13253,13980,38469,52941,54274,58035,58548,59049,60247,60920,61847,62383,63667,
chr1	4654608	4777795	NM_001042478.2	0	+	4655425	4774499	0	6	846,800,88,246,132,395,	0,57291,115244,117671,119818,122792,
chr1	4654608	4792534	NM_018836.4	0	+	4655425	4774499	0	6	846,800,88,246,132,9990,	0,57291,115244,117671,119818,127936,
chr1	4654608	4792534	XM_011541786.3	0	+	4655425	4774499	0	7	846,800,88,246,132,218,9990,	0,57291,115244,117671,119818,122792,127936,
chr1	4973390	4981567	XR_946900.2	0	+	4981567	4981567	0	5	157,87,108,130,1087,	0,904,1447,3571,7090,
chr1	4973413	4983958	XR_946902.2	0	+	4983958	4983958	0	5	134,87,108,130,399,	0,881,1424,3548,10146,
chr1	5862810	5961908	XM_017001001.2	0	-	5863264	5961805	0	24	595,144,180,172,86,86,157,84,187,227,206,126,181,161,188,192,152,108,62,139,183,127,182,115,	0,1079,1527,2291,3562,4219,4929,10441,11660,12063,14282,17303,24475,28057,41806,42481,42821,44304,46341,64838,70336,84293,85259,98983,
chr1	5862810	5961949	XM_047417607.1	0	-	5863264	5961805	0	24	595,144,180,172,86,86,157,84,187,227,206,126,181,161,188,192,149,108,62,139,183,127,182,156,	0,1079,1527,2291,3562,4219,4929,10441,11660,12063,14282,17303,24475,28057,41806,42481,42821,44304,46341,64838,70336,84293,85259,98983,
chr1	5862810	5978352	XM_017001000.3	0	-	5863264	5961938	0	29	595,144,180,172,86,86,157,84,187,227,206,126,181,161,188,192,152,108,62,139,183,127,182,137,156,65,173,57,83,	0,1079,1527,2291,3562,4219,4929,10441,11660,12063,14282,17303,24475,28057,41806,42481,42821,44304,46341,64838,70336,84293,85259,89889,98983,104488,106276,114628,115459,
chr1	5862810	5986327	XM_011541214.2	0	-	5863264	5986289	0	29	595,144,180,172,86,86,157,84,187,185,206,126,181,161,188,192,152,108,62,139,183,127,182,137,156,65,173,144,173,	0,1079,1527,2291,3562,4219,4929,10441,11660,12063,14282,17303,24475,28057,41806,42481,42821,44304,46341,64838,70336,84293,85259,89889,98983,104488,106276,115459,123344,
chr1	5862810	5986327	XM_047417555.1	0	-	5863264	5986289	0	27	595,144,180,172,86,86,157,84,187,227,206,126,188,192,152,108,62,139,183,127,182,137,156,65,173,144,173,	0,1079,1527,2291,3562,4219,4929,10441,11660,12063,14282,17303,41806,42481,42821,44304,46341,64838,70336,84293,85259,89889,98983,104488,106276,115459,123344,
chr1	5862810	5986327	XM_011541213.2	0	-	5863264	5986289	0	29	595,144,180,172,86,86,157,84,187,227,206,126,181,161,188,192,149,108,62,139,183,127,182,137,156,65,173,144,173,	0,1079,1527,2291,3562,4219,4929,10441,11660,12063,14282,17303,24475,28057,41806,42481,42821,44304,46341,64838,70336,84293,85259,89889,98983,104488,106276,115459,123344,
chr1	5862810	5986327	XM_017000996.2	0	-	5863264	5986289	0	29	595,144,180,172,86,86,157,84,187,185,206,126,181,161,188,192,149,108,62,139,183,127,182,137,156,65,173,144,173,	0,1079,1527,2291,3562,4219,4929,10441,11660,12063,14282,17303,24475,28057,41806,42481,42821,44304,46341,64838,70336,84293,85259,89889,98983,104488,106276,115459,123344,
chr1	5862810	5986327	XM_047417565.1	0	-	5863264	5986289	0	27	595,144,180,172,86,86,157,84,187,227,206,126,188,192,149,108,62,139,183,127,182,137,156,65,173,144,173,	0,1079,1527,2291,3562,4219,4929,10441,11660,12063,14282,17303,41806,42481,42821,44304,46341,64838,70336,84293,85259,89889,98983,104488,106276,115459,123344,
chr1	5862810	5986327	XM_011541215.2	0	-	5863264	5986289	0	28	595,144,180,172,86,86,157,84,187,227,206,126,181,161,188,192,149,62,139,183,127,182,137,156,65,173,144,173,	0,1079,1527,2291,3562,4219,4929,10441,11660,12063,14282,17303,24475,28057,41806,42481,42821,46341,64838,70336,84293,85259,89889,98983,104488,106276,115459,123344,
chr1	5862810	5990827	XM_047417593.1	0	-	5863264	5961938	0	31	595,144,180,172,86,86,157,84,187,227,206,126,181,161,188,192,152,108,62,139,183,127,182,137,156,65,173,144,78,67,4031,	0,1079,1527,2291,3562,4219,4929,10441,11660,12063,14282,17303,24475,28057,41806,42481,42821,44304,46341,64838,70336,84293,85259,89889,98983,104488,106276,115459,123344,123814,123986,
chr1	5862810	5991924	XM_047417585.1	0	-	5863264	5961938	0	32	595,144,180,172,86,86,157,84,187,227,206,126,181,161,188,192,152,108,62,139,183,127,182,137,156,65,173,144,78,67,136,584,	0,1079,1527,2291,3562,4219,4929,10441,11660,12063,14282,17303,24475,28057,41806,42481,42821,44304,46341,64838,70336,84293,85259,89889,98983,104488,106276,115459,123344,123814,128025,128530,
chr1	5862810	5991924	XM_011541216.3	0	-	5863264	5986289	0	31	595,144,180,172,86,86,157,84,187,227,206,126,181,161,188,192,152,108,62,139,183,127,182,137,156,65,173,144,173,136,584,	0,1079,1527,2291,3562,4219,4929,10441,11660,12063,14282,17303,24475,28057,41806,42481,42821,44304,46341,64838,70336,84293,85259,89889,98983,104488,106276,115459,123344,128025,128530,
chr1	5862810	5991924	XM_047417581.1	0	-	5863264	5961938	0	31	595,144,180,172,86,86,157,84,187,227,206,126,181,161,188,192,152,108,62,139,183,127,182,137,156,65,173,144,78,136,584,	0,1079,1527,2291,3562,4219,4929,10441,11660,12063,14282,17303,24475,28057,41806,42481,42821,44304,46341,64838,70336,84293,85259,89889,98983,104488,106276,115459,123344,128025,128530,
chr1	5862810	5991924	XM_047417535.1	0	-	5863264	5986289	0	31	595,144,180,172,86,86,157,84,187,227,206,126,181,161,188,192,152,108,62,139,183,127,182,137,156,65,173,144,173,125,584,	0,1079,1527,2291,3562,4219,4929,10441,11660,12063,14282,17303,24475,28057,41806,42481,42821,44304,46341,64838,70336,84293,85259,89889,98983,104488,106276,115459,123344,128036,128530,
chr1	5862810	5991924	XM_047417589.1	0	-	5863264	5961938	0	31	595,144,180,172,86,86,157,84,187,227,206,126,181,161,188,192,152,108,62,139,183,127,182,137,156,65,173,144,78,125,584,	0,1079,1527,2291,3562,4219,4929,10441,11660,12063,14282,17303,24475,28057,41806,42481,42821,44304,46341,64838,70336,84293,85259,89889,98983,104488,106276,115459,123344,128036,128530,
chr1	5862810	5991924	XM_011541217.3	0	-	5863264	5986289	0	30	595,144,180,172,86,86,157,84,187,227,206,126,181,161,188,192,152,108,62,139,183,127,182,137,156,65,173,144,173,584,	0,1079,1527,2291,3562,4219,4929,10441,11660,12063,14282,17303,24475,28057,41806,42481,42821,44304,46341,64838,70336,84293,85259,89889,98983,104488,106276,115459,123344,128530,
chr1	5862810	5991924	XM_047417590.1	0	-	5863264	5961938	0	30	595,144,180,172,86,86,157,84,187,227,206,126,181,161,188,192,152,108,62,139,183,127,182,137,156,65,173,144,78,584,	0,1079,1527,2291,3562,4219,4929,10441,11660,12063,14282,17303,24475,28057,41806,42481,42821,44304,46341,64838,70336,84293,85259,89889,98983,104488,106276,115459,123344,128530,
chr1	5862810	5991924	XM_047417538.1	0	-	5863264	5986289	0	31	595,144,180,172,86,86,157,84,187,227,206,126,181,161,188,192,152,108,62,139,183,127,182,137,156,65,173,144,173,136,482,	0,1079,1527,2291,3562,4219,4929,10441,11660,12063,14282,17303,24475,28057,41806,42481,42821,44304,46341,64838,70336,84293,85259,89889,98983,104488,106276,115459,123344,128025,128632,
chr1	5862810	5991924	XM_047417546.1	0	-	5863264	5986289	0	30	595,144,180,172,86,86,157,84,187,227,206,126,181,161,188,192,152,108,62,139,183,127,182,137,156,65,173,144,173,482,	0,1079,1527,2291,3562,4219,4929,10441,11660,12063,14282,17303,24475,28057,41806,42481,42821,44304,46341,64838,70336,84293,85259,89889,98983,104488,106276,115459,123344,128632,
chr1	5862810	5991924	XM_047417599.1	0	-	5863264	5961938	0	30	595,144,180,172,86,86,157,84,187,227,206,126,181,161,188,192,152,108,62,139,183,127,182,137,156,65,173,144,78,482,	0,1079,1527,2291,3562,4219,4929,10441,11660,12063,14282,17303,24475,28057,41806,42481,42821,44304,46341,64838,70336,84293,85259,89889,98983,104488,106276,115459,123344,128632,
chr1	5862810	5992425	XM_047417537.1	0	-	5863264	5986289	0	31	595,144,180,172,86,86,157,84,187,227,206,126,181,161,188,192,152,108,62,139,183,127,182,137,156,65,173,144,173,136,182,	0,1079,1527,2291,3562,4219,4929,10441,11660,12063,14282,17303,24475,28057,41806,42481,42821,44304,46341,64838,70336,84293,85259,89889,98983,104488,106276,115459,123344,128025,129433,
chr1	5862810	5992425	NM_015102.5	0	-	5863264	5986289	0	30	595,144,180,172,86,86,157,84,187,227,206,126,181,161,188,192,152,108,62,139,183,127,182,137,156,65,173,144,173,182,	0,1079,1527,2291,3562,4219,4929,10441,11660,12063,14282,17303,24475,28057,41806,42481,42821,44304,46341,64838,70336,84293,85259,89889,98983,104488,106276,115459,123344,129433,
chr1	5862810	5992425	NM_001291593.2	0	-	5863264	5927723	0	27	595,144,180,172,86,86,157,84,187,227,206,126,181,161,188,192,149,139,183,127,182,156,65,173,144,173,182,	0,1079,1527,2291,3562,4219,4929,10441,11660,12063,14282,17303,24475,28057,41806,42481,42821,64838,70336,84293,85259,98983,104488,106276,115459,123344,129433,
chr1	5862810	5992425	XM_017000999.2	0	-	5863264	5961938	0	30	595,144,180,172,86,86,157,84,187,227,206,126,181,161,188,192,152,108,62,139,183,127,182,137,156,65,173,144,78,182,	0,1079,1527,2291,3562,4219,4929,10441,11660,12063,14282,17303,24475,28057,41806,42481,42821,44304,46341,64838,70336,84293,85259,89889,98983,104488,106276,115459,123344,129433,
chr1	5862810	5992425	NM_001291594.2	0	-	5863264	5927723	0	26	595,144,180,172,86,86,157,84,187,227,206,126,181,161,188,192,152,139,183,127,182,137,156,65,173,182,	0,1079,1527,2291,3562,4219,4929,10441,11660,12063,14282,17303,24475,28057,41806,42481,42821,64838,70336,84293,85259,89889,98983,104488,106276,129433,
chr1	5862810	5992425	XM_006710563.4	0	-	5863264	5986289	0	30	595,144,180,172,86,86,157,84,187,227,206,126,181,161,188,192,152,108,62,139,183,127,182,137,156,65,173,144,173,169,	0,1079,1527,2291,3562,4219,4929,10441,11660,12063,14282,17303,24475,28057,41806,42481,42821,44304,46341,64838,70336,84293,85259,89889,98983,104488,106276,115459,123344,129446,
chr1	5862810	5992425	NR_111987.2	0	-	5992425	5992425	0	33	595,144,180,172,86,86,157,84,187,227,125,138,206,287,126,181,161,188,192,149,108,62,139,183,127,182,137,156,65,173,144,173,182,	0,1079,1527,2291,3562,4219,4929,10441,11660,12063,13143,13575,14282,16535,17303,24475,28057,41806,42481,42821,44304,46341,64838,70336,84293,85259,89889,98983,104488,106276,115459,123344,129433,
chr1	5864353	5986327	XM_047417574.1	0	-	5864453	5986289	0	26	164,86,86,157,84,187,227,206,126,181,161,188,192,152,108,62,139,183,127,182,137,156,65,173,144,173,	0,2019,2676,3386,8898,10117,10520,12739,15760,22932,26514,40263,40938,41278,42761,44798,63295,68793,82750,83716,88346,97440,102945,104733,113916,121801,
chr1	5864523	5986327	XM_017000998.1	0	-	5865103	5986289	0	26	587,86,86,157,84,187,227,206,126,181,161,188,192,152,108,62,139,183,127,182,137,156,65,173,144,173,	0,1849,2506,3216,8728,9947,10350,12569,15590,22762,26344,40093,40768,41108,42591,44628,63125,68623,82580,83546,88176,97270,102775,104563,113746,121631,
chr1	5867862	5986327	XR_007058632.1	0	-	5986327	5986327	0	22	34,84,227,206,126,181,161,188,192,152,108,62,139,183,127,182,137,156,65,173,144,173,	0,5389,7011,9230,12251,19423,23005,36754,37429,37769,39252,41289,59786,65284,79241,80207,84837,93931,99436,101224,110407,118292,
chr1	5875114	5986327	XM_017001002.2	0	-	5876520	5986289	0	20	1409,206,126,181,161,188,192,152,108,62,139,183,127,182,137,156,65,173,144,173,	0,1978,4999,12171,15753,29502,30177,30517,32000,34037,52534,58032,71989,72955,77585,86679,92184,93972,103155,111040,
chr1	5887321	5986327	XM_047417617.1	0	-	5887416	5986289	0	16	145,188,192,152,108,62,139,183,127,182,137,156,65,173,144,173,	0,17295,17970,18310,19793,21830,40327,45825,59782,60748,65378,74472,79977,81765,90948,98833,
chr1	5992675	6094380	XM_047432878.1	0	+	6040568	6091336	0	11	113,129,42,44,38,80,45,45,44,87,3118,	0,47841,49155,80079,81057,89519,92528,94791,96332,97713,98587,
chr1	5992675	6101180	XM_005263514.4	0	+	6040568	6098574	0	15	113,129,44,38,80,45,45,44,87,86,121,95,121,89,2696,	0,47841,80079,81057,89519,92528,94791,96332,97713,101724,102647,102854,103960,104593,105809,
chr1	5992675	6101180	NM_001199861.2	0	+	6040568	6098574	0	16	113,129,42,44,38,80,45,45,44,87,86,121,95,121,89,2696,	0,47841,49155,80079,81057,89519,92528,94791,96332,97713,101724,102647,102854,103960,104593,105809,
chr1	5992675	6101180	XM_011542321.4	0	+	6040568	6097531	0	16	113,129,42,44,38,80,45,45,44,87,86,121,95,121,287,2696,	0,47841,49155,80079,81057,89519,92528,94791,96332,97713,101724,102647,102854,103960,104593,105809,
chr1	5992675	6101180	XM_047432872.1	0	+	6040568	6098574	0	16	113,201,129,44,38,80,45,45,44,87,86,121,95,121,89,2696,	0,25959,47841,80079,81057,89519,92528,94791,96332,97713,101724,102647,102854,103960,104593,105809,
chr1	5992675	6101180	XM_047432870.1	0	+	6040568	6098574	0	17	113,201,129,42,44,38,80,45,45,44,87,86,121,95,121,89,2696,	0,25959,47841,49155,80079,81057,89519,92528,94791,96332,97713,101724,102647,102854,103960,104593,105809,
chr1	5992675	6101180	XM_047432866.1	0	+	6040568	6097531	0	17	113,201,129,42,44,38,80,45,45,44,87,86,121,95,121,287,2696,	0,25959,47841,49155,80079,81057,89519,92528,94791,96332,97713,101724,102647,102854,103960,104593,105809,
chr1	6026332	6101180	NM_172130.3	0	+	6040568	6098574	0	15	113,129,44,38,80,45,45,44,87,86,121,95,121,89,2696,	0,14184,46422,47400,55862,58871,61134,62675,64056,68067,68990,69197,70303,70936,72152,
chr1	6026332	6101180	NM_003636.4	0	+	6040568	6098574	0	16	113,129,42,44,38,80,45,45,44,87,86,121,95,121,89,2696,	0,14184,15498,46422,47400,55862,58871,61134,62675,64056,68067,68990,69197,70303,70936,72152,
chr1	6026332	6101180	XM_011542322.3	0	+	6040568	6097531	0	16	113,129,42,44,38,80,45,45,44,87,86,121,95,121,287,2696,	0,14184,15498,46422,47400,55862,58871,61134,62675,64056,68067,68990,69197,70303,70936,72152,
chr1	6101786	6180321	NM_015557.3	0	-	6106279	6180023	0	42	3641,54,115,164,196,133,109,138,90,133,80,160,145,134,89,93,175,173,111,232,125,118,132,142,174,122,138,201,192,109,132,212,207,222,167,124,125,239,119,180,128,377,	0,4447,4608,4829,8008,8607,9988,10353,11122,19318,19707,22161,22730,23313,23737,23979,24785,26259,26712,27051,28417,29844,32341,32931,33443,34730,34941,40341,40627,42036,42237,44425,44878,47067,47459,49245,50625,52873,53812,57549,66363,78158,
chr1	6521346	6554513	NM_024654.5	0	-	6525853	6554502	0	12	4657,134,178,112,298,162,98,97,136,128,220,407,	0,5349,7647,10621,11116,11933,20483,23479,23698,28224,29049,32760,
chr1	6634169	6701816	NM_018198.4	0	-	6635674	6701800	0	16	1531,130,143,58,70,156,117,86,190,74,123,129,102,74,130,88,	0,1947,3028,3277,4125,5732,10388,10871,11619,17359,18659,19741,33539,44224,46738,67559,
chr1	6785453	6872016	NM_001195563.2	0	+	6785530	6871765	0	4	122,70,119,260,	0,34727,39638,86303,
chr1	6785453	6872016	XM_017000781.2	0	+	6785530	6871765	0	5	122,70,119,138,260,	0,34727,39638,67598,86303,
chr1	6785453	6872016	NM_001349627.2	0	+	6785530	6871765	0	4	122,106,119,260,	0,21529,39638,86303,
chr1	6785453	6888201	NM_001242701.2	0	+	6785530	6887725	0	4	122,70,119,548,	0,34727,39638,102200,
chr1	6785453	6872016	NR_146204.2	0	+	6872016	6872016	0	3	122,119,260,	0,39638,86303,
chr1	6785453	6874423	XR_007057950.1	0	+	6874423	6874423	0	6	122,70,119,138,84,309,	0,34727,39638,67598,86303,88661,
chr1	6785453	6886339	XR_001737062.2	0	+	6886339	6886339	0	6	122,70,119,138,84,100,	0,34727,39638,67598,86303,100786,
chr1	6785453	6888201	NR_038934.2	0	+	6888201	6888201	0	4	122,119,84,548,	0,39638,86303,102200,
chr1	6785453	6888201	NR_146202.2	0	+	6888201	6888201	0	5	122,119,84,107,548,	0,39638,86303,100786,102200,
chr1	6785453	6888201	NR_146203.2	0	+	6888201	6888201	0	4	122,119,84,1962,	0,39638,86303,100786,
chr1	6785453	6903424	XR_001737064.2	0	+	6903424	6903424	0	6	122,70,119,138,84,14584,	0,34727,39638,67598,86303,103387,
chr1	7669729	7769706	NM_001349623.1	0	+	7732461	7766522	0	14	126,127,135,152,197,79,316,185,188,247,72,194,75,3248,	0,1181,7869,62718,66614,67201,67525,68568,75105,76115,77980,81469,82729,96729,
chr1	7669729	7769706	NM_001349625.2	0	+	7732461	7766491	0	15	126,127,135,152,197,79,316,185,188,247,72,194,75,31,3248,	0,1181,7869,62718,66614,67201,67525,68568,75105,76115,77980,81469,82729,85908,96729,
chr1	7669729	7769706	NM_001349621.1	0	+	7732461	7766522	0	15	126,127,135,152,197,79,316,185,188,247,72,21,194,75,3248,	0,1181,7869,62718,66614,67201,67525,68568,75105,76115,77980,80041,81469,82729,96729,
chr1	7669729	7769706	NM_001349620.1	0	+	7732461	7766491	0	16	126,127,135,152,197,79,316,185,188,247,72,21,194,75,31,3248,	0,1181,7869,62718,66614,67201,67525,68568,75105,76115,77980,80041,81469,82729,85908,96729,
chr1	7669729	7769706	NM_001349614.1	0	+	7732461	7766522	0	15	126,127,135,152,197,79,316,524,188,247,72,21,194,75,3248,	0,1181,7869,62718,66614,67201,67525,68229,75105,76115,77980,80041,81469,82729,96729,
chr1	7669729	7769706	XM_024454334.1	0	+	7732461	7766491	0	16	126,127,135,152,197,79,316,524,188,247,72,21,194,75,31,3248,	0,1181,7869,62718,66614,67201,67525,68229,75105,76115,77980,80041,81469,82729,85908,96729,
chr1	7669764	7769706	NM_001349617.1	0	+	7732461	7766491	0	15	91,127,135,152,197,79,316,524,188,247,72,194,75,31,3248,	0,1146,7834,62683,66579,67166,67490,68194,75070,76080,77945,81434,82694,85873,96694,
chr1	7671984	7769706	XM_024454330.2	0	+	7672064	7766522	0	13	120,135,152,197,79,316,524,188,247,72,194,75,3248,	0,5614,60463,64359,64946,65270,65974,72850,73860,75725,79214,80474,94474,
chr1	7671984	7769706	XM_024454329.2	0	+	7672064	7766522	0	14	120,135,152,197,79,316,524,188,247,72,21,194,75,3248,	0,5614,60463,64359,64946,65270,65974,72850,73860,75725,77786,79214,80474,94474,
chr1	7680087	7769706	NM_001349613.1	0	+	7680172	7766522	0	12	128,152,197,79,316,524,188,247,72,194,75,3248,	0,52360,56256,56843,57167,57871,64747,65757,67622,71111,72371,86371,
chr1	7704735	7769706	XM_024454332.2	0	+	7732461	7766522	0	13	153,152,197,79,316,524,188,247,72,21,194,75,3248,	0,27712,31608,32195,32519,33223,40099,41109,42974,45035,46463,47723,61723,
chr1	7704735	7769706	NM_001349624.3	0	+	7732461	7766522	0	12	159,152,197,79,316,185,188,247,72,194,75,3248,	0,27712,31608,32195,32519,33562,40099,41109,42974,46463,47723,61723,
chr1	7704735	7769706	NM_001349626.2	0	+	7732461	7766491	0	13	159,152,197,79,316,185,188,247,72,194,75,31,3248,	0,27712,31608,32195,32519,33562,40099,41109,42974,46463,47723,50902,61723,
chr1	7704735	7769706	NM_001349622.2	0	+	7732461	7766522	0	13	159,152,197,79,316,185,188,247,72,21,194,75,3248,	0,27712,31608,32195,32519,33562,40099,41109,42974,45035,46463,47723,61723,
chr1	7704735	7769706	NM_001349619.2	0	+	7732461	7766491	0	14	159,152,197,79,316,185,188,247,72,21,194,75,31,3248,	0,27712,31608,32195,32519,33562,40099,41109,42974,45035,46463,47723,50902,61723,
chr1	7704735	7769706	NM_001349618.2	0	+	7732461	7766491	0	13	159,152,197,79,316,524,188,247,72,194,75,31,3248,	0,27712,31608,32195,32519,33223,40099,41109,42974,46463,47723,50902,61723,
chr1	7704735	7769706	NM_001349615.2	0	+	7732461	7766522	0	13	159,152,197,79,316,524,188,247,72,21,194,75,3248,	0,27712,31608,32195,32519,33223,40099,41109,42974,45035,46463,47723,61723,
chr1	7704735	7769706	NM_001349616.2	0	+	7732461	7766491	0	14	159,152,197,79,316,524,188,247,72,21,194,75,31,3248,	0,27712,31608,32195,32519,33223,40099,41109,42974,45035,46463,47723,50902,61723,
chr1	7710607	7769706	XM_024454331.2	0	+	7732461	7766522	0	13	3819,152,197,79,316,524,188,247,72,21,194,75,3248,	0,21840,25736,26323,26647,27351,34227,35237,37102,39163,40591,41851,55851,
chr1	7728338	7769706	XM_024454333.2	0	+	7732461	7766522	0	13	574,152,197,79,316,524,188,247,72,21,194,75,3248,	0,4109,8005,8592,8916,9620,16496,17506,19371,21432,22860,24120,38120,
chr1	7847611	7913249	XM_011540537.3	0	-	7847765	7853431	0	6	271,44,111,23,199,69,	0,2028,3200,5289,5695,65569,
chr1	8026492	8127070	XR_007065452.1	0	+	8127070	8127070	0	2	2865,5597,	0,94981,
chr1	8905215	8926874	XR_002958531.2	0	-	8926874	8926874	0	4	837,390,154,68,	0,2246,3302,21591,
chr1	8907571	8926874	XR_002958527.2	0	-	8926874	8926874	0	3	277,154,68,	0,946,19235,
chr1	9035105	9049121	XM_047428625.1	0	-	9037585	9047682	0	10	2684,128,76,102,111,188,126,153,125,22,	0,2791,3325,3722,4446,4694,4958,6679,12504,13994,
chr1	9035105	9069635	NM_003039.3	0	-	9037585	9069536	0	12	2684,128,76,102,111,188,126,153,125,161,99,132,	0,2791,3325,3722,4446,4694,4958,6679,12504,22342,23046,34398,
chr1	9035105	9069635	NM_001328620.2	0	-	9037585	9058189	0	12	2684,128,76,102,111,188,126,153,125,123,99,132,	0,2791,3325,3722,4446,4694,4958,6679,12504,22342,23046,34398,
chr1	9035105	9069635	NM_001328621.2	0	-	9037585	9041914	0	9	2684,128,76,102,111,188,126,153,132,	0,2791,3325,3722,4446,4694,4958,6679,34398,
chr1	9035105	9071728	XM_047428591.1	0	-	9037585	9069536	0	13	2684,128,76,102,111,188,126,153,125,161,99,91,56,	0,2791,3325,3722,4446,4694,4958,6679,12504,22342,23046,34398,36567,
chr1	9035105	9072259	NM_001328619.2	0	-	9037585	9069536	0	13	2684,128,76,102,111,188,126,153,125,161,99,91,211,	0,2791,3325,3722,4446,4694,4958,6679,12504,22342,23046,34398,36943,
chr1	9035105	9073140	XM_047428598.1	0	-	9037585	9069536	0	13	2684,128,76,102,111,188,126,153,125,161,99,91,65,	0,2791,3325,3722,4446,4694,4958,6679,12504,22342,23046,34398,37970,
chr1	9035105	9073156	XM_047428594.1	0	-	9037585	9069536	0	14	2684,128,76,102,111,188,126,153,125,161,99,91,82,81,	0,2791,3325,3722,4446,4694,4958,6679,12504,22342,23046,34398,37198,37970,
chr1	9035105	9088451	XM_047428588.1	0	-	9037585	9069536	0	14	2684,128,76,102,111,188,126,153,125,161,99,91,153,80,	0,2791,3325,3722,4446,4694,4958,6679,12504,22342,23046,34398,49908,53266,
chr1	9035105	9088451	XM_047428623.1	0	-	9037585	9057605	0	13	2684,128,76,102,111,188,126,153,125,161,99,153,80,	0,2791,3325,3722,4446,4694,4958,6679,12504,22342,23046,49908,53266,
chr1	9035105	9088451	XM_047428602.1	0	-	9037585	9069536	0	14	2684,128,76,102,111,188,126,153,125,161,99,91,129,80,	0,2791,3325,3722,4446,4694,4958,6679,12504,22342,23046,34398,49908,53266,
chr1	9035105	9093407	XM_047428612.1	0	-	9037585	9069536	0	14	2684,128,76,102,111,188,126,153,125,161,99,91,153,167,	0,2791,3325,3722,4446,4694,4958,6679,12504,22342,23046,34398,49908,58135,
chr1	9035105	9093407	XM_047428606.1	0	-	9037585	9069536	0	14	2684,128,76,102,111,188,126,153,125,161,99,91,129,167,	0,2791,3325,3722,4446,4694,4958,6679,12504,22342,23046,34398,49908,58135,
chr1	9035105	9094195	XM_047428614.1	0	-	9037585	9069536	0	14	2684,128,76,102,111,188,126,153,125,161,99,91,129,782,	0,2791,3325,3722,4446,4694,4958,6679,12504,22342,23046,34398,49908,58308,
chr1	9035105	9094195	XM_047428615.1	0	-	9037585	9069536	0	14	2684,128,76,102,111,188,126,153,125,161,99,91,129,33,	0,2791,3325,3722,4446,4694,4958,6679,12504,22342,23046,34398,49908,59057,
chr1	9040079	9069635	NM_001135585.2	0	-	9041620	9069536	0	5	1858,125,161,99,132,	0,7530,17368,18072,29424,
chr1	9148010	9182338	NR_132742.1	0	-	9182338	9182338	0	2	3825,332,	0,33996,
chr1	9292893	9369532	NM_025106.4	0	+	9355891	9367575	0	3	178,843,2085,	0,62849,74554,
chr1	9539464	9585173	NM_032315.3	0	+	9539691	9582501	0	7	283,180,78,101,67,281,2875,	0,14161,27819,30793,33881,40489,42834,
chr1	9627257	9729114	XM_047422557.1	0	+	9710455	9727046	0	26	283,223,87,105,173,229,230,180,150,90,222,97,131,51,168,122,144,100,179,113,79,168,124,146,133,2206,	0,1222,2880,64209,83166,88283,88591,89182,89701,90279,91436,92663,92854,93353,93484,93869,94186,94503,94717,94986,95270,95867,96711,97018,97546,99651,
chr1	9629912	9729114	XM_047422553.1	0	+	9710455	9727046	0	25	83,87,105,173,229,230,180,150,90,222,97,131,51,168,122,144,100,179,113,79,168,124,146,133,2206,	0,225,61554,80511,85628,85936,86527,87046,87624,88781,90008,90199,90698,90829,91214,91531,91848,92062,92331,92615,93212,94056,94363,94891,96996,
chr1	9629972	9729114	XM_047422561.1	0	+	9710455	9727046	0	24	252,105,173,229,230,180,150,90,222,97,131,51,165,122,144,100,179,113,79,168,124,146,133,2206,	0,61494,80451,85568,85876,86467,86986,87564,88721,89948,90139,90638,90772,91154,91471,91788,92002,92271,92555,93152,93996,94303,94831,96936,
chr1	9629972	9729114	XM_047422551.1	0	+	9710455	9727046	0	24	252,105,173,229,230,180,150,90,222,97,131,51,168,122,144,100,179,113,79,168,124,146,133,2206,	0,61494,80451,85568,85876,86467,86986,87564,88721,89948,90139,90638,90769,91154,91471,91788,92002,92271,92555,93152,93996,94303,94831,96936,
chr1	9629972	9729114	XM_047422555.1	0	+	9710455	9727046	0	25	252,105,176,173,229,230,180,150,90,222,97,131,51,168,122,144,100,179,113,79,168,124,146,133,2206,	0,61494,80132,80451,85568,85876,86467,86986,87564,88721,89948,90139,90638,90769,91154,91471,91788,92002,92271,92555,93152,93996,94303,94831,96936,
chr1	9651730	9721591	XM_047422589.1	0	+	9710455	9721591	0	15	72,105,173,229,230,180,150,90,222,97,131,51,168,122,148,	0,39736,58693,63810,64118,64709,65228,65806,66963,68190,68381,68880,69011,69396,69713,
chr1	9651730	9724421	XM_047422580.1	0	+	9710455	9724381	0	21	72,105,173,229,230,180,150,90,222,97,131,51,168,122,144,100,179,113,79,168,146,	0,39736,58693,63810,64118,64709,65228,65806,66963,68190,68381,68880,69011,69396,69713,70030,70244,70513,70797,71394,72545,
chr1	9651730	9729114	XM_047422569.1	0	+	9710455	9727046	0	23	72,173,229,230,180,63,90,222,97,131,51,168,122,144,100,179,113,79,168,124,146,133,2206,	0,58693,63810,64118,64709,65315,65806,66963,68190,68381,68880,69011,69396,69713,70030,70244,70513,70797,71394,72238,72545,73073,75178,
chr1	9651730	9729114	XM_047422565.1	0	+	9710455	9727046	0	23	72,173,229,230,180,150,90,222,97,131,51,165,122,144,100,179,113,79,168,124,146,133,2206,	0,58693,63810,64118,64709,65228,65806,66963,68190,68381,68880,69014,69396,69713,70030,70244,70513,70797,71394,72238,72545,73073,75178,
chr1	9651730	9729114	XM_047422577.1	0	+	9710455	9727046	0	22	72,173,229,230,180,150,90,222,97,131,51,168,122,100,179,113,79,168,124,146,133,2206,	0,58693,63810,64118,64709,65228,65806,66963,68190,68381,68880,69011,69396,70030,70244,70513,70797,71394,72238,72545,73073,75178,
chr1	9651730	9729114	XM_006710689.3	0	+	9710455	9727046	0	23	72,173,229,230,180,150,90,222,97,131,51,168,122,144,100,179,113,79,168,124,146,133,2206,	0,58693,63810,64118,64709,65228,65806,66963,68190,68381,68880,69011,69396,69713,70030,70244,70513,70797,71394,72238,72545,73073,75178,
chr1	9651730	9729114	XM_047422571.1	0	+	9710455	9727046	0	24	72,105,173,229,230,180,63,90,222,97,131,51,165,122,144,100,179,113,79,168,124,146,133,2206,	0,39736,58693,63810,64118,64709,65315,65806,66963,68190,68381,68880,69014,69396,69713,70030,70244,70513,70797,71394,72238,72545,73073,75178,
chr1	9651730	9729114	XM_024447664.2	0	+	9710455	9727046	0	24	72,105,173,229,230,180,63,90,222,97,131,51,168,122,144,100,179,113,79,168,124,146,133,2206,	0,39736,58693,63810,64118,64709,65315,65806,66963,68190,68381,68880,69011,69396,69713,70030,70244,70513,70797,71394,72238,72545,73073,75178,
chr1	9651730	9729114	XM_047422578.1	0	+	9710455	9727046	0	23	72,105,173,229,230,180,150,90,222,97,131,51,165,122,100,179,113,79,168,124,146,133,2206,	0,39736,58693,63810,64118,64709,65228,65806,66963,68190,68381,68880,69014,69396,70030,70244,70513,70797,71394,72238,72545,73073,75178,
chr1	9651730	9729114	XM_024447663.2	0	+	9710455	9727046	0	24	72,105,173,229,230,180,150,90,222,97,131,51,165,122,144,100,179,113,79,168,124,146,133,2206,	0,39736,58693,63810,64118,64709,65228,65806,66963,68190,68381,68880,69014,69396,69713,70030,70244,70513,70797,71394,72238,72545,73073,75178,
chr1	9651730	9729114	XM_047422574.1	0	+	9710455	9727046	0	23	72,105,173,229,230,180,150,90,222,97,131,51,168,122,100,179,113,79,168,124,146,133,2206,	0,39736,58693,63810,64118,64709,65228,65806,66963,68190,68381,68880,69011,69396,70030,70244,70513,70797,71394,72238,72545,73073,75178,
chr1	9651730	9729114	NM_005026.5	0	+	9710455	9727046	0	24	72,105,173,229,230,180,150,90,222,97,131,51,168,122,144,100,179,113,79,168,124,146,133,2206,	0,39736,58693,63810,64118,64709,65228,65806,66963,68190,68381,68880,69011,69396,69713,70030,70244,70513,70797,71394,72238,72545,73073,75178,
chr1	9651730	9729114	XM_047422573.1	0	+	9710455	9727046	0	25	72,105,176,173,229,230,180,63,90,222,97,131,51,165,122,144,100,179,113,79,168,124,146,133,2206,	0,39736,58374,58693,63810,64118,64709,65315,65806,66963,68190,68381,68880,69014,69396,69713,70030,70244,70513,70797,71394,72238,72545,73073,75178,
chr1	9651730	9729114	XM_047422568.1	0	+	9710455	9727046	0	25	72,105,176,173,229,230,180,63,90,222,97,131,51,168,122,144,100,179,113,79,168,124,146,133,2206,	0,39736,58374,58693,63810,64118,64709,65315,65806,66963,68190,68381,68880,69011,69396,69713,70030,70244,70513,70797,71394,72238,72545,73073,75178,
chr1	9651730	9729114	XM_047422564.1	0	+	9710455	9727046	0	25	72,105,176,173,229,230,180,150,90,222,97,131,51,165,122,144,100,179,113,79,168,124,146,133,2206,	0,39736,58374,58693,63810,64118,64709,65228,65806,66963,68190,68381,68880,69014,69396,69713,70030,70244,70513,70797,71394,72238,72545,73073,75178,
chr1	9651730	9729114	XM_047422554.1	0	+	9710455	9727046	0	25	72,105,176,173,229,230,180,150,90,222,97,131,51,168,122,144,100,179,113,79,168,124,146,133,2206,	0,39736,58374,58693,63810,64118,64709,65228,65806,66963,68190,68381,68880,69011,69396,69713,70030,70244,70513,70797,71394,72238,72545,73073,75178,
chr1	9651730	9729114	XM_047422562.1	0	+	9710455	9727046	0	25	72,163,105,173,229,230,180,150,90,222,97,131,51,165,122,144,100,179,113,79,168,124,146,133,2206,	0,12865,39736,58693,63810,64118,64709,65228,65806,66963,68190,68381,68880,69014,69396,69713,70030,70244,70513,70797,71394,72238,72545,73073,75178,
chr1	9651730	9729114	XM_047422576.1	0	+	9710455	9727046	0	24	72,163,105,173,229,230,180,150,90,222,97,131,51,168,122,100,179,113,79,168,124,146,133,2206,	0,12865,39736,58693,63810,64118,64709,65228,65806,66963,68190,68381,68880,69011,69396,70030,70244,70513,70797,71394,72238,72545,73073,75178,
chr1	9651730	9729114	XM_047422552.1	0	+	9710455	9727046	0	25	72,163,105,173,229,230,180,150,90,222,97,131,51,168,122,144,100,179,113,79,168,124,146,133,2206,	0,12865,39736,58693,63810,64118,64709,65228,65806,66963,68190,68381,68880,69011,69396,69713,70030,70244,70513,70797,71394,72238,72545,73073,75178,
chr1	9687632	9729114	XM_047422572.1	0	+	9710455	9727046	0	24	681,105,173,229,230,180,63,90,222,97,131,51,165,122,144,100,179,113,79,168,124,146,133,2206,	0,3834,22791,27908,28216,28807,29413,29904,31061,32288,32479,32978,33112,33494,33811,34128,34342,34611,34895,35492,36336,36643,37171,39276,
chr1	9687632	9729114	XM_047422563.1	0	+	9710455	9727046	0	24	681,105,173,229,230,180,150,90,222,97,131,51,165,122,144,100,179,113,79,168,124,146,133,2206,	0,3834,22791,27908,28216,28807,29326,29904,31061,32288,32479,32978,33112,33494,33811,34128,34342,34611,34895,35492,36336,36643,37171,39276,
chr1	9687632	9729114	XM_047422550.1	0	+	9710455	9727046	0	24	681,105,173,229,230,180,150,90,222,97,131,51,168,122,144,100,179,113,79,168,124,146,133,2206,	0,3834,22791,27908,28216,28807,29326,29904,31061,32288,32479,32978,33109,33494,33811,34128,34342,34611,34895,35492,36336,36643,37171,39276,
chr1	9687632	9729114	XM_047422556.1	0	+	9710455	9727046	0	25	681,105,176,173,229,230,180,150,90,222,97,131,51,168,122,144,100,179,113,79,168,124,146,133,2206,	0,3834,22472,22791,27908,28216,28807,29326,29904,31061,32288,32479,32978,33109,33494,33811,34128,34342,34611,34895,35492,36336,36643,37171,39276,
chr1	9689543	9729114	XM_047422570.1	0	+	9710455	9727046	0	24	178,105,173,229,230,180,63,90,222,97,131,51,165,122,144,100,179,113,79,168,124,146,133,2206,	0,1923,20880,25997,26305,26896,27502,27993,29150,30377,30568,31067,31201,31583,31900,32217,32431,32700,32984,33581,34425,34732,35260,37365,
chr1	9689543	9729114	XM_047422566.1	0	+	9710455	9727046	0	24	178,105,173,229,230,180,63,90,222,97,131,51,168,122,144,100,179,113,79,168,124,146,133,2206,	0,1923,20880,25997,26305,26896,27502,27993,29150,30377,30568,31067,31198,31583,31900,32217,32431,32700,32984,33581,34425,34732,35260,37365,
chr1	9689543	9729114	NM_001350234.2	0	+	9710455	9727046	0	24	178,105,173,229,230,180,150,90,222,97,131,51,165,122,144,100,179,113,79,168,124,146,133,2206,	0,1923,20880,25997,26305,26896,27415,27993,29150,30377,30568,31067,31201,31583,31900,32217,32431,32700,32984,33581,34425,34732,35260,37365,
chr1	9689543	9729114	XM_047422575.1	0	+	9710455	9727046	0	23	178,105,173,229,230,180,150,90,222,97,131,51,168,122,100,179,113,79,168,124,146,133,2206,	0,1923,20880,25997,26305,26896,27415,27993,29150,30377,30568,31067,31198,31583,32217,32431,32700,32984,33581,34425,34732,35260,37365,
chr1	9689543	9729114	XM_006710687.3	0	+	9710455	9727046	0	24	178,105,173,229,230,180,150,90,222,97,131,51,168,122,144,100,179,113,79,168,124,146,133,2206,	0,1923,20880,25997,26305,26896,27415,27993,29150,30377,30568,31067,31198,31583,31900,32217,32431,32700,32984,33581,34425,34732,35260,37365,
chr1	9689812	9729114	XM_047422558.1	0	+	9710455	9727046	0	24	1014,105,173,229,230,180,150,90,222,97,131,51,168,122,144,100,179,113,79,168,124,146,133,2206,	0,1654,20611,25728,26036,26627,27146,27724,28881,30108,30299,30798,30929,31314,31631,31948,32162,32431,32715,33312,34156,34463,34991,37096,
chr1	9689998	9729114	XM_047422567.1	0	+	9710455	9727046	0	24	828,105,173,229,230,180,63,90,222,97,131,51,168,122,144,100,179,113,79,168,124,146,133,2206,	0,1468,20425,25542,25850,26441,27047,27538,28695,29922,30113,30612,30743,31128,31445,31762,31976,32245,32529,33126,33970,34277,34805,36910,
chr1	9691466	9728925	NM_001350235.1	0	+	9710455	9727046	0	23	105,173,229,230,180,63,90,222,97,131,51,168,122,144,100,179,113,79,168,124,146,133,2017,	0,18957,24074,24382,24973,25579,26070,27227,28454,28645,29144,29275,29660,29977,30294,30508,30777,31061,31658,32502,32809,33337,35442,
chr1	9693471	9729114	XM_047422560.1	0	+	9710455	9727046	0	23	100,173,229,230,180,150,90,222,97,131,51,168,122,144,100,179,113,79,168,124,146,133,2206,	0,16952,22069,22377,22968,23487,24065,25222,26449,26640,27139,27270,27655,27972,28289,28503,28772,29056,29653,30497,30804,31332,33437,
chr1	9693481	9729114	XM_047422559.1	0	+	9710455	9727046	0	24	90,176,173,229,230,180,150,90,222,97,131,51,168,122,144,100,179,113,79,168,124,146,133,2206,	0,16623,16942,22059,22367,22958,23477,24055,25212,26439,26630,27129,27260,27645,27962,28279,28493,28762,29046,29643,30487,30794,31322,33427,
chr1	9942922	9981766	XM_047428077.1	0	+	9972073	9981299	0	5	103,171,184,140,511,	0,29095,32669,38108,38333,
chr1	9942922	9985498	NM_001297778.1	0	+	9972073	9982701	0	5	103,171,184,140,3198,	0,29095,32669,38108,39378,
chr1	9943474	9981766	NM_001297779.2	0	+	9972073	9981299	0	5	41,171,184,140,511,	0,28543,32117,37556,37781,
chr1	9943474	9981766	XM_047428082.1	0	+	9972073	9981299	0	5	297,171,184,140,511,	0,28543,32117,37556,37781,
chr1	9943474	9985498	XM_011541971.2	0	+	9972073	9985143	0	5	41,171,184,140,363,	0,28543,32117,37556,41661,
chr1	9943474	9985498	NM_022787.4	0	+	9972073	9982701	0	5	41,171,184,140,3198,	0,28543,32117,37556,38826,
chr1	9943474	9985498	XM_017002107.3	0	+	9972073	9982701	0	5	297,171,184,140,3198,	0,28543,32117,37556,38826,
chr1	9943474	9996892	XM_017002108.3	0	+	9972073	9996724	0	5	41,171,184,140,182,	0,28543,32117,37556,53236,
chr1	9946012	9981766	XM_047428080.1	0	+	9972073	9981299	0	5	1495,171,184,140,511,	0,26005,29579,35018,35243,
chr1	9946012	9985498	XM_047428076.1	0	+	9972073	9982701	0	5	1495,171,184,140,3198,	0,26005,29579,35018,36288,
chr1	10032957	10171097	XM_011540489.4	0	+	10033670	10170363	0	26	737,187,136,88,145,229,387,153,142,101,115,84,57,117,99,114,199,139,100,128,99,236,127,145,135,803,	0,39070,62503,68150,69990,72558,73239,74264,84501,86555,89004,93836,96434,97542,97757,99411,102030,104109,111982,114005,116226,118368,125398,128184,135178,137337,
chr1	10032957	10171152	XM_011540490.3	0	+	10033670	10171137	0	26	737,187,136,88,145,229,387,153,142,101,115,84,57,117,99,114,199,139,100,128,99,236,127,145,135,48,	0,39070,62503,68150,69990,72558,73239,74264,84501,86555,89004,93836,96434,97542,97757,99411,102030,104109,111982,114005,116226,118368,125398,128184,135178,138147,
chr1	10032957	10181239	NM_006048.5	0	+	10033670	10179956	0	27	737,187,136,88,145,229,142,101,115,84,57,117,99,114,199,139,100,128,99,236,127,145,135,192,175,147,1345,	0,39070,62503,68150,69990,72558,84501,86555,89004,93836,96434,97542,97757,99411,102030,104109,111982,114005,116226,118368,125398,128184,135178,138180,145686,146458,146937,
chr1	10032957	10181239	NM_001105562.3	0	+	10033670	10179956	0	28	737,187,136,88,145,229,387,142,101,115,84,57,117,99,114,199,139,100,128,99,236,127,145,135,192,175,147,1345,	0,39070,62503,68150,69990,72558,73239,84501,86555,89004,93836,96434,97542,97757,99411,102030,104109,111982,114005,116226,118368,125398,128184,135178,138180,145686,146458,146937,
chr1	10032957	10181239	NM_001410744.1	0	+	10033670	10179956	0	29	737,187,136,88,145,229,387,153,142,101,115,84,57,117,99,114,199,139,100,128,99,236,127,145,135,192,175,147,1345,	0,39070,62503,68150,69990,72558,73239,74264,84501,86555,89004,93836,96434,97542,97757,99411,102030,104109,111982,114005,116226,118368,125398,128184,135178,138180,145686,146458,146937,
chr1	10049231	10181239	XM_047428018.1	0	+	10072180	10179956	0	29	124,187,136,88,145,229,387,153,142,101,115,84,57,117,99,114,199,139,100,128,99,236,127,145,135,192,175,147,1345,	0,22796,46229,51876,53716,56284,56965,57990,68227,70281,72730,77562,80160,81268,81483,83137,85756,87835,95708,97731,99952,102094,109124,111910,118904,121906,129412,130184,130663,
chr1	10210569	10308597	NM_183416.4	0	+	10232328	10304647	0	21	309,185,77,180,66,179,112,78,66,76,79,143,134,80,76,80,107,84,181,73,5435,	0,21680,45677,47923,51335,56810,57582,60932,61671,64858,65751,67416,71830,80512,81477,84516,85090,86012,86327,86604,92593,
chr1	10210569	10381603	NM_001365951.3	0	+	10232328	10376587	0	49	309,185,77,180,66,179,112,78,66,18,76,79,143,42,212,80,76,80,107,84,181,73,94,149,179,138,249,119,86,130,163,91,119,56,109,67,85,106,115,134,62,146,240,72,122,150,193,119,5059,	0,21680,45677,47923,51335,56810,57582,60932,61671,62444,64858,65751,67416,68527,71752,80512,81477,84516,85090,86012,86327,86604,109473,111139,113314,114188,115541,123950,126087,126504,126801,129199,131480,132662,135275,137191,138079,142061,150359,151122,152713,154530,154839,157897,160571,163746,164284,164685,165975,
chr1	10210705	10381603	NM_015074.3	0	+	10232328	10376587	0	47	173,185,77,180,66,179,112,78,66,76,79,143,134,80,76,80,107,84,181,73,94,149,179,138,249,119,86,130,163,91,119,56,109,67,85,106,115,134,62,146,240,72,122,150,193,119,5059,	0,21544,45541,47787,51199,56674,57446,60796,61535,64722,65615,67280,71694,80376,81341,84380,84954,85876,86191,86468,109337,111003,113178,114052,115405,123814,125951,126368,126665,129063,131344,132526,135139,137055,137943,141925,150223,150986,152577,154394,154703,157761,160435,163610,164148,164549,165839,
chr1	10211615	10381603	NM_001365952.1	0	+	10232328	10376587	0	49	123,185,77,180,66,179,112,78,66,18,76,79,143,42,212,80,76,80,107,84,181,73,94,149,179,138,249,119,86,130,163,91,119,56,109,67,85,106,115,134,62,146,240,72,122,150,193,119,5059,	0,20634,44631,46877,50289,55764,56536,59886,60625,61398,63812,64705,66370,67481,70706,79466,80431,83470,84044,84966,85281,85558,108427,110093,112268,113142,114495,122904,125041,125458,125755,128153,130434,131616,134229,136145,137033,141015,149313,150076,151667,153484,153793,156851,159525,162700,163238,163639,164929,
chr1	10520353	10630758	XM_047422542.1	0	+	10524456	10629987	0	9	3947,78,85,129,86,103,98,92,1228,	0,4052,15859,78884,97978,102665,103986,106918,109177,
chr1	10520983	10630758	XM_011541578.3	0	+	10524456	10629987	0	9	624,78,85,129,86,103,98,92,1228,	0,3422,15229,78254,97348,102035,103356,106288,108547,
chr1	10636603	10796646	XM_047423404.1	0	-	10638941	10693889	0	23	3456,300,142,152,172,199,339,123,155,64,136,842,173,165,91,69,835,489,39,53,157,149,83,	0,5419,6255,6556,8313,9524,11197,12466,12679,14088,14337,16773,17815,19045,20042,21904,23098,28479,57270,68888,124097,124353,159960,
chr1	10636603	10796646	XM_017001540.3	0	-	10638941	10693889	0	22	3456,300,142,152,172,199,339,123,155,64,136,842,173,165,91,69,835,489,39,53,157,83,	0,5419,6255,6556,8313,9524,11197,12466,12679,14088,14337,16773,17815,19045,20042,21904,23098,28479,57270,68888,124097,159960,
chr1	10636603	10796646	NM_001079843.3	0	-	10638941	10693889	0	21	3456,142,152,172,199,339,123,155,64,136,842,173,165,91,69,835,489,39,53,157,83,	0,6255,6556,8313,9524,11197,12466,12679,14088,14337,16773,17815,19045,20042,21904,23098,28479,57270,68888,124097,159960,
chr1	10647210	10796646	NM_017766.5	0	-	10647796	10693889	0	16	929,123,155,64,136,842,173,165,91,69,835,489,39,53,157,83,	0,1859,2072,3481,3730,6166,7208,8438,9435,11297,12491,17872,46663,58281,113490,149353,
chr1	11106534	11237759	XM_047416724.1	0	-	11107484	11234208	0	46	966,106,81,81,66,136,75,73,83,123,148,136,175,135,183,123,99,97,101,249,118,116,132,126,108,78,116,101,140,76,146,163,143,147,93,163,113,168,87,251,130,135,93,90,123,24,	0,1646,2755,3114,6317,7783,8278,8861,10469,14711,15444,17963,20087,20475,21089,21469,21919,22320,23203,23994,26545,27816,32769,32998,38113,38433,40141,43591,50617,60907,92723,93006,98026,102777,104279,105777,106261,106864,109613,122133,124390,124765,125901,126863,127608,131201,
chr1	11106534	11258572	XM_017000900.1	0	-	11107484	11256015	0	55	966,106,81,81,66,136,75,73,83,123,148,136,175,135,183,123,99,97,101,249,118,116,132,126,108,78,116,101,140,76,146,163,143,147,93,163,113,168,87,251,130,135,93,90,123,206,216,245,129,187,109,276,135,201,88,	0,1646,2755,3114,6317,7783,8278,8861,10469,14711,15444,17963,20087,20475,21089,21469,21919,22320,23203,23994,26545,27816,32769,32998,38113,38433,40141,43591,50617,60907,92723,93006,98026,102777,104279,105777,106261,106864,109613,122133,124390,124765,125901,126863,127608,131308,131867,133768,135018,136579,141090,141284,147304,149457,151950,
chr1	11106534	11262551	NM_001386500.1	0	-	11107484	11259409	0	58	966,106,81,81,66,136,75,73,83,123,148,136,175,135,183,123,99,97,101,249,118,116,132,126,108,78,116,101,140,76,146,163,143,147,93,163,113,168,87,251,130,135,93,90,123,206,216,245,129,187,109,276,135,201,233,109,203,107,	0,1646,2755,3114,6317,7783,8278,8861,10469,14711,15444,17963,20087,20475,21089,21469,21919,22320,23203,23994,26545,27816,32769,32998,38113,38433,40141,43591,50617,60907,92723,93006,98026,102777,104279,105777,106261,106864,109613,122133,124390,124765,125901,126863,127608,131308,131867,133768,135018,136579,141090,141284,147304,149457,150398,151950,152713,155910,
chr1	11106534	11262551	NM_004958.4	0	-	11107484	11259409	0	58	966,106,81,81,66,136,75,73,83,123,148,136,175,135,183,123,99,97,101,249,118,116,132,126,108,78,116,101,140,76,146,163,143,147,93,163,113,168,87,251,130,135,93,90,123,206,216,245,129,187,109,276,135,201,233,109,176,107,	0,1646,2755,3114,6317,7783,8278,8861,10469,14711,15444,17963,20087,20475,21089,21469,21919,22320,23203,23994,26545,27816,32769,32998,38113,38433,40141,43591,50617,60907,92723,93006,98026,102777,104279,105777,106261,106864,109613,122133,124390,124765,125901,126863,127608,131308,131867,133768,135018,136579,141090,141284,147304,149457,150398,151950,152713,155910,
chr1	11106534	11262551	NM_001386501.1	0	-	11107484	11243277	0	57	966,106,81,81,66,136,75,73,83,123,148,136,175,135,183,123,99,97,101,249,118,116,132,126,108,78,116,101,140,76,146,163,143,147,93,163,113,168,87,251,130,135,93,90,123,206,216,245,129,187,276,135,201,233,109,176,107,	0,1646,2755,3114,6317,7783,8278,8861,10469,14711,15444,17963,20087,20475,21089,21469,21919,22320,23203,23994,26545,27816,32769,32998,38113,38433,40141,43591,50617,60907,92723,93006,98026,102777,104279,105777,106261,106864,109613,122133,124390,124765,125901,126863,127608,131308,131867,133768,135018,136579,141284,147304,149457,150398,151950,152713,155910,
chr1	11114807	11262551	XM_047416721.1	0	-	11115414	11259409	0	51	80,73,123,148,136,175,135,183,123,99,97,101,249,118,116,132,126,108,78,116,101,140,76,146,163,143,147,93,163,113,168,87,251,130,135,93,90,123,206,216,245,129,187,109,276,135,201,233,109,176,107,	0,588,6438,7171,9690,11814,12202,12816,13196,13646,14047,14930,15721,18272,19543,24496,24725,29840,30160,31868,35318,42344,52634,84450,84733,89753,94504,96006,97504,97988,98591,101340,113860,116117,116492,117628,118590,119335,123035,123594,125495,126745,128306,132817,133011,139031,141184,142125,143677,144440,147637,
chr1	11115432	11262551	XR_007058581.1	0	-	11262551	11262551	0	51	36,83,274,148,136,175,135,183,123,99,97,101,249,118,116,132,126,108,78,116,101,140,76,146,163,143,147,93,163,113,168,87,251,130,135,93,90,123,206,216,245,129,187,109,276,135,201,233,109,176,107,	0,1571,5662,6546,9065,11189,11577,12191,12571,13021,13422,14305,15096,17647,18918,23871,24100,29215,29535,31243,34693,41719,52009,83825,84108,89128,93879,95381,96879,97363,97966,100715,113235,115492,115867,117003,117965,118710,122410,122969,124870,126120,127681,132192,132386,138406,140559,141500,143052,143815,147012,
chr1	11664199	11674354	NM_018438.6	0	+	11668658	11673851	0	6	56,289,127,96,136,740,	0,4456,7066,7728,9077,9415,
chr1	11664199	11674354	XM_005263448.6	0	+	11668658	11673851	0	6	224,289,127,96,136,740,	0,4456,7066,7728,9077,9415,
chr1	11664634	11674354	XM_005263451.6	0	+	11668658	11673851	0	6	101,289,127,96,136,740,	0,4021,6631,7293,8642,8980,
chr1	11664778	11674354	XM_005263449.6	0	+	11668658	11673851	0	6	50,289,127,96,136,740,	0,3877,6487,7149,8498,8836,
chr1	11664875	11674354	XM_011541232.4	0	+	11668658	11673851	0	6	73,289,127,96,136,740,	0,3780,6390,7052,8401,8739,
chr1	11785722	11802969	XM_005263463.5	0	-	11790679	11801389	0	11	5176,120,102,183,181,135,251,194,111,256,89,	0,5484,6555,8184,8635,9006,9375,10483,14489,15438,17158,
chr1	11785722	11803537	NM_001330358.2	0	-	11790679	11803514	0	12	5176,120,102,183,181,135,251,194,111,239,249,133,	0,5484,6555,8184,8635,9006,9375,10483,14489,15438,17158,17682,
chr1	11785722	11803537	XM_017001328.3	0	-	11790679	11803514	0	12	5026,120,102,183,181,135,251,194,111,239,249,133,	0,5484,6555,8184,8635,9006,9375,10483,14489,15438,17158,17682,
chr1	11785722	11803537	XM_011541496.4	0	-	11790539	11803514	0	12	4994,120,102,183,181,135,251,194,111,239,249,133,	0,5484,6555,8184,8635,9006,9375,10483,14489,15438,17158,17682,
chr1	11785722	11803537	NM_001410750.1	0	-	11790679	11803514	0	12	5176,120,102,183,181,135,251,194,111,239,246,133,	0,5484,6555,8184,8635,9006,9375,10483,14489,15438,17158,17682,
chr1	11785722	11803537	XM_047421174.1	0	-	11790539	11803514	0	12	4994,120,102,183,181,135,251,194,111,239,246,133,	0,5484,6555,8184,8635,9006,9375,10483,14489,15438,17158,17682,
chr1	11785722	11805964	XM_047421178.1	0	-	11790679	11803116	0	12	5176,120,102,183,181,135,251,194,111,239,246,618,	0,5484,6555,8184,8635,9006,9375,10483,14489,15438,17158,19624,
chr1	11785722	11805964	NM_005957.5	0	-	11790679	11803116	0	12	5176,120,102,183,181,135,251,194,111,239,249,77,	0,5484,6555,8184,8635,9006,9375,10483,14489,15438,17158,20165,
chr1	11785722	11805964	XM_047421180.1	0	-	11790679	11803116	0	12	5026,120,102,183,181,135,251,194,111,239,249,77,	0,5484,6555,8184,8635,9006,9375,10483,14489,15438,17158,20165,
chr1	11785722	11805964	XM_047421179.1	0	-	11790539	11803116	0	12	4994,120,102,183,181,135,251,194,111,239,249,77,	0,5484,6555,8184,8635,9006,9375,10483,14489,15438,17158,20165,
chr1	11785722	11805964	XM_005263462.5	0	-	11790679	11803116	0	12	5176,120,102,183,181,135,251,194,111,239,246,77,	0,5484,6555,8184,8635,9006,9375,10483,14489,15438,17158,20165,
chr1	11785722	11805964	XM_047421181.1	0	-	11790679	11803116	0	12	5026,120,102,183,181,135,251,194,111,239,246,77,	0,5484,6555,8184,8635,9006,9375,10483,14489,15438,17158,20165,
chr1	12166990	12209220	NM_001066.3	0	+	12167091	12207020	0	10	179,100,129,150,94,236,78,35,205,2481,	0,21805,23966,24783,25440,25872,26964,27593,34976,39749,
chr1	12166990	12209220	XM_011542063.3	0	+	12167091	12207020	0	10	179,100,129,150,94,236,78,35,205,2484,	0,21805,23966,24783,25440,25872,26964,27593,34976,39746,
chr1	12166990	12209220	XM_047429422.1	0	+	12167091	12207020	0	11	179,100,129,150,94,236,78,35,205,66,2481,	0,21805,23966,24783,25440,25872,26964,27593,34976,35516,39749,
chr1	12166990	12209220	XM_011542060.3	0	+	12167091	12207020	0	11	179,100,129,150,94,236,78,35,205,66,2484,	0,21805,23966,24783,25440,25872,26964,27593,34976,35516,39746,
chr1	12184527	12209220	XM_047429424.1	0	+	12188870	12207020	0	11	1963,100,129,150,94,236,78,35,205,66,2484,	0,4268,6429,7246,7903,8335,9427,10056,17439,17979,22209,
chr1	12187438	12209220	XM_047429423.1	0	+	12188058	12207020	0	11	677,100,129,150,94,236,78,35,205,66,2484,	0,1357,3518,4335,4992,5424,6516,7145,14528,15068,19298,
chr1	12230029	12512047	NM_018156.4	0	+	12234266	12509024	0	69	91,173,78,191,81,117,105,171,101,169,102,202,180,131,76,171,131,133,2214,152,1032,91,127,181,183,223,211,172,113,213,266,134,156,211,75,207,90,141,123,106,153,136,48,151,211,248,192,127,143,131,176,124,236,109,164,109,180,114,150,150,97,149,135,168,133,196,132,241,3155,	0,4161,12483,14216,14507,19193,23692,26303,26957,27905,30663,30918,31871,36851,37815,38676,40964,42973,45795,49469,52675,58193,60968,63494,69172,74476,78401,81424,81783,84085,88042,89467,91779,92506,93676,97618,99799,103196,105675,111750,112869,115344,116575,118793,119134,123944,125869,126368,128429,132690,133042,138438,139437,143720,148398,149458,152946,155230,156155,170151,171578,173795,185057,…
chr1	12230029	12512047	NM_015378.4	0	+	12234266	12509024	0	70	91,173,78,191,81,117,105,171,101,169,102,202,180,131,76,171,131,133,2214,152,1032,91,127,181,183,223,211,172,113,213,266,134,156,211,75,207,90,141,123,75,106,153,136,48,151,211,248,192,127,143,131,176,124,236,109,164,109,180,114,150,150,97,149,135,168,133,196,132,241,3155,	0,4161,12483,14216,14507,19193,23692,26303,26957,27905,30663,30918,31871,36851,37815,38676,40964,42973,45795,49469,52675,58193,60968,63494,69172,74476,78401,81424,81783,84085,88042,89467,91779,92506,93676,97618,99799,103196,105675,108201,111750,112869,115344,116575,118793,119134,123944,125869,126368,128429,132690,133042,138438,139437,143720,148398,149458,152946,155230,156155,170151,171578,173795,…
chr1	13368430	13371947	NM_001099790.5	0	-	13369066	13371900	0	3	1210,579,334,	0,2218,3183,
chr1	13474972	13514003	NM_001010847.2	0	-	13475845	13513593	0	2	1127,1041,	0,37990,
chr1	13492330	13514003	XM_047444690.1	0	-	13493722	13513593	0	2	1397,1041,	0,20632,
chr1	13700187	13788081	XM_047429995.1	0	+	13732873	13786527	0	8	113,118,104,153,127,111,4414,1567,	0,30812,32591,41817,49173,72890,78230,86327,
chr1	13700187	13816570	XM_047429994.1	0	+	13732873	13816547	0	8	113,118,104,153,127,111,4414,144,	0,30812,32591,41817,49173,72890,78230,116239,
chr1	13700187	13825079	NM_001135610.2	0	+	13715605	13823184	0	8	113,74,118,104,153,127,144,1921,	0,15353,30812,32591,41817,49173,116239,122971,
chr1	13700187	13825079	NM_001393986.1	0	+	13715605	13816547	0	10	113,74,118,104,153,127,111,4414,144,1921,	0,15353,30812,32591,41817,49173,72890,78230,116239,122971,
chr1	13703753	13788081	NM_015866.6	0	+	13715605	13786527	0	9	1892,74,118,104,153,127,111,4414,1567,	0,11787,27246,29025,38251,45607,69324,74664,82761,
chr1	13703753	13825079	NM_012231.5	0	+	13715605	13816547	0	10	1892,74,118,104,153,127,111,4414,144,1921,	0,11787,27246,29025,38251,45607,69324,74664,112673,119405,
chr1	13715540	13816570	XM_047429996.1	0	+	13717419	13816547	0	9	74,100,118,104,153,127,111,4414,144,	0,1785,15459,17238,26464,33820,57537,62877,100886,
chr1	13749414	13788081	NM_001007257.3	0	+	13773169	13786527	0	4	73,111,4414,1567,	0,23663,29003,37100,
chr1	13749414	13788081	NM_001393988.1	0	+	13773169	13786527	0	5	73,56,111,4414,1567,	0,19703,23663,29003,37100,
chr1	13749414	13788081	XM_047429998.1	0	+	13773169	13786527	0	5	73,67,111,4414,1567,	0,1005,23663,29003,37100,
chr1	13749414	13825079	NM_001393987.1	0	+	13773169	13816547	0	5	73,111,4414,144,1921,	0,23663,29003,67012,73744,
chr1	13749916	13816570	XM_017002261.3	0	+	13773169	13816547	0	4	238,111,4414,144,	0,23161,28501,66510,
chr1	13749916	13816570	XM_047429997.1	0	+	13773169	13816547	0	5	238,67,111,4414,144,	0,503,23161,28501,66510,
chr1	14283513	14311343	XR_007065475.1	0	+	14311343	14311343	0	3	222,10691,16650,	0,320,11180,
chr1	14348954	14419973	NR_149058.1	0	-	14419973	14419973	0	5	424,157,66,120,480,	0,1914,41731,42504,70539,
chr1	14924128	15118043	XM_047415858.1	0	+	14924551	15113024	0	14	622,192,137,171,190,131,51,124,206,119,232,102,167,5617,	0,36555,110620,119860,131962,136043,139443,141501,170051,170686,177414,179230,179894,188298,
chr1	14924153	15068152	NM_001018000.4	0	+	14924364	15065797	0	8	419,192,137,171,190,131,51,2523,	0,36530,110595,119835,131937,136018,139418,141476,
chr1	14924153	15068152	NM_001370229.2	0	+	14924551	15065797	0	8	597,192,137,171,190,131,51,2523,	0,36530,110595,119835,131937,136018,139418,141476,
chr1	14924153	15068155	XM_047415880.1	0	+	14924364	15065646	0	8	419,192,137,171,190,126,51,2526,	0,36530,110595,119835,131937,136018,139418,141476,
chr1	14924153	15118043	XM_011541075.3	0	+	14924364	15113024	0	14	419,192,137,171,190,131,51,124,206,119,232,102,167,5617,	0,36530,110595,119835,131937,136018,139418,141476,170026,170661,177389,179205,179869,188273,
chr1	14929739	15068152	NM_001370231.2	0	+	14960739	15065797	0	9	16,171,192,137,171,190,131,51,2523,	0,134,30944,105009,114249,126351,130432,133832,135890,
chr1	14929739	15068152	NM_001018001.3	0	+	14960739	15065797	0	8	305,192,137,171,190,131,51,2523,	0,30944,105009,114249,126351,130432,133832,135890,
chr1	14929739	15118043	XM_011541077.3	0	+	14960739	15113024	0	14	305,192,137,171,190,131,51,124,206,119,232,102,167,5617,	0,30944,105009,114249,126351,130432,133832,135890,164440,165075,171803,173619,174283,182687,
chr1	14945780	15118043	XM_011541076.3	0	+	14960739	15113024	0	14	393,192,137,171,190,131,51,124,206,119,232,102,167,5617,	0,14903,88968,98208,110310,114391,117791,119849,148399,149034,155762,157578,158242,166646,
chr1	15063725	15118043	XM_047415868.1	0	+	15063903	15113024	0	8	199,124,206,119,232,102,167,5617,	0,1904,30454,31089,37817,39633,40297,48701,
chr1	15152565	15220478	NM_001136217.2	0	+	15215087	15219743	0	3	219,537,1153,	0,62329,66760,
chr1	15152565	15220478	NM_001136216.2	0	+	15215087	15219743	0	4	219,73,537,1153,	0,57924,62329,66760,
chr1	15152565	15220478	XM_017001590.2	0	+	15215087	15219743	0	4	673,73,537,1153,	0,57924,62329,66760,
chr1	15152814	15220478	XM_011541676.2	0	+	15215087	15219743	0	4	419,75,537,1153,	0,57673,62080,66511,
chr1	15153746	15220478	NM_018022.3	0	+	15215087	15219743	0	3	208,537,1153,	0,61148,65579,
chr1	15153746	15220478	NM_001319665.2	0	+	15215087	15219393	0	4	208,73,537,1149,	0,56743,61148,65583,
chr1	15153746	15220478	NM_001136218.2	0	+	15215087	15219743	0	4	208,73,537,1153,	0,56743,61148,65579,
chr1	15153746	15220478	NR_135082.2	0	+	15220478	15220478	0	3	208,349,1153,	0,61148,65579,
chr1	15192535	15220478	XM_005245919.1	0	+	15215087	15219743	0	4	14,73,537,1153,	0,17954,22359,26790,
chr1	15236520	15349147	XM_011540598.4	0	+	15236724	15349067	0	18	241,107,207,268,110,237,124,131,90,105,108,84,153,196,153,108,108,106,	0,15250,35802,52878,60163,64684,72092,76536,79857,81303,87931,90538,91756,92825,105215,108562,108895,112521,
chr1	15236520	15364317	XM_011540597.4	0	+	15236724	15363801	0	24	241,107,207,268,110,237,124,131,90,105,108,84,153,196,71,153,108,108,108,108,174,226,85,577,	0,15250,35802,52878,60163,64684,72092,76536,79857,81303,87931,90538,91756,92825,102960,105215,108562,108895,112521,116356,121589,123957,126121,127220,
chr1	15236520	15367550	XM_017000214.3	0	+	15236724	15365882	0	24	241,107,207,268,110,237,124,131,90,105,108,84,153,196,71,153,108,108,108,108,174,226,107,88,	0,15250,35802,52878,60163,64684,72092,76536,79857,81303,87931,90538,91756,92825,102960,105215,108562,108895,112521,116356,121589,123957,129306,130942,
chr1	15236520	15367550	XM_017000213.2	0	+	15236724	15365882	0	25	241,107,207,268,110,237,124,131,90,105,108,84,153,196,71,153,108,108,108,108,174,226,85,64,88,	0,15250,35802,52878,60163,64684,72092,76536,79857,81303,87931,90538,91756,92825,102960,105215,108562,108895,112521,116356,121589,123957,126121,129349,130942,
chr1	15236520	15383280	XM_017000212.3	0	+	15236724	15383158	0	32	241,107,207,268,110,237,124,131,90,105,108,84,153,196,71,153,108,108,108,108,174,226,85,107,160,133,130,128,96,221,166,125,	0,15250,35802,52878,60163,64684,72092,76536,79857,81303,87931,90538,91756,92825,102960,105215,108562,108895,112521,116356,121589,123957,126121,129306,130942,132849,137981,139082,144180,144710,145507,146635,
chr1	15236520	15383861	XM_017000210.3	0	+	15236724	15383284	0	33	241,107,207,268,110,237,124,131,90,105,108,84,153,196,71,153,108,108,108,108,174,226,85,107,160,133,130,128,96,221,166,142,55,	0,15250,35802,52878,60163,64684,72092,76536,79857,81303,87931,90538,91756,92825,102960,105215,108562,108895,112521,116356,121589,123957,126121,129306,130942,132849,137981,139082,144180,144710,145507,146740,147286,
chr1	15236520	15398328	XM_047443801.1	0	+	15236724	15397413	0	31	241,107,207,268,110,237,124,131,90,105,84,153,196,71,153,108,108,108,108,174,226,85,107,160,133,130,128,96,221,166,1032,	0,15250,35802,52878,60163,64684,72092,76536,79857,81303,90538,91756,92825,102960,105215,108562,108895,112521,116356,121589,123957,126121,129306,130942,132849,137981,139082,144180,144710,145507,160776,
chr1	15236520	15398328	XM_017000211.3	0	+	15236724	15397413	0	31	241,107,207,268,110,237,124,131,90,105,108,84,153,196,71,153,108,108,108,174,226,85,107,160,133,127,128,96,221,166,1032,	0,15250,35802,52878,60163,64684,72092,76536,79857,81303,87931,90538,91756,92825,102960,105215,108562,108895,116356,121589,123957,126121,129306,130942,132849,137984,139082,144180,144710,145507,160776,
chr1	15236520	15398328	XM_047443790.1	0	+	15236724	15397413	0	32	241,107,207,268,110,237,124,131,90,105,108,84,153,196,71,153,108,108,108,174,226,85,107,160,133,130,128,96,221,166,54,1032,	0,15250,35802,52878,60163,64684,72092,76536,79857,81303,87931,90538,91756,92825,102960,105215,108562,108895,116356,121589,123957,126121,129306,130942,132849,137981,139082,144180,144710,145507,154689,160776,
chr1	15236520	15398328	XM_047443774.1	0	+	15236724	15397413	0	32	241,107,207,268,110,237,124,131,90,105,108,84,153,196,71,153,108,108,108,108,174,226,85,107,160,133,127,128,96,221,166,1032,	0,15250,35802,52878,60163,64684,72092,76536,79857,81303,87931,90538,91756,92825,102960,105215,108562,108895,112521,116356,121589,123957,126121,129306,130942,132849,137984,139082,144180,144710,145507,160776,
chr1	15236520	15398328	XM_047443743.1	0	+	15236724	15397413	0	33	241,107,207,268,110,237,124,131,90,105,108,84,153,196,71,153,108,108,108,108,174,226,85,107,160,133,127,128,96,221,166,54,1032,	0,15250,35802,52878,60163,64684,72092,76536,79857,81303,87931,90538,91756,92825,102960,105215,108562,108895,112521,116356,121589,123957,126121,129306,130942,132849,137984,139082,144180,144710,145507,154689,160776,
chr1	15236520	15398328	XM_011540588.4	0	+	15236724	15397413	0	32	241,107,207,268,110,237,124,131,90,105,108,84,153,196,71,153,108,108,108,108,174,226,85,107,160,133,130,128,96,221,166,1032,	0,15250,35802,52878,60163,64684,72092,76536,79857,81303,87931,90538,91756,92825,102960,105215,108562,108895,112521,116356,121589,123957,126121,129306,130942,132849,137981,139082,144180,144710,145507,160776,
chr1	15236520	15398328	XM_024452887.2	0	+	15236724	15397413	0	33	241,107,207,268,110,237,124,131,90,105,108,84,153,196,71,153,108,108,108,108,174,226,85,107,160,133,130,128,96,221,166,54,1032,	0,15250,35802,52878,60163,64684,72092,76536,79857,81303,87931,90538,91756,92825,102960,105215,108562,108895,112521,116356,121589,123957,126121,129306,130942,132849,137981,139082,144180,144710,145507,154689,160776,
chr1	15236520	15398328	XM_047443776.1	0	+	15236724	15388372	0	35	241,107,207,268,110,237,124,131,90,105,108,84,153,196,71,153,108,108,108,108,174,226,85,107,160,133,130,128,96,221,166,81,77,54,1032,	0,15250,35802,52878,60163,64684,72092,76536,79857,81303,87931,90538,91756,92825,102960,105215,108562,108895,112521,116356,121589,123957,126121,129306,130942,132849,137981,139082,144180,144710,145507,151530,151825,154689,160776,
chr1	15236520	15398328	XM_011540584.4	0	+	15236724	15388380	0	36	241,107,207,268,110,237,124,131,90,105,108,84,153,196,71,153,108,108,108,108,174,226,85,107,160,133,130,128,96,221,166,124,81,77,54,1032,	0,15250,35802,52878,60163,64684,72092,76536,79857,81303,87931,90538,91756,92825,102960,105215,108562,108895,112521,116356,121589,123957,126121,129306,130942,132849,137981,139082,144180,144710,145507,147286,151530,151825,154689,160776,
chr1	15236520	15398328	XM_024452912.2	0	+	15236724	15383197	0	33	241,107,207,268,110,237,124,131,90,105,108,84,153,196,71,153,108,108,108,108,174,226,85,107,160,133,130,128,96,221,166,244,1032,	0,15250,35802,52878,60163,64684,72092,76536,79857,81303,87931,90538,91756,92825,102960,105215,108562,108895,112521,116356,121589,123957,126121,129306,130942,132849,137981,139082,144180,144710,145507,146638,160776,
chr1	15236520	15398328	XM_047443798.1	0	+	15236724	15383197	0	34	241,107,207,268,110,237,124,131,90,105,108,84,153,196,71,153,108,108,108,108,174,226,85,107,160,133,130,128,96,221,166,244,54,1032,	0,15250,35802,52878,60163,64684,72092,76536,79857,81303,87931,90538,91756,92825,102960,105215,108562,108895,112521,116356,121589,123957,126121,129306,130942,132849,137981,139082,144180,144710,145507,146638,154689,160776,
chr1	15236520	15398328	XM_024452903.2	0	+	15236724	15383197	0	34	241,107,207,268,110,237,124,131,90,105,108,84,153,196,71,153,108,108,108,108,174,226,85,107,160,133,130,128,96,221,166,244,55,1032,	0,15250,35802,52878,60163,64684,72092,76536,79857,81303,87931,90538,91756,92825,102960,105215,108562,108895,112521,116356,121589,123957,126121,129306,130942,132849,137981,139082,144180,144710,145507,146638,147286,160776,
chr1	15236520	15400283	XM_017000207.3	0	+	15236724	15397394	0	35	241,107,207,268,110,124,131,90,105,108,84,153,196,71,153,108,108,108,108,174,226,85,107,160,133,130,128,96,221,166,124,81,54,153,330,	0,15250,35802,52878,60163,72092,76536,79857,81303,87931,90538,91756,92825,102960,105215,108562,108895,112521,116356,121589,123957,126121,129306,130942,132849,137981,139082,144180,144710,145507,147286,151530,154689,160776,163433,
chr1	15236520	15400283	XM_017000205.2	0	+	15236724	15397394	0	34	241,107,207,268,110,237,124,131,108,84,153,196,71,153,108,108,108,108,174,226,85,107,160,133,130,128,96,221,166,124,81,54,153,330,	0,15250,35802,52878,60163,64684,72092,76536,87931,90538,91756,92825,102960,105215,108562,108895,112521,116356,121589,123957,126121,129306,130942,132849,137981,139082,144180,144710,145507,147286,151530,154689,160776,163433,
chr1	15236520	15400283	XM_017000202.2	0	+	15236724	15397394	0	35	241,107,207,268,110,237,124,131,90,105,84,153,196,71,153,108,108,108,108,174,226,85,107,160,133,130,128,96,221,166,124,81,54,153,330,	0,15250,35802,52878,60163,64684,72092,76536,79857,81303,90538,91756,92825,102960,105215,108562,108895,112521,116356,121589,123957,126121,129306,130942,132849,137981,139082,144180,144710,145507,147286,151530,154689,160776,163433,
chr1	15236520	15400283	XM_024452918.2	0	+	15236724	15397413	0	32	241,107,207,268,110,237,124,131,90,105,108,84,153,196,158,108,108,108,108,174,226,85,107,160,133,130,128,96,221,166,153,330,	0,15250,35802,52878,60163,64684,72092,76536,79857,81303,87931,90538,91756,92825,105215,108562,108895,112521,116356,121589,123957,126121,129306,130942,132849,137981,139082,144180,144710,145507,160776,163433,
chr1	15236520	15400283	XM_011540576.3	0	+	15236724	15397394	0	36	241,107,207,268,110,237,124,131,90,105,108,84,153,196,71,153,108,108,108,108,174,226,85,107,160,133,127,128,96,221,166,124,81,54,153,330,	0,15250,35802,52878,60163,64684,72092,76536,79857,81303,87931,90538,91756,92825,102960,105215,108562,108895,112521,116356,121589,123957,126121,129306,130942,132849,137984,139082,144180,144710,145507,147286,151530,154689,160776,163433,
chr1	15236520	15400283	XM_017000203.3	0	+	15236724	15397413	0	34	241,107,207,268,110,237,124,131,90,105,108,84,153,196,71,153,108,108,108,108,174,226,85,107,160,133,130,128,96,221,166,81,153,330,	0,15250,35802,52878,60163,64684,72092,76536,79857,81303,87931,90538,91756,92825,102960,105215,108562,108895,112521,116356,121589,123957,126121,129306,130942,132849,137981,139082,144180,144710,145507,151530,160776,163433,
chr1	15236520	15400283	XM_011540582.4	0	+	15236724	15397413	0	35	241,107,207,268,110,237,124,131,90,105,108,84,153,196,71,153,108,108,108,108,174,226,85,107,160,133,130,128,96,221,166,81,54,153,187,	0,15250,35802,52878,60163,64684,72092,76536,79857,81303,87931,90538,91756,92825,102960,105215,108562,108895,112521,116356,121589,123957,126121,129306,130942,132849,137981,139082,144180,144710,145507,151530,154689,160776,163576,
chr1	15236520	15400283	XM_011540581.4	0	+	15236724	15397413	0	35	241,107,207,268,110,237,124,131,90,105,108,84,153,196,71,153,108,108,108,108,174,226,85,107,160,133,130,128,96,221,166,81,54,153,330,	0,15250,35802,52878,60163,64684,72092,76536,79857,81303,87931,90538,91756,92825,102960,105215,108562,108895,112521,116356,121589,123957,126121,129306,130942,132849,137981,139082,144180,144710,145507,151530,154689,160776,163433,
chr1	15236520	15400283	XM_017000206.3	0	+	15236724	15397394	0	34	241,107,207,268,110,237,124,131,90,105,108,84,153,196,71,153,108,108,108,108,174,226,85,107,160,133,130,128,96,221,166,55,153,330,	0,15250,35802,52878,60163,64684,72092,76536,79857,81303,87931,90538,91756,92825,102960,105215,108562,108895,112521,116356,121589,123957,126121,129306,130942,132849,137981,139082,144180,144710,145507,147286,160776,163433,
chr1	15236520	15400283	XM_017000201.2	0	+	15236724	15397394	0	36	241,107,207,268,110,237,124,131,90,105,108,84,153,196,71,153,108,108,108,108,174,226,85,107,160,133,130,128,96,221,166,55,81,54,153,330,	0,15250,35802,52878,60163,64684,72092,76536,79857,81303,87931,90538,91756,92825,102960,105215,108562,108895,112521,116356,121589,123957,126121,129306,130942,132849,137981,139082,144180,144710,145507,147286,151530,154689,160776,163433,
chr1	15236520	15400283	XM_017000200.2	0	+	15236724	15397394	0	35	241,107,207,268,110,237,124,131,90,105,108,84,153,196,71,153,108,108,108,108,174,226,85,107,160,133,130,128,96,221,166,124,81,153,330,	0,15250,35802,52878,60163,64684,72092,76536,79857,81303,87931,90538,91756,92825,102960,105215,108562,108895,112521,116356,121589,123957,126121,129306,130942,132849,137981,139082,144180,144710,145507,147286,151530,160776,163433,
chr1	15236520	15400283	XM_017000199.3	0	+	15236724	15397394	0	36	241,107,207,268,110,237,124,131,90,105,108,84,153,196,71,153,108,108,108,108,174,226,85,107,160,133,130,128,96,221,166,124,81,54,153,187,	0,15250,35802,52878,60163,64684,72092,76536,79857,81303,87931,90538,91756,92825,102960,105215,108562,108895,112521,116356,121589,123957,126121,129306,130942,132849,137981,139082,144180,144710,145507,147286,151530,154689,160776,163576,
chr1	15236520	15400283	XM_017000198.3	0	+	15236724	15397394	0	36	241,107,207,268,110,237,124,131,90,105,108,84,153,196,71,153,108,108,108,108,174,226,85,107,160,133,130,128,96,221,166,124,81,54,153,330,	0,15250,35802,52878,60163,64684,72092,76536,79857,81303,87931,90538,91756,92825,102960,105215,108562,108895,112521,116356,121589,123957,126121,129306,130942,132849,137981,139082,144180,144710,145507,147286,151530,154689,160776,163433,
chr1	15236520	15403010	XM_047443734.1	0	+	15236724	15397413	0	35	241,107,207,268,110,237,124,131,90,105,108,84,153,196,71,153,108,108,108,108,174,226,85,107,160,133,130,128,96,221,166,81,54,153,2256,	0,15250,35802,52878,60163,64684,72092,76536,79857,81303,87931,90538,91756,92825,102960,105215,108562,108895,112521,116356,121589,123957,126121,129306,130942,132849,137981,139082,144180,144710,145507,151530,154689,160776,164234,
chr1	15247222	15348124	XM_047443846.1	0	+	15251784	15345993	0	18	173,107,268,110,237,124,131,90,105,108,84,153,196,71,153,108,108,2305,	0,4548,42176,49461,53982,61390,65834,69155,70601,77229,79836,81054,82123,92258,94513,97860,98193,98597,
chr1	15247222	15349147	XM_047443847.1	0	+	15251784	15349067	0	18	173,107,207,268,110,237,124,131,90,105,108,84,153,196,153,108,108,106,	0,4548,25100,42176,49461,53982,61390,65834,69155,70601,77229,79836,81054,82123,94513,97860,98193,101819,
chr1	15247222	15398328	NM_001391957.1	0	+	15251784	15397413	0	34	173,107,207,268,110,237,124,131,90,105,108,84,153,196,71,153,108,108,108,108,174,226,85,107,160,133,130,128,96,221,166,81,54,1032,	0,4548,25100,42176,49461,53982,61390,65834,69155,70601,77229,79836,81054,82123,92258,94513,97860,98193,101819,105654,110887,113255,115419,118604,120240,122147,127279,128380,133478,134008,134805,140828,143987,150074,
chr1	15247222	15400283	XM_024452898.2	0	+	15251784	15397394	0	35	173,107,268,110,237,124,131,90,105,108,84,153,196,71,153,108,108,108,108,174,226,85,107,160,133,130,128,96,221,166,124,81,54,153,330,	0,4548,42176,49461,53982,61390,65834,69155,70601,77229,79836,81054,82123,92258,94513,97860,98193,101819,105654,110887,113255,115419,118604,120240,122147,127279,128380,133478,134008,134805,136584,140828,143987,150074,152731,
chr1	15247222	15400283	XM_047443737.1	0	+	15251784	15397394	0	35	173,107,207,268,110,237,124,131,90,105,84,153,196,71,153,108,108,108,108,174,226,85,107,160,133,130,128,96,221,166,124,81,54,153,330,	0,4548,25100,42176,49461,53982,61390,65834,69155,70601,79836,81054,82123,92258,94513,97860,98193,101819,105654,110887,113255,115419,118604,120240,122147,127279,128380,133478,134008,134805,136584,140828,143987,150074,152731,
chr1	15247222	15400283	XM_011540577.3	0	+	15251784	15397394	0	36	173,107,207,268,110,237,124,131,90,105,108,84,153,196,71,153,108,108,108,108,174,226,85,107,160,133,130,128,96,221,166,124,81,54,153,330,	0,4548,25100,42176,49461,53982,61390,65834,69155,70601,77229,79836,81054,82123,92258,94513,97860,98193,101819,105654,110887,113255,115419,118604,120240,122147,127279,128380,133478,134008,134805,136584,140828,143987,150074,152731,
chr1	15247224	15398127	NM_052929.2	0	+	15251784	15397413	0	31	171,107,207,268,110,237,124,131,90,105,108,84,153,196,158,108,108,108,108,174,226,85,107,160,133,130,128,96,221,166,831,	0,4546,25098,42174,49459,53980,61388,65832,69153,70599,77227,79834,81052,82121,94511,97858,98191,101817,105652,110885,113253,115417,118602,120238,122145,127277,128378,133476,134006,134803,150072,
chr1	15272441	15400283	XM_011540592.2	0	+	15287145	15397394	0	35	88,127,268,110,237,124,131,90,105,108,84,153,196,71,153,108,108,108,108,174,226,85,107,160,133,130,128,96,221,166,124,81,54,153,330,	0,14589,16957,24242,28763,36171,40615,43936,45382,52010,54617,55835,56904,67039,69294,72641,72974,76600,80435,85668,88036,90200,93385,95021,96928,102060,103161,108259,108789,109586,111365,115609,118768,124855,127512,
chr1	15289594	15400283	XM_011540595.2	0	+	15296697	15397394	0	33	72,164,237,124,131,90,105,108,84,153,196,71,153,108,108,108,108,174,226,85,107,160,133,130,128,96,221,166,124,81,54,153,330,	0,7035,11610,19018,23462,26783,28229,34857,37464,38682,39751,49886,52141,55488,55821,59447,63282,68515,70883,73047,76232,77868,79775,84907,86008,91106,91636,92433,94212,98456,101615,107702,110359,
chr1	15305736	15398328	XM_047443835.1	0	+	15305786	15397413	0	27	83,124,131,90,105,108,84,153,196,71,153,108,108,108,108,174,226,85,107,160,133,127,128,96,221,166,1032,	0,2876,7320,10641,12087,18715,21322,22540,23609,33744,35999,39346,39679,43305,47140,52373,54741,56905,60090,61726,63633,68768,69866,74964,75494,76291,91560,
chr1	15314447	15400283	XM_011540596.3	0	+	15317835	15397394	0	29	151,90,105,108,84,153,196,71,153,108,108,108,108,174,226,85,107,160,133,130,128,96,221,166,124,81,54,153,330,	0,1930,3376,10004,12611,13829,14898,25033,27288,30635,30968,34594,38429,43662,46030,48194,51379,53015,54922,60054,61155,66253,66783,67580,69359,73603,76762,82849,85506,
chr1	15326679	15343883	NR_148918.1	0	-	15343883	15343883	0	2	3004,108,	0,17096,
chr1	15326679	15343883	NR_148919.1	0	-	15343883	15343883	0	2	3001,108,	0,17096,
chr1	15334523	15340926	XR_007065480.1	0	-	15340926	15340926	0	3	3930,168,547,	0,4272,5856,
chr1	15456731	15472091	NM_033440.3	0	+	15456753	15472007	0	8	62,89,98,129,137,146,153,102,	0,354,4829,6001,6654,9267,10654,15258,
chr1	15463514	15467505	XR_002958256.2	0	-	15467505	15467505	0	3	234,791,366,	0,567,3625,
chr1	15588221	15603543	XR_007065483.1	0	-	15603543	15603543	0	3	221,135,455,	0,7628,14867,
chr1	15847706	15940456	NM_015001.3	0	+	15848067	15939427	0	15	444,321,477,161,201,152,126,114,114,101,8176,483,195,159,1161,	0,25109,28495,61614,63394,68421,71219,71697,73163,74542,80384,89456,90105,91011,91589,
chr1	16246839	16352480	XM_047422751.1	0	-	16250669	16315418	0	12	4946,117,57,97,111,154,135,117,267,291,142,226,	0,5448,6256,6795,8871,9766,47943,58963,68329,69597,81868,105415,
chr1	16246839	16352480	XM_047422750.1	0	-	16250669	16315418	0	12	4946,117,57,97,111,154,135,117,267,135,142,226,	0,5448,6256,6795,8871,9766,47943,58963,68329,69597,81868,105415,
chr1	16246839	16352480	XM_047422747.1	0	-	16250669	16315418	0	12	4946,117,57,97,111,154,135,117,267,135,74,226,	0,5448,6256,6795,8871,9766,47943,58963,68329,69597,81868,105415,
chr1	16246839	16352480	NM_018994.3	0	-	16250669	16315418	0	10	4946,117,57,97,111,154,135,117,267,226,	0,5448,6256,6795,8871,9766,47943,58963,68329,105415,
chr1	16252361	16352480	XM_047422752.1	0	-	16253142	16315418	0	9	43,86,97,111,154,135,117,267,226,	0,734,1273,3349,4244,42421,53441,62807,99893,
chr1	16367241	16398145	NM_001271869.2	0	+	16367257	16395140	0	4	67,50,252,3108,	0,24133,25989,27796,
chr1	16367241	16398145	NM_001114600.3	0	+	16367257	16395140	0	4	67,50,255,3108,	0,24133,25986,27796,
chr1	16367241	16398145	NR_073500.2	0	+	16398145	16398145	0	2	67,3108,	0,27796,
chr1	16367241	16398145	NR_073503.2	0	+	16398145	16398145	0	3	67,252,3108,	0,25989,27796,
chr1	16367241	16398145	NR_073502.2	0	+	16398145	16398145	0	3	67,255,3108,	0,25986,27796,
chr1	16367241	16398145	NR_073501.2	0	+	16398145	16398145	0	5	67,71,50,255,3108,	0,19813,24133,25986,27796,
chr1	16632278	16646683	XR_008485581.1	0	-	16646683	16646683	0	4	93,252,118,25,	0,816,10749,14380,
chr1	16645573	16650420	NR_027504.1	0	+	16650420	16650420	0	14	105,147,113,137,117,119,881,37,161,78,147,107,140,347,	0,795,1023,1406,1624,1889,2210,3182,3307,3600,3805,4033,4236,4500,
chr1	17018721	17054032	NM_003000.3	0	-	17018880	17054019	0	8	237,123,102,117,137,86,128,85,	0,3886,5251,9027,9878,14338,26039,35226,
chr1	17018751	17054032	NM_001407361.1	0	-	17018880	17054019	0	8	207,123,102,117,83,86,128,85,	0,3856,5221,8997,9902,14308,26009,35196,
chr1	17406759	17438536	NM_001136204.3	0	-	17409089	17438514	0	12	2435,78,73,106,181,167,115,89,132,144,94,307,	0,3214,5362,6313,6777,9720,13954,15443,15945,18781,22346,31470,
chr1	17406759	17439677	NM_018715.4	0	-	17409089	17438514	0	13	2435,78,73,106,181,167,115,89,132,144,94,293,133,	0,3214,5362,6313,6777,9720,13954,15443,15945,18781,22346,31470,32785,
chr1	17513434	17697875	XM_024448061.2	0	+	17580595	17697380	0	28	89,80,186,34,92,84,179,109,116,78,180,117,93,174,146,15,182,116,128,101,122,87,224,155,149,175,123,1028,	0,67118,74025,75011,88692,90073,94364,102659,105895,108429,109561,110952,112521,113895,118886,121113,121400,124453,125127,126767,135119,141201,142444,143119,151012,174138,181723,183413,
chr1	17520196	17697875	XM_047424111.1	0	+	17580595	17697380	0	27	262,80,186,34,92,84,176,109,107,78,180,117,93,174,146,182,116,128,101,122,87,224,155,149,175,123,1028,	0,60356,67263,68249,81930,83311,87605,95897,99142,101667,102799,104190,105759,107133,112124,114638,117691,118365,120005,128357,134439,135682,136357,144250,167376,174961,176651,
chr1	17520196	17697875	XM_006710731.1	0	+	17580595	17697380	0	28	262,80,186,34,92,84,176,109,116,78,180,117,93,174,146,15,182,116,128,101,122,87,224,155,149,175,123,1028,	0,60356,67263,68249,81930,83311,87605,95897,99133,101667,102799,104190,105759,107133,112124,114351,114638,117691,118365,120005,128357,134439,135682,136357,144250,167376,174961,176651,
chr1	17520196	17697875	XM_047424089.1	0	+	17580595	17697380	0	27	262,80,186,34,92,84,179,109,107,78,180,117,93,174,146,182,116,128,101,122,87,224,155,149,175,123,1028,	0,60356,67263,68249,81930,83311,87602,95897,99142,101667,102799,104190,105759,107133,112124,114638,117691,118365,120005,128357,134439,135682,136357,144250,167376,174961,176651,
chr1	17520196	17697875	XM_006710728.1	0	+	17580595	17697380	0	28	262,80,186,34,92,84,179,109,116,78,180,117,93,174,146,15,182,116,128,101,122,87,224,155,149,175,123,1028,	0,60356,67263,68249,81930,83311,87602,95897,99133,101667,102799,104190,105759,107133,112124,114351,114638,117691,118365,120005,128357,134439,135682,136357,144250,167376,174961,176651,
chr1	17539303	17697875	XM_047424100.1	0	+	17580595	17697380	0	27	135,80,186,34,92,84,176,109,107,78,180,117,93,174,146,182,116,128,101,122,87,224,155,149,175,123,1028,	0,41249,48156,49142,62823,64204,68498,76790,80035,82560,83692,85083,86652,88026,93017,95531,98584,99258,100898,109250,115332,116575,117250,125143,148269,155854,157544,
chr1	17539419	17697875	XM_047424075.1	0	+	17580595	17697380	0	28	19,80,186,34,92,84,179,109,116,78,180,117,93,174,146,15,182,116,128,101,122,87,224,155,149,175,123,1028,	0,41133,48040,49026,62707,64088,68379,76674,79910,82444,83576,84967,86536,87910,92901,95128,95415,98468,99142,100782,109134,115216,116459,117134,125027,148153,155738,157428,
chr1	17539697	17697869	NM_018125.4	0	+	17580595	17697380	0	29	253,80,186,34,92,84,176,117,109,107,78,180,117,93,174,146,15,182,116,128,101,122,87,224,155,149,175,123,1022,	0,40855,47762,48748,62429,63810,68104,73360,76396,79641,82166,83298,84689,86258,87632,92623,94850,95137,98190,98864,100504,108856,114938,116181,116856,124749,147875,155460,157150,
chr1	17539697	17697875	XM_017001617.2	0	+	17580595	17697380	0	27	253,80,186,34,92,84,176,109,107,78,180,117,93,174,146,182,116,128,101,122,87,224,155,149,175,123,1028,	0,40855,47762,48748,62429,63810,68104,76396,79641,82166,83298,84689,86258,87632,92623,95137,98190,98864,100504,108856,114938,116181,116856,124749,147875,155460,157150,
chr1	17539697	17697875	XM_005245925.3	0	+	17580595	17697380	0	28	253,80,186,34,92,84,176,109,107,78,180,117,93,174,146,15,182,116,128,101,122,87,224,155,149,175,123,1028,	0,40855,47762,48748,62429,63810,68104,76396,79641,82166,83298,84689,86258,87632,92623,94850,95137,98190,98864,100504,108856,114938,116181,116856,124749,147875,155460,157150,
chr1	17539697	17697875	XM_006710729.2	0	+	17580595	17697380	0	28	253,80,186,34,92,84,176,109,116,78,180,117,93,174,146,15,182,116,128,101,122,87,224,155,149,175,123,1028,	0,40855,47762,48748,62429,63810,68104,76396,79632,82166,83298,84689,86258,87632,92623,94850,95137,98190,98864,100504,108856,114938,116181,116856,124749,147875,155460,157150,
chr1	17539697	17697875	XM_047424093.1	0	+	17580595	17697380	0	27	253,80,186,34,92,84,179,109,107,78,180,117,93,174,146,182,116,128,101,122,87,224,155,149,175,123,1028,	0,40855,47762,48748,62429,63810,68101,76396,79641,82166,83298,84689,86258,87632,92623,95137,98190,98864,100504,108856,114938,116181,116856,124749,147875,155460,157150,
chr1	17539697	17697875	XM_005245923.3	0	+	17580595	17697380	0	28	253,80,186,34,92,84,179,109,116,78,180,117,93,174,146,15,182,116,128,101,122,87,224,155,149,175,123,1028,	0,40855,47762,48748,62429,63810,68101,76396,79632,82166,83298,84689,86258,87632,92623,94850,95137,98190,98864,100504,108856,114938,116181,116856,124749,147875,155460,157150,
chr1	17539697	17697869	NR_137288.2	0	+	17697869	17697869	0	29	253,80,186,34,92,84,176,109,107,78,180,117,93,174,146,15,182,116,128,744,101,122,87,224,155,149,175,123,1022,	0,40855,47762,48748,62429,63810,68104,76396,79641,82166,83298,84689,86258,87632,92623,94850,95137,98190,98864,99540,100504,108856,114938,116181,116856,124749,147875,155460,157150,
chr1	17539697	17697869	NR_137287.2	0	+	17697869	17697869	0	30	253,80,186,34,92,84,179,117,109,107,78,180,117,93,174,146,15,182,116,128,744,101,122,87,224,155,149,175,123,1022,	0,40855,47762,48748,62429,63810,68101,73360,76396,79641,82166,83298,84689,86258,87632,92623,94850,95137,98190,98864,99540,100504,108856,114938,116181,116856,124749,147875,155460,157150,
chr1	17539844	17697875	XM_047424112.1	0	+	17580595	17697380	0	27	110,80,186,34,92,84,176,109,107,78,180,117,93,174,146,182,116,128,101,122,87,224,155,149,175,123,1028,	0,40708,47615,48601,62282,63663,67957,76249,79494,82019,83151,84542,86111,87485,92476,94990,98043,98717,100357,108709,114791,116034,116709,124602,147728,155313,157003,
chr1	17539844	17697875	XM_047424097.1	0	+	17580595	17697380	0	27	110,80,186,34,92,84,179,109,107,78,180,117,93,174,146,182,116,128,101,122,87,224,155,149,175,123,1028,	0,40708,47615,48601,62282,63663,67954,76249,79494,82019,83151,84542,86111,87485,92476,94990,98043,98717,100357,108709,114791,116034,116709,124602,147728,155313,157003,
chr1	17539844	17697875	XM_047424065.1	0	+	17580595	17697380	0	28	110,80,186,34,92,84,179,109,116,78,180,117,93,174,146,15,182,116,128,101,122,87,224,155,149,175,123,1028,	0,40708,47615,48601,62282,63663,67954,76249,79485,82019,83151,84542,86111,87485,92476,94703,94990,98043,98717,100357,108709,114791,116034,116709,124602,147728,155313,157003,
chr1	17572627	17697875	XM_047424071.1	0	+	17580595	17697380	0	28	19,80,186,34,92,84,179,109,116,78,180,117,93,174,146,15,182,116,128,101,122,87,224,155,149,175,123,1028,	0,7925,14832,15818,29499,30880,35171,43466,46702,49236,50368,51759,53328,54702,59693,61920,62207,65260,65934,67574,75926,82008,83251,83926,91819,114945,122530,124220,
chr1	17580169	17697875	XM_047424070.1	0	+	17580595	17697380	0	28	19,80,186,34,92,84,179,109,116,78,180,117,93,174,146,15,182,116,128,101,122,87,224,155,149,175,123,1028,	0,383,7290,8276,21957,23338,27629,35924,39160,41694,42826,44217,45786,47160,52151,54378,54665,57718,58392,60032,68384,74466,75709,76384,84277,107403,114988,116678,
chr1	17580182	17697875	XM_047424098.1	0	+	17580595	17697380	0	27	143,80,186,34,92,84,176,109,107,78,180,117,93,174,146,182,116,128,101,122,87,224,155,149,175,123,1028,	0,370,7277,8263,21944,23325,27619,35911,39156,41681,42813,44204,45773,47147,52138,54652,57705,58379,60019,68371,74453,75696,76371,84264,107390,114975,116665,
chr1	17580182	17697875	XM_024448059.2	0	+	17580595	17697380	0	28	143,80,186,34,92,84,179,109,116,78,180,117,93,174,146,15,182,116,128,101,122,87,224,155,149,175,123,1028,	0,370,7277,8263,21944,23325,27616,35911,39147,41681,42813,44204,45773,47147,52138,54365,54652,57705,58379,60019,68371,74453,75696,76371,84264,107390,114975,116665,
chr1	17580451	17697875	XM_047424105.1	0	+	17580595	17697380	0	27	19,80,186,34,92,84,176,109,107,78,180,117,93,174,146,182,116,128,101,122,87,224,155,149,175,123,1028,	0,101,7008,7994,21675,23056,27350,35642,38887,41412,42544,43935,45504,46878,51869,54383,57436,58110,59750,68102,74184,75427,76102,83995,107121,114706,116396,
chr1	17580451	17697875	XM_047424096.1	0	+	17580595	17697380	0	27	19,80,186,34,92,84,179,109,107,78,180,117,93,174,146,182,116,128,101,122,87,224,155,149,175,123,1028,	0,101,7008,7994,21675,23056,27347,35642,38887,41412,42544,43935,45504,46878,51869,54383,57436,58110,59750,68102,74184,75427,76102,83995,107121,114706,116396,
chr1	17580451	17697875	XM_024448062.1	0	+	17580595	17697380	0	28	19,80,186,34,92,84,179,109,116,78,180,117,93,174,146,15,182,116,128,101,122,87,224,155,149,175,123,1028,	0,101,7008,7994,21675,23056,27347,35642,38878,41412,42544,43935,45504,46878,51869,54096,54383,57436,58110,59750,68102,74184,75427,76102,83995,107121,114706,116396,
chr1	17580552	17697875	NM_001319837.1	0	+	17580595	17697380	0	26	80,186,34,92,84,176,109,107,78,180,117,93,174,146,182,116,128,101,122,87,224,155,149,175,123,1028,	0,6907,7893,21574,22955,27249,35541,38786,41311,42443,43834,45403,46777,51768,54282,57335,58009,59649,68001,74083,75326,76001,83894,107020,114605,116295,
chr1	17580552	17697875	NM_001011722.2	0	+	17580595	17697380	0	27	80,186,34,92,84,176,109,107,78,180,117,93,174,146,15,182,116,128,101,122,87,224,155,149,175,123,1028,	0,6907,7893,21574,22955,27249,35541,38786,41311,42443,43834,45403,46777,51768,53995,54282,57335,58009,59649,68001,74083,75326,76001,83894,107020,114605,116295,
chr1	17580552	17697875	XM_011541691.3	0	+	17580595	17697380	0	27	80,186,34,92,84,179,109,107,78,180,117,93,174,146,15,182,116,128,101,122,87,224,155,149,175,123,1028,	0,6907,7893,21574,22955,27246,35541,38786,41311,42443,43834,45403,46777,51768,53995,54282,57335,58009,59649,68001,74083,75326,76001,83894,107020,114605,116295,
chr1	17580552	17697875	XM_011541692.3	0	+	17580595	17697380	0	26	80,186,34,92,84,179,109,116,78,180,117,93,174,146,182,116,128,101,122,87,224,155,149,175,123,1028,	0,6907,7893,21574,22955,27246,35541,38777,41311,42443,43834,45403,46777,51768,54282,57335,58009,59649,68001,74083,75326,76001,83894,107020,114605,116295,
chr1	17580552	17695237	XR_946686.4	0	+	17695237	17695237	0	27	80,186,34,92,84,179,109,116,78,180,117,93,174,146,15,182,116,128,101,122,87,224,155,149,175,394,80,	0,6907,7893,21574,22955,27246,35541,38777,41311,42443,43834,45403,46777,51768,53995,54282,57335,58009,59649,68001,74083,75326,76001,83894,107020,114051,114605,
chr1	17618312	17697869	NM_001328124.1	0	+	17618353	17697380	0	21	210,107,78,180,117,93,174,146,15,182,116,128,101,122,87,224,155,149,175,123,1022,	0,1026,3551,4683,6074,7643,9017,14008,16235,16522,19575,20249,21889,30241,36323,37566,38241,46134,69260,76845,78535,
chr1	17618312	17697875	NM_001319838.1	0	+	17618353	17697380	0	18	210,107,78,180,174,146,182,116,128,101,122,87,224,155,149,175,123,1028,	0,1026,3551,4683,9017,14008,16522,19575,20249,21889,30241,36323,37566,38241,46134,69260,76845,78535,
chr1	17618312	17697875	XM_005245929.4	0	+	17618353	17697380	0	20	210,107,78,180,117,93,174,146,182,116,128,101,122,87,224,155,149,175,123,1028,	0,1026,3551,4683,6074,7643,9017,14008,16522,19575,20249,21889,30241,36323,37566,38241,46134,69260,76845,78535,
chr1	18107797	18378483	XM_011542319.4	0	+	18108128	18378326	0	8	401,113,122,119,86,193,39,228,	0,120100,184068,227094,268512,269002,269595,270458,
chr1	18107797	18378483	NM_032880.5	0	+	18108128	18378326	0	10	401,113,122,119,116,475,86,193,39,228,	0,120100,184068,227094,254317,257425,268512,269002,269595,270458,
chr1	18208653	18378483	XM_017002604.3	0	+	18208890	18378326	0	10	289,113,122,119,116,475,86,193,39,228,	0,19244,83212,126238,153461,156569,167656,168146,168739,169602,
chr1	18278855	18378483	XM_017002605.1	0	+	18291913	18378326	0	9	29,122,119,116,475,86,193,39,228,	0,13010,56036,83259,86367,97454,97944,98537,99400,
chr1	18480929	18485974	NM_152375.3	0	+	18480981	18483315	0	1	5045,	0,
chr1	18630845	18748866	NM_001135254.2	0	+	18631603	18744929	0	9	843,236,130,135,200,166,203,247,4053,	0,3457,4265,5391,60908,69807,72248,104786,113968,
chr1	19074509	19210266	XM_011541114.4	0	-	19074831	19210248	0	108	387,163,91,225,195,126,143,114,219,100,174,191,120,108,128,88,81,198,122,174,82,142,110,158,130,128,85,91,344,129,126,139,240,194,88,86,145,169,246,79,228,150,210,117,108,97,175,138,105,178,131,112,122,141,84,175,135,64,33,217,217,164,202,187,161,228,153,159,183,171,231,148,71,192,64,189,199,101,102,210,158,98,122,230,126,183,129,80,136,283,170,86,160,188,118,138,100,191,60,125,125,142,103,140,13…	0,2230,3466,6839,9994,11635,12169,13306,14249,18309,18803,19439,20396,21035,22013,22683,25087,25866,27010,29574,30075,30538,31223,32059,32327,35586,35870,36232,38014,39189,39435,40301,40888,42711,43313,44362,45047,45670,46679,47424,48323,50031,51936,53113,53701,54468,63497,64573,66278,66837,67137,69470,70276,71283,71513,72316,73483,74053,75253,76067,77133,77803,78791,79258,80408,80931,81761,82257…
chr1	19074509	19210266	XM_011541115.4	0	-	19074831	19210248	0	108	387,163,91,225,195,126,143,114,219,100,174,191,120,108,128,88,81,198,122,174,82,142,110,158,130,128,85,91,344,129,126,139,240,194,88,86,145,169,246,79,228,150,210,117,108,97,175,132,105,178,131,112,122,141,84,175,135,64,33,217,217,164,202,187,161,228,153,159,183,171,231,148,71,192,64,189,199,101,102,210,158,98,122,230,126,183,129,80,136,283,170,86,160,188,118,138,100,191,60,125,125,142,103,140,13…	0,2230,3466,6839,9994,11635,12169,13306,14249,18309,18803,19439,20396,21035,22013,22683,25087,25866,27010,29574,30075,30538,31223,32059,32327,35586,35870,36232,38014,39189,39435,40301,40888,42711,43313,44362,45047,45670,46679,47424,48323,50031,51936,53113,53701,54468,63497,64573,66278,66837,67137,69470,70276,71283,71513,72316,73483,74053,75253,76067,77133,77803,78791,79258,80408,80931,81761,82257…
chr1	19074509	19210266	XM_011541120.4	0	-	19074831	19210248	0	107	387,163,91,225,195,126,143,114,219,100,174,191,120,108,128,88,81,198,122,174,82,142,110,158,130,128,85,91,344,129,126,139,240,194,88,86,145,169,246,79,228,150,210,117,108,97,175,138,178,131,112,122,141,84,175,135,64,33,217,217,164,202,187,161,228,153,159,183,171,231,148,71,192,64,189,199,101,102,210,158,98,122,230,126,183,129,80,136,283,170,86,160,188,118,138,100,191,60,125,125,142,103,140,130,10…	0,2230,3466,6839,9994,11635,12169,13306,14249,18309,18803,19439,20396,21035,22013,22683,25087,25866,27010,29574,30075,30538,31223,32059,32327,35586,35870,36232,38014,39189,39435,40301,40888,42711,43313,44362,45047,45670,46679,47424,48323,50031,51936,53113,53701,54468,63497,64573,66837,67137,69470,70276,71283,71513,72316,73483,74053,75253,76067,77133,77803,78791,79258,80408,80931,81761,82257,83305…
chr1	19074509	19210266	XM_017000822.3	0	-	19074831	19210248	0	108	387,163,91,225,195,126,143,114,219,100,174,191,120,108,128,88,81,198,122,174,82,142,110,158,130,128,85,91,344,129,126,139,240,194,88,86,145,169,246,79,228,150,210,117,108,97,175,138,105,178,128,112,122,141,84,175,135,64,33,217,217,164,202,187,161,228,153,159,183,171,231,148,71,192,64,189,199,101,102,210,158,98,122,230,126,183,129,80,136,283,170,86,160,188,118,138,100,191,60,125,125,142,103,140,13…	0,2230,3466,6839,9994,11635,12169,13306,14249,18309,18803,19439,20396,21035,22013,22683,25087,25866,27010,29574,30075,30538,31223,32059,32327,35586,35870,36232,38014,39189,39435,40301,40888,42711,43313,44362,45047,45670,46679,47424,48323,50031,51936,53113,53701,54468,63497,64573,66278,66837,67137,69470,70276,71283,71513,72316,73483,74053,75253,76067,77133,77803,78791,79258,80408,80931,81761,82257…
chr1	19074509	19210266	XM_047416463.1	0	-	19074831	19210248	0	108	387,163,91,225,195,126,143,114,219,100,174,191,120,108,128,88,81,198,122,174,82,142,110,158,130,128,85,91,344,129,126,139,240,194,88,86,145,169,246,79,228,150,210,117,108,97,175,132,105,178,128,112,122,141,84,175,135,64,33,217,217,164,202,187,161,228,153,159,183,171,231,148,71,192,64,189,199,101,102,210,158,98,122,230,126,183,129,80,136,283,170,86,160,188,118,138,100,191,60,125,125,142,103,140,13…	0,2230,3466,6839,9994,11635,12169,13306,14249,18309,18803,19439,20396,21035,22013,22683,25087,25866,27010,29574,30075,30538,31223,32059,32327,35586,35870,36232,38014,39189,39435,40301,40888,42711,43313,44362,45047,45670,46679,47424,48323,50031,51936,53113,53701,54468,63497,64573,66278,66837,67137,69470,70276,71283,71513,72316,73483,74053,75253,76067,77133,77803,78791,79258,80408,80931,81761,82257…
chr1	19074509	19210266	XM_047416500.1	0	-	19074831	19210248	0	107	387,163,91,225,195,126,143,114,219,100,174,191,120,108,128,88,81,198,122,174,82,142,110,158,130,128,85,91,344,129,126,139,240,194,88,86,145,169,246,79,228,150,210,117,108,97,175,138,178,128,112,122,141,84,175,135,64,33,217,217,164,202,187,161,228,153,159,183,171,231,148,71,192,64,189,199,101,102,210,158,98,122,230,126,183,129,80,136,283,170,86,160,188,118,138,100,191,60,125,125,142,103,140,130,10…	0,2230,3466,6839,9994,11635,12169,13306,14249,18309,18803,19439,20396,21035,22013,22683,25087,25866,27010,29574,30075,30538,31223,32059,32327,35586,35870,36232,38014,39189,39435,40301,40888,42711,43313,44362,45047,45670,46679,47424,48323,50031,51936,53113,53701,54468,63497,64573,66837,67137,69470,70276,71283,71513,72316,73483,74053,75253,76067,77133,77803,78791,79258,80408,80931,81761,82257,83305…
chr1	19074509	19210266	XM_017000824.3	0	-	19074831	19210248	0	107	387,163,91,225,195,126,143,114,219,100,174,191,120,108,128,88,81,198,122,174,82,142,110,158,130,128,85,91,344,129,126,139,240,194,88,86,145,169,246,79,228,150,210,117,108,97,175,138,105,178,131,112,122,141,175,135,64,33,217,217,164,202,187,161,228,153,159,183,171,231,148,71,192,64,189,199,101,102,210,158,98,122,230,126,183,129,80,136,283,170,86,160,188,118,138,100,191,60,125,125,142,103,140,130,1…	0,2230,3466,6839,9994,11635,12169,13306,14249,18309,18803,19439,20396,21035,22013,22683,25087,25866,27010,29574,30075,30538,31223,32059,32327,35586,35870,36232,38014,39189,39435,40301,40888,42711,43313,44362,45047,45670,46679,47424,48323,50031,51936,53113,53701,54468,63497,64573,66278,66837,67137,69470,70276,71283,72316,73483,74053,75253,76067,77133,77803,78791,79258,80408,80931,81761,82257,83305…
chr1	19074509	19210266	XM_047416495.1	0	-	19074831	19210248	0	107	387,163,91,225,195,126,143,114,219,100,174,191,120,108,128,88,81,198,122,174,82,142,110,158,130,128,85,91,344,129,126,139,240,194,88,86,145,169,246,79,228,150,210,117,108,97,175,132,105,178,131,112,122,141,175,135,64,33,217,217,164,202,187,161,228,153,159,183,171,231,148,71,192,64,189,199,101,102,210,158,98,122,230,126,183,129,80,136,283,170,86,160,188,118,138,100,191,60,125,125,142,103,140,130,1…	0,2230,3466,6839,9994,11635,12169,13306,14249,18309,18803,19439,20396,21035,22013,22683,25087,25866,27010,29574,30075,30538,31223,32059,32327,35586,35870,36232,38014,39189,39435,40301,40888,42711,43313,44362,45047,45670,46679,47424,48323,50031,51936,53113,53701,54468,63497,64573,66278,66837,67137,69470,70276,71283,72316,73483,74053,75253,76067,77133,77803,78791,79258,80408,80931,81761,82257,83305…
chr1	19074509	19210266	XM_047416494.1	0	-	19074831	19210248	0	107	387,163,91,225,195,126,143,114,219,100,174,191,120,108,128,88,81,198,122,174,82,142,110,158,130,128,85,91,344,129,126,139,240,194,88,86,145,169,246,79,228,150,210,117,108,97,175,138,105,178,128,112,122,141,175,135,64,33,217,217,164,202,187,161,228,153,159,183,171,231,148,71,192,64,189,199,101,102,210,158,98,122,230,126,183,129,80,136,283,170,86,160,188,118,138,100,191,60,125,125,142,103,140,130,1…	0,2230,3466,6839,9994,11635,12169,13306,14249,18309,18803,19439,20396,21035,22013,22683,25087,25866,27010,29574,30075,30538,31223,32059,32327,35586,35870,36232,38014,39189,39435,40301,40888,42711,43313,44362,45047,45670,46679,47424,48323,50031,51936,53113,53701,54468,63497,64573,66278,66837,67137,69470,70276,71283,72316,73483,74053,75253,76067,77133,77803,78791,79258,80408,80931,81761,82257,83305…
chr1	19074509	19210266	XM_047416498.1	0	-	19074831	19210248	0	107	387,163,91,225,195,126,143,114,219,100,174,191,120,108,128,88,81,198,122,174,82,142,110,158,130,128,85,91,344,129,126,139,240,194,88,86,145,169,246,79,228,150,210,117,108,97,175,132,105,178,128,112,122,141,175,135,64,33,217,217,164,202,187,161,228,153,159,183,171,231,148,71,192,64,189,199,101,102,210,158,98,122,230,126,183,129,80,136,283,170,86,160,188,118,138,100,191,60,125,125,142,103,140,130,1…	0,2230,3466,6839,9994,11635,12169,13306,14249,18309,18803,19439,20396,21035,22013,22683,25087,25866,27010,29574,30075,30538,31223,32059,32327,35586,35870,36232,38014,39189,39435,40301,40888,42711,43313,44362,45047,45670,46679,47424,48323,50031,51936,53113,53701,54468,63497,64573,66278,66837,67137,69470,70276,71283,72316,73483,74053,75253,76067,77133,77803,78791,79258,80408,80931,81761,82257,83305…
chr1	19074509	19210266	XM_047416493.1	0	-	19074831	19210248	0	107	387,163,91,225,195,126,143,114,219,100,174,191,120,108,128,88,81,198,122,174,82,142,110,158,130,128,85,91,344,129,126,139,240,194,88,86,145,169,246,79,228,150,210,117,108,97,175,138,105,178,131,112,122,138,175,135,64,33,217,217,164,202,187,161,228,153,159,183,171,231,148,71,192,64,189,199,101,102,210,158,98,122,230,126,183,129,80,136,283,170,86,160,188,118,138,100,191,60,125,125,142,103,140,130,1…	0,2230,3466,6839,9994,11635,12169,13306,14249,18309,18803,19439,20396,21035,22013,22683,25087,25866,27010,29574,30075,30538,31223,32059,32327,35586,35870,36232,38014,39189,39435,40301,40888,42711,43313,44362,45047,45670,46679,47424,48323,50031,51936,53113,53701,54468,63497,64573,66278,66837,67137,69470,70276,71283,72316,73483,74053,75253,76067,77133,77803,78791,79258,80408,80931,81761,82257,83305…
chr1	19074509	19210266	XM_047416499.1	0	-	19074831	19210248	0	107	387,163,91,225,195,126,143,114,219,100,174,191,120,108,128,88,81,198,122,174,82,142,110,158,130,128,85,91,344,129,126,139,240,194,88,86,145,169,246,79,228,150,210,117,108,97,175,132,105,178,131,112,122,138,175,135,64,33,217,217,164,202,187,161,228,153,159,183,171,231,148,71,192,64,189,199,101,102,210,158,98,122,230,126,183,129,80,136,283,170,86,160,188,118,138,100,191,60,125,125,142,103,140,130,1…	0,2230,3466,6839,9994,11635,12169,13306,14249,18309,18803,19439,20396,21035,22013,22683,25087,25866,27010,29574,30075,30538,31223,32059,32327,35586,35870,36232,38014,39189,39435,40301,40888,42711,43313,44362,45047,45670,46679,47424,48323,50031,51936,53113,53701,54468,63497,64573,66278,66837,67137,69470,70276,71283,72316,73483,74053,75253,76067,77133,77803,78791,79258,80408,80931,81761,82257,83305…
chr1	19074509	19210266	XM_047416497.1	0	-	19074831	19210248	0	107	387,163,91,225,195,126,143,114,219,100,174,191,120,108,128,88,81,198,122,174,82,142,110,158,130,128,85,91,344,129,126,139,240,194,88,86,145,169,246,79,228,150,210,117,108,97,175,138,105,178,128,112,122,138,175,135,64,33,217,217,164,202,187,161,228,153,159,183,171,231,148,71,192,64,189,199,101,102,210,158,98,122,230,126,183,129,80,136,283,170,86,160,188,118,138,100,191,60,125,125,142,103,140,130,1…	0,2230,3466,6839,9994,11635,12169,13306,14249,18309,18803,19439,20396,21035,22013,22683,25087,25866,27010,29574,30075,30538,31223,32059,32327,35586,35870,36232,38014,39189,39435,40301,40888,42711,43313,44362,45047,45670,46679,47424,48323,50031,51936,53113,53701,54468,63497,64573,66278,66837,67137,69470,70276,71283,72316,73483,74053,75253,76067,77133,77803,78791,79258,80408,80931,81761,82257,83305…
chr1	19074509	19210266	XM_047416464.1	0	-	19074831	19210248	0	107	387,163,91,225,195,126,143,114,219,100,174,191,120,108,128,88,81,198,122,174,82,142,110,158,130,128,85,91,344,129,126,139,240,194,88,86,145,169,246,79,228,150,210,117,108,97,175,138,105,178,131,112,122,141,84,175,135,64,217,217,164,202,187,161,228,153,159,183,171,231,148,71,192,64,189,199,101,102,210,158,98,122,230,126,183,129,80,136,283,170,86,160,188,118,138,100,191,60,125,125,142,103,140,130,1…	0,2230,3466,6839,9994,11635,12169,13306,14249,18309,18803,19439,20396,21035,22013,22683,25087,25866,27010,29574,30075,30538,31223,32059,32327,35586,35870,36232,38014,39189,39435,40301,40888,42711,43313,44362,45047,45670,46679,47424,48323,50031,51936,53113,53701,54468,63497,64573,66278,66837,67137,69470,70276,71283,71513,72316,73483,74053,76067,77133,77803,78791,79258,80408,80931,81761,82257,83305…
chr1	19074509	19210266	XM_047416471.1	0	-	19074831	19210248	0	107	387,163,91,225,195,126,143,114,219,100,174,191,120,108,128,88,81,198,122,174,82,142,110,158,130,128,85,91,344,129,126,139,240,194,88,86,145,169,246,79,228,150,210,117,108,97,175,132,105,178,131,112,122,141,84,175,135,64,217,217,164,202,187,161,228,153,159,183,171,231,148,71,192,64,189,199,101,102,210,158,98,122,230,126,183,129,80,136,283,170,86,160,188,118,138,100,191,60,125,125,142,103,140,130,1…	0,2230,3466,6839,9994,11635,12169,13306,14249,18309,18803,19439,20396,21035,22013,22683,25087,25866,27010,29574,30075,30538,31223,32059,32327,35586,35870,36232,38014,39189,39435,40301,40888,42711,43313,44362,45047,45670,46679,47424,48323,50031,51936,53113,53701,54468,63497,64573,66278,66837,67137,69470,70276,71283,71513,72316,73483,74053,76067,77133,77803,78791,79258,80408,80931,81761,82257,83305…
chr1	19074509	19210266	XM_047416468.1	0	-	19074831	19210248	0	107	387,163,91,225,195,126,143,114,219,100,174,191,120,108,128,88,81,198,122,174,82,142,110,158,130,128,85,91,344,129,126,139,240,194,88,86,145,169,246,79,228,150,210,117,108,97,175,138,105,178,128,112,122,141,84,175,135,64,217,217,164,202,187,161,228,153,159,183,171,231,148,71,192,64,189,199,101,102,210,158,98,122,230,126,183,129,80,136,283,170,86,160,188,118,138,100,191,60,125,125,142,103,140,130,1…	0,2230,3466,6839,9994,11635,12169,13306,14249,18309,18803,19439,20396,21035,22013,22683,25087,25866,27010,29574,30075,30538,31223,32059,32327,35586,35870,36232,38014,39189,39435,40301,40888,42711,43313,44362,45047,45670,46679,47424,48323,50031,51936,53113,53701,54468,63497,64573,66278,66837,67137,69470,70276,71283,71513,72316,73483,74053,76067,77133,77803,78791,79258,80408,80931,81761,82257,83305…
chr1	19074509	19210266	XM_017000827.3	0	-	19074831	19210248	0	106	387,163,91,225,195,126,143,114,219,100,174,191,120,108,128,88,81,198,122,174,82,142,110,158,130,128,85,91,344,129,126,139,240,194,88,86,145,169,246,79,228,150,210,117,108,97,175,138,105,178,131,112,122,141,175,135,64,217,217,164,202,187,161,228,153,159,183,171,231,148,71,192,64,189,199,101,102,210,158,98,122,230,126,183,129,80,136,283,170,86,160,188,118,138,100,191,60,125,125,142,103,140,130,104,…	0,2230,3466,6839,9994,11635,12169,13306,14249,18309,18803,19439,20396,21035,22013,22683,25087,25866,27010,29574,30075,30538,31223,32059,32327,35586,35870,36232,38014,39189,39435,40301,40888,42711,43313,44362,45047,45670,46679,47424,48323,50031,51936,53113,53701,54468,63497,64573,66278,66837,67137,69470,70276,71283,72316,73483,74053,76067,77133,77803,78791,79258,80408,80931,81761,82257,83305,85601…
chr1	19074509	19210266	XM_047416480.1	0	-	19074831	19210248	0	107	387,163,91,225,195,126,143,114,219,100,174,191,120,108,128,88,81,198,122,174,82,142,110,158,130,128,85,91,344,129,126,139,240,194,88,86,145,169,246,79,228,150,210,117,108,97,175,138,105,178,131,112,122,141,84,175,135,64,217,217,164,202,172,161,228,153,159,183,171,231,148,71,192,64,189,199,101,102,210,158,98,122,230,126,183,129,80,136,283,170,86,160,188,118,138,100,191,60,125,125,142,103,140,130,1…	0,2230,3466,6839,9994,11635,12169,13306,14249,18309,18803,19439,20396,21035,22013,22683,25087,25866,27010,29574,30075,30538,31223,32059,32327,35586,35870,36232,38014,39189,39435,40301,40888,42711,43313,44362,45047,45670,46679,47424,48323,50031,51936,53113,53701,54468,63497,64573,66278,66837,67137,69470,70276,71283,71513,72316,73483,74053,76067,77133,77803,78791,79258,80408,80931,81761,82257,83305…
chr1	19074509	19210266	XM_047416506.1	0	-	19074831	19210248	0	106	387,163,91,225,195,126,143,114,219,100,174,191,120,108,128,88,81,198,122,174,82,142,110,158,130,128,85,91,344,129,126,139,240,194,88,86,145,169,246,79,228,150,210,117,108,97,175,138,105,178,131,112,122,141,175,135,64,217,217,164,202,172,161,228,153,159,183,171,231,148,71,192,64,189,199,101,102,210,158,98,122,230,126,183,129,80,136,283,170,86,160,188,118,138,100,191,60,125,125,142,103,140,130,104,…	0,2230,3466,6839,9994,11635,12169,13306,14249,18309,18803,19439,20396,21035,22013,22683,25087,25866,27010,29574,30075,30538,31223,32059,32327,35586,35870,36232,38014,39189,39435,40301,40888,42711,43313,44362,45047,45670,46679,47424,48323,50031,51936,53113,53701,54468,63497,64573,66278,66837,67137,69470,70276,71283,72316,73483,74053,76067,77133,77803,78791,79258,80408,80931,81761,82257,83305,85601…
chr1	19074509	19210266	XM_047416512.1	0	-	19074831	19210248	0	106	387,163,91,225,195,126,143,114,219,100,174,191,120,108,128,88,81,198,122,174,82,142,110,158,130,128,85,91,344,129,126,139,240,194,88,86,145,169,246,79,228,150,210,117,108,97,175,132,105,178,131,112,122,141,175,135,64,217,217,164,202,172,161,228,153,159,183,171,231,148,71,192,64,189,199,101,102,210,158,98,122,230,126,183,129,80,136,283,170,86,160,188,118,138,100,191,60,125,125,142,103,140,130,104,…	0,2230,3466,6839,9994,11635,12169,13306,14249,18309,18803,19439,20396,21035,22013,22683,25087,25866,27010,29574,30075,30538,31223,32059,32327,35586,35870,36232,38014,39189,39435,40301,40888,42711,43313,44362,45047,45670,46679,47424,48323,50031,51936,53113,53701,54468,63497,64573,66278,66837,67137,69470,70276,71283,72316,73483,74053,76067,77133,77803,78791,79258,80408,80931,81761,82257,83305,85601…
chr1	19074509	19210266	XM_047416521.1	0	-	19074831	19210248	0	105	387,163,91,225,195,126,143,114,219,100,174,191,120,108,128,88,81,198,122,174,82,142,110,158,130,128,85,91,344,129,126,139,240,194,88,86,145,169,246,79,228,150,210,117,108,97,175,138,178,131,112,122,141,175,135,64,217,217,164,202,172,161,228,153,159,183,171,231,148,71,192,64,189,199,101,102,210,158,98,122,230,126,183,129,80,136,283,170,86,160,188,118,138,100,191,60,125,125,142,103,140,130,104,98,1…	0,2230,3466,6839,9994,11635,12169,13306,14249,18309,18803,19439,20396,21035,22013,22683,25087,25866,27010,29574,30075,30538,31223,32059,32327,35586,35870,36232,38014,39189,39435,40301,40888,42711,43313,44362,45047,45670,46679,47424,48323,50031,51936,53113,53701,54468,63497,64573,66837,67137,69470,70276,71283,72316,73483,74053,76067,77133,77803,78791,79258,80408,80931,81761,82257,83305,85601,86407…
chr1	19074509	19210266	XM_047416507.1	0	-	19074831	19210248	0	106	387,163,91,225,195,126,143,114,219,100,174,191,120,108,128,88,81,198,122,174,82,142,110,158,130,128,85,91,344,129,126,139,240,194,88,86,145,169,246,79,228,150,210,117,108,97,175,138,105,178,128,112,122,141,175,135,64,217,217,164,202,172,161,228,153,159,183,171,231,148,71,192,64,189,199,101,102,210,158,98,122,230,126,183,129,80,136,283,170,86,160,188,118,138,100,191,60,125,125,142,103,140,130,104,…	0,2230,3466,6839,9994,11635,12169,13306,14249,18309,18803,19439,20396,21035,22013,22683,25087,25866,27010,29574,30075,30538,31223,32059,32327,35586,35870,36232,38014,39189,39435,40301,40888,42711,43313,44362,45047,45670,46679,47424,48323,50031,51936,53113,53701,54468,63497,64573,66278,66837,67137,69470,70276,71283,72316,73483,74053,76067,77133,77803,78791,79258,80408,80931,81761,82257,83305,85601…
[truncated: 179,681 more rows]
