# Supplementary material for: Homozygous EPRS1 missense variant causing hypomyelinating leukodystrophy-15 alters variant-distal mRNA m6A site accessibility
Source: Nat Commun. 2024 May 20;15:4284. doi: 10.1038/s41467-024-48549-x (PMC11106242; doi:10.1038/s41467-024-48549-x)
Supplement: Supplementary file 4 — Supplementary Software 1 [file 41467_2024_48549_MOESM4_ESM.zip › m6Ad-SNV-prediction/output/targets.tsv]

entry_id	chromosome	start	end	strand	gene_symbol	transcript_id	reference_sequence	reference_structure	reference_minimum_free_energy	reference_pattern_sites	reference_pattern_positions	alternate_position	alternate_sequence	alternate_structure	alternate_minimum_free_energy	alternate_pattern_sites	alternate_pattern_positions	structure_state	delta_g	synonymous	frameshift	reference_free_dra_sites	alternate_free_dra_sites	reference_free_rac_sites	alternate_free_rac_sites	reference_free_ach_sites	alternate_free_ach_sites	reference_free_drac_sites	alternate_free_drac_sites	reference_free_rach_sites	alternate_free_rach_sites	reference_free_drach_sites	alternate_free_drach_sites
581116	chr1	6467490	6468192	-	PLEKHG5	NM_001265594.3	TCCTCCAGCTGCTGGCAGGGGCTGGCACCCATGGGACACCCTCTGCCCCCAGCCGCAGCCTGTCAGAGCTCTGCCTGGCTGTTCCAGCCCCAGGACAGGAAGCTGACCCTGGCCCAGCTCTACCGAATCAGGACCACCCTGCTGCTTAACTCCACGCTCACTGCCTCGGAGGTCTGAGCAGAGGGAGGCCCCCAAGAGTGCCATTGACCAAGAGACAGCAGACAGCCTGCCTCCTGGGGCGTGCCGGCAC	......((((.((((((((((((((.......(((...))).......))))))....)))))))))))).((((.(((.......(((((((((((((..((((....((((...(((((.........((.((.((((.(((((((.((((..((.....))...))))...))))))))))).)).))...)))))))))............))))......))))..)))))))))..))))))).	-100.7	8	34,93,104,131,147,205,213,220	6468153	TCCTCCAGCTGCTGGCAGGGGCTGGCACCCATGGGACAGCCTCTGCCCCCAGCCGCAGCCTGTCAGAGCTCTGCCTGGCTGTTCCAGCCCCAGGACAGGAAGCTGACCCTGGCCCAGCTCTACCGAATCAGGACCACCCTGCTGCTTAACTCCACGCTCACTGCCTCGGAGGTCTGAGCAGAGGGAGGCCCCCAAGAGTGCCATTGACCAAGAGACAGCAGACAGCCTGCCTCCTGGGGCGTGCCGGCAC	.......((((..(((((((((((...((...))..)))))))))))..)))).((((((.(((((...((((((((((((...)))))..))).))))...)))))..((((...(((((.........((.((.((((.(((((((.((((..((.....))...))))...))))))))))).)).))...)))))))))....(((.(((...((((.....))))))).)))))).)))......	-103.1	8	34,93,104,131,147,205,213,220	paired-unpaired	-2.4	no	no	1	1	0	0	2	2	0	0	0	0	2	0
412459	chr1	17018780	17022679	-	SDHB	NM_003000.3	CCAAGCTGCAGGACCCATTCTCTCTATACCGCTGCCACACCATCATGAACTGCACAAGGACCTGTCCTAAGGGTCTGAATCCAGGGAAAGCTATTGCAGAGATCAAGAAAATGATGGCAACCTATAAGGAGAAGAAAGCTTCAGTTTAACTGTTTCCATGCTAAACATGATTTATAACCAGCTCAGAGCTGAACATAATTTATATCTAATTTGAGTTCCTTTAAAGATCTTGGTTTTCCATGAATACAGC	..((((((.(((.....((((((.((((....(((((((...((.(((.(((((..((...((.((((..((((....)))).)))).))))..)))))...))).))...)).)))))...)))).)))))).....)))))))))..((((...((((..((((..(((((.(((..((((((((...((............))...))))))))...))).)))))...))))..))))...)))).	-58.6	7	11,47,58,147,163,175,191	17022612	CCAAGCTGCAGGACCCATTCTCTCTATACCGCTGCCACACCATCATGAACTGCACAAGGACCTGTCTTAAGGGTCTGAATCCAGGGAAAGCTATTGCAGAGATCAAGAAAATGATGGCAACCTATAAGGAGAAGAAAGCTTCAGTTTAACTGTTTCCATGCTAAACATGATTTATAACCAGCTCAGAGCTGAACATAATTTATATCTAATTTGAGTTCCTTTAAAGATCTTGGTTTTCCATGAATACAGC	..((((((.(((.....((((((.((((....(((((((...((.(((.(((((...((((((.......))))))..................)))))...))).))...)).)))))...)))).)))))).....)))))))))..((((...((((..((((..(((((.(((..((((((((...((............))...))))))))...))).)))))...))))..))))...)))).	-56.8	7	11,47,58,147,163,175,191	unpaired-paired	1.8	no	no	0	0	1	0	2	2	0	0	0	0	0	0
623464	chr1	150577263	150578864	-	MCL1	NM_182763.3	ACCACGAGACGGCCTTCCAAGGATGGGTTTGTGGAGTTCTTCCATGTAGAGGACCTAGAAGGTGGCATCAGGAATGTGCTGCTGGCTTTTGCAGGTGTTGCTGGAGTAGGAGCTGGTTTGGCATATCTAATAAGATAGCCTTACTGTAAGTGCAATAGTTGACTTTTAACCAACCACCACCACCACCAAAACCAGTTTATGCAGTTGGACTCCAAGCTGTAACTTCCTAGAGTTGCACCCTAGCAACCTA	.((((((....((((((....)).)))))))))).......((.((((((((.((.....(((((((.((....))))))))))))))))))))).((((((((.(((.(((((((((((((.(((((....)))))))).........(((.....((((.........))))......))).....)))))))))).)))..((((...))))..((((((((....))))))))..))))))))...	-71.4	6	51,160,167,189,207,200	150577397	ACCACGAGACGGCCTTCCAAGGATGGGTTTGTGGAGTTCTTCCATGTAGAGGACCTAGAAGGTGGCATCAGGAATGTGCTGCTGGCTTTTGCAGGTGTTGCTGGAGTAGGAGCTGTTTTGGCATATCTAATAAGATAGCCTTACTGTAAGTGCAATAGTTGACTTTTAACCAACCACCACCACCACCAAAACCAGTTTATGCAGTTGGACTCCAAGCTGTAACTTCCTAGAGTTGCACCCTAGCAACCTA	.((((((....((((((....)).)))))))))).((((((.......))))))((((.((((((((.((....))))))(((((.(((((..((((.((.(((((((((.(((((((((..........)))))))))))))))..((((.(((...)))))))........))).)).))))..))))))))))...(((((((((...)).))))))))))).)))).(((((......)))))...	-71.7	6	51,160,167,189,207,200	unpaired-paired	-0.3	no	no	0	0	0	0	2	1	1	0	0	0	0	1
446216	chr1	234607036	234607286	-	IRF2BP2	NM_001077397.1	AACAGCAGGGAGCTAGTGGAGAGGTCTATTGTCCCAGTGGGGAAAAATGCCCTCTTGTGGGCTCCAATGTCCCCTGGGCCTTTATGCAAGGGGAAATTGCAACCATCCTTGCTGGAGATGTGAAAGTGAAAAAAGAGAGAGACTCGTGACTTTTCCGGTTTCAGAAAAACCCAATGATTACCCTTAATTAAAACTGCTTGAATTGTATATATATCTCCATATATATATATATCCAAGACAAGGGAAATGT	.(((((.....))).))(((((((((....(((((((((((((....(((((((((((((((.(((........)))))))....)))))))).....)))....)))))))))).)))...............(((.....)))..)))))))))(((((.....))))).....(((.((((..........((((((...(((((((((((....)))))))))))....)))).)))))).)))..	-70.4	5	140,147,167,191,236	234607249	AACAGCAGGGAGCTAGTGGAGAGGTCTATTGTCCCAATGGGGAAAAATGCCCTCTTGTGGGCTCCAATGTCCCCTGGGCCTTTATGCAAGGGGAAATTGCAACCATCCTTGCTGGAGATGTGAAAGTGAAAAAAGAGAGAGACTCGTGACTTTTCCGGTTTCAGAAAAACCCAATGATTACCCTTAATTAAAACTGCTTGAATTGTATATATATCTCCATATATATATATATCCAAGACAAGGGAAATGT	..(((((((((..(((((((....)))))))((((....)))).....((((......))))..((((.((((((..((......)).)))))).))))......)))))))))(((((..((((((.......(((.....)))...))))))...)))))..............(((.((((..........((((((...(((((((((((....)))))))))))....)))).)))))).)))..	-69	5	140,147,167,191,236	paired-unpaired	1.4	no	no	1	1	0	0	0	0	1	1	0	0	0	1
446216	chr1	234607036	234607286	-	IRF2BP2	NM_182972.3	AACAGCAGGGAGCTAGTGGAGAGGTCTATTGTCCCAGTGGGGAAAAATGCCCTCTTGTGGGCTCCAATGTCCCCTGGGCCTTTATGCAAGGGGAAATTGCAACCATCCTTGCTGGAGATGTGAAAGTGAAAAAAGAGAGAGACTCGTGACTTTTCCGGTTTCAGAAAAACCCAATGATTACCCTTAATTAAAACTGCTTGAATTGTATATATATCTCCATATATATATATATCCAAGACAAGGGAAATGT	.(((((.....))).))(((((((((....(((((((((((((....(((((((((((((((.(((........)))))))....)))))))).....)))....)))))))))).)))...............(((.....)))..)))))))))(((((.....))))).....(((.((((..........((((((...(((((((((((....)))))))))))....)))).)))))).)))..	-70.4	5	140,147,167,191,236	234607249	AACAGCAGGGAGCTAGTGGAGAGGTCTATTGTCCCAATGGGGAAAAATGCCCTCTTGTGGGCTCCAATGTCCCCTGGGCCTTTATGCAAGGGGAAATTGCAACCATCCTTGCTGGAGATGTGAAAGTGAAAAAAGAGAGAGACTCGTGACTTTTCCGGTTTCAGAAAAACCCAATGATTACCCTTAATTAAAACTGCTTGAATTGTATATATATCTCCATATATATATATATCCAAGACAAGGGAAATGT	..(((((((((..(((((((....)))))))((((....)))).....((((......))))..((((.((((((..((......)).)))))).))))......)))))))))(((((..((((((.......(((.....)))...))))))...)))))..............(((.((((..........((((((...(((((((((((....)))))))))))....)))).)))))).)))..	-69	5	140,147,167,191,236	paired-unpaired	1.4	no	no	1	1	0	0	0	0	1	1	0	0	0	1
460345	chr1	241497727	241500443	-	FH	NM_000143.4	ATATAGGGTATGACAAGGCAGCAAAGATTGCTAAGACAGCACACAAAAATGGATCAACCTTAAAGGAAACTGCTATCGAACTTGGCTATCTCACAGCAGAGCAGTTTGACGAATGGGTAAAACCTAAGGACATGCTGGGTCCAAAGTGATTTACATAAATTTATAATGAAAATAAACATGTATAAAATTTAAAAAAACAGACTCCCATTTCTTAAAAACGGATAAGTTTGAAAGGAAACTGCTATTGAAC	.............((((((((.......((((.....))))........(((((((.(((...)))((((((((..........(((.......)))..))))))))......(((((...))))).((((.......))))....)))))))..(((((((((((((........))).))).)))))))................((((((..((((......))))..)))))).))))).)))...	-39.4	9	11,34,67,78,120,128,174,195,236	241497890	ATATAGGGTATGACAAGGCAGCAAAGATTGCTAAGACAGCACACAAAAATGGATCAACCTTAAAGGAAACTGCTATCGAACTTGGCCATCTCACAGCAGAGCAGTTTGACGAATGGGTAAAACCTAAGGACATGCTGGGTCCAAAGTGATTTACATAAATTTATAATGAAAATAAACATGTATAAAATTTAAAAAAACAGACTCCCATTTCTTAAAAACGGATAAGTTTGAAAGGAAACTGCTATTGAAC	.....(((.(((.((((..(((((...)))))..((.((((.........((.....))...........)))).))...))))..))))))....(((((((((((...(((((((..........((((.......)))).((((....(((((...(((((.......))))).)))))....)))).............)))))))(((..((((......))))..))).)))))))).)))...	-39.4	9	11,34,67,78,120,128,174,195,236	paired-unpaired	0	no	no	2	1	0	0	0	0	1	1	0	0	2	2
336092	chr2	43877676	43878013	+	ABCG8	NM_001357321.2	CTCAGGAGATAAGATCCTCAGTGTCATGGAGCTGGACTCGTACCCTCTCTACGCCATCTACCTCATCGTCATTGGCCTCAGCGGTGGCTTCATGGTCCTGTACTACGTGTCCTTAAGGTTCATCAAACAGAAACCAAGTCAAGACTGGTGATTCACGCCAGACGTCTGCCCGCTGGTGGGGGACCTGAGCAGACCCTTCAACTGCACTCCCTCCTCAGGAGCCCCTTCCTGGGGACAGTGAGGACAATGA	..............((((((.((((.(((((..((........)).))))).((((...((......))...)))).((((((((((((...((((.((((.....(((.((....))..)))...))))..)))))))))(((((((((.....)))))...))))..))))))).((((((.....((((.........))))..))))))((((((((....)))))))))))).))))))......	-78	8	34,125,131,142,181,100,000,000	43877786	CTCAGGAGATAAGATCCTCAGTGCCATGGAGCTGGACTCGTACCCTCTCTACGCCATCTACCTCATCGTCATTGGCCTCAGCGGTGGCTTCATGGTCCTGTACTACGTGTCCTTAAGGTTCATCAAACAGAAACCAAGTCAAGACTGGTGATTCACGCCAGACGTCTGCCCGCTGGTGGGGGACCTGAGCAGACCCTTCAACTGCACTCCCTCCTCAGGAGCCCCTTCCTGGGGACAGTGAGGACAATGA	...((((.......))))(((.(((((((((((........(((((......((((...((......))...))))...)).)))))))))))))).))).......((((((...(((((........)).))).........((((((.....))))))..((((((.((..(((.....))))).))))))..........((((...((((((((((....)))))))))).))))))))))....	-77.7	8	34,125,131,142,181,100,000,000	paired-unpaired	0.3	no	no	0	1	0	0	2	0	0	0	0	0	0	2
458192	chr2	47160675	47161843	-	ENSG00000273269	NM_001305626.1	TTAGTGCTGCAGAACTTCGCCATGTGATGACAAACCTTGGAGAGAAGTTAACAGATGAAGAAGTTGATGAAATGATCAGGGAAGCAGATATTGATGGTGATGGTCAAGTAAACTATGAAGGGTTTGTACAAATGATGACAGCAAAGTGAAGACCTTGTACAGAATGTGTTAAATTTCTTGTACAAAATTGTTTATTTGCCTTTTCTTTGTTTGTAACTTATCTGTAAAAGGTTTCTCCCTACTGTCAAAA	......((((..((((((..(((.((.((((...............)))).)).)))..))))))(((......)))......))))...(((((((((..((...((.(((((.....((((..((((((((((.((..(((((.((((....((((((((((..........))).))))))).....)))))))))....)).)))))))).))..))))......))))))).)))))))))))..	-51.7	7	12,28,49,110,136,150,214	47161796	TTAGTGCTGCAGAACTTCGCCATGTGATGACAAACCTTGGAGAGAAATTAACAGATGAAGAAGTTGATGAAATGATCAGGGAAGCAGATATTGATGGTGATGGTCAAGTAAACTATGAAGGGTTTGTACAAATGATGACAGCAAAGTGAAGACCTTGTACAGAATGTGTTAAATTTCTTGTACAAAATTGTTTATTTGCCTTTTCTTTGTTTGTAACTTATCTGTAAAAGGTTTCTCCCTACTGTCAAAA	..(((........)))((((...))))(((((......((.((((((((.((((((((.....(((((...((.(((((...........))))).))....))))).((((((......))))))(((((((((.((..(((((.((((....((((((((((..........))).))))))).....)))))))))....)).)))))))))..))))))))....))))))))))...)))))...	-50.9	7	12,28,49,110,136,150,214	unpaired-paired	0.8	yes	no	0	0	0	0	0	0	0	0	1	1	0	0
489918	chr2	47466689	47475155	+	MSH2	NM_001406657.1	TTCCAGTGCACAGTTTGGATATTACTTTCGTGTAACCTGTAAGGAAGAAAAAGTCCTTCGTAACAATAAAAACTTTAGTACTGTAGATATCCAGAAGAATGGTGTTAAATTTACCAACAGGCTATGTAGAACCAATGCAGACACTCAATGATGTGTTAGCTCAGCTAGATGCTGTTGTCAGCTTTGCTCACGTGTCAAATGGAGCACCTGTTCCATATGTACGACCAGCCATTTTGGAGAAAGGACAAGG	...((((((..(((((((...((((......))))))(((...((((........))))...)))....)))))...))))))......(((((((...(((((.......)))))...((((.((((.......))))(((((........)))))(((..((((.(((......)))))))..)))..((((.((.(((((((....))))))).))))))...)))).)))))))............	-56.8	6	33,61,70,129,139,243	47466700	TTCCAGTGCACCGTTTGGATATTACTTTCGTGTAACCTGTAAGGAAGAAAAAGTCCTTCGTAACAATAAAAACTTTAGTACTGTAGATATCCAGAAGAATGGTGTTAAATTTACCAACAGGCTATGTAGAACCAATGCAGACACTCAATGATGTGTTAGCTCAGCTAGATGCTGTTGTCAGCTTTGCTCACGTGTCAAATGGAGCACCTGTTCCATATGTACGACCAGCCATTTTGGAGAAAGGACAAGG	.(((...(((((((((((((((((((...((......(((...((((........))))...)))......))...)))......))))))))....))))))))........((((..((((.((((.......))))(((((........)))))(((..((((.(((......)))))))..)))..((((.((.(((((((....))))))).))))))...))))...)))).....))).....	-59.3	6	33,61,70,129,139,243	paired-unpaired	-2.5	no	no	0	0	0	0	0	0	0	0	0	0	2	2
90999	chr2	47480745	47482616	+	MSH2	NM_001406648.1	CCCTAAGCATGTAATAGAGTGTGCTAAACAGAAAGCCCTGGAACTTGAGGAGTTTCAGTATATTGGAGAATCGCAAGGATATGATATCATGGAACCAGCAGCAAAGAAGTGCTATCTGGAAAGAGAGATGATTAAAGTTTATCAATTGTAAAGGTGGAGGAATTTGGGAACTAGACAGTGCACACATAAATAATAAATATGTTCTTCAAATATTGGGTGGGCTAATGTGGGAGGAGTTTGAGACCAGCCT	...(((((..........((((((.............(((((((((...)))))))))............((.((..((((...)))).)))).((((.((((......))))..)))).......(((((.......))))).(((((..((.................))..))))))))))).................(((((..(((((((.....)))))))..))))))))))..........	-46.3	6	26,41,92,168,173,241	47480795	CCCTAAGCATGTAATAGAGTGTGCTAAACAGAAAGCCCTGGAACTTGAGGCGTTTCAGTATATTGGAGAATCGCAAGGATATGATATCATGGAACCAGCAGCAAAGAAGTGCTATCTGGAAAGAGAGATGATTAAAGTTTATCAATTGTAAAGGTGGAGGAATTTGGGAACTAGACAGTGCACACATAAATAATAAATATGTTCTTCAAATATTGGGTGGGCTAATGTGGGAGGAGTTTGAGACCAGCCT	.....((((((........))))))...(((......))).......((((((((((((.(((((.....((.((((.......((((......((((.((((......))))..)))).......(((((.......))))).........))))......)))).))......))))).))(((((.........)))))(((((..(((((((.....)))))))..)))))...))))))..))))	-46.5	6	26,41,92,168,173,241	paired-unpaired	-0.2	no	no	1	3	0	0	0	1	0	0	0	0	2	1
91000	chr2	47480745	47482616	+	MSH2	NM_001406648.1	CCCTAAGCATGTAATAGAGTGTGCTAAACAGAAAGCCCTGGAACTTGAGGAGTTTCAGTATATTGGAGAATCGCAAGGATATGATATCATGGAACCAGCAGCAAAGAAGTGCTATCTGGAAAGAGAGATGATTAAAGTTTATCAATTGTAAAGGTGGAGGAATTTGGGAACTAGACAGTGCACACATAAATAATAAATATGTTCTTCAAATATTGGGTGGGCTAATGTGGGAGGAGTTTGAGACCAGCCT	...(((((..........((((((.............(((((((((...)))))))))............((.((..((((...)))).)))).((((.((((......))))..)))).......(((((.......))))).(((((..((.................))..))))))))))).................(((((..(((((((.....)))))))..))))))))))..........	-46.3	6	26,41,92,168,173,241	47480795	CCCTAAGCATGTAATAGAGTGTGCTAAACAGAAAGCCCTGGAACTTGAGGGGTTTCAGTATATTGGAGAATCGCAAGGATATGATATCATGGAACCAGCAGCAAAGAAGTGCTATCTGGAAAGAGAGATGATTAAAGTTTATCAATTGTAAAGGTGGAGGAATTTGGGAACTAGACAGTGCACACATAAATAATAAATATGTTCTTCAAATATTGGGTGGGCTAATGTGGGAGGAGTTTGAGACCAGCCT	.(((..((.........((((((((.....((((.((((........)))).))))))))))))......((.((..((((...)))).)))).((((.((((......))))..)))).......(((((.......)))))..........))..)))...((((....(((((.......(((((.........)))))(((((..(((((((.....)))))))..))))))))))...))))...	-50.4	6	26,41,92,168,173,241	paired-unpaired	-4.1	no	no	1	1	0	0	0	0	0	1	0	0	2	2
387732	chr2	47480745	47482616	+	MSH2	NM_001406648.1	CCCTAAGCATGTAATAGAGTGTGCTAAACAGAAAGCCCTGGAACTTGAGGAGTTTCAGTATATTGGAGAATCGCAAGGATATGATATCATGGAACCAGCAGCAAAGAAGTGCTATCTGGAAAGAGAGATGATTAAAGTTTATCAATTGTAAAGGTGGAGGAATTTGGGAACTAGACAGTGCACACATAAATAATAAATATGTTCTTCAAATATTGGGTGGGCTAATGTGGGAGGAGTTTGAGACCAGCCT	...(((((..........((((((.............(((((((((...)))))))))............((.((..((((...)))).)))).((((.((((......))))..)))).......(((((.......))))).(((((..((.................))..))))))))))).................(((((..(((((((.....)))))))..))))))))))..........	-46.3	6	26,41,92,168,173,241	47480796	CCCTAAGCATGTAATAGAGTGTGCTAAACAGAAAGCCCTGGAACTTGAGGAATTTCAGTATATTGGAGAATCGCAAGGATATGATATCATGGAACCAGCAGCAAAGAAGTGCTATCTGGAAAGAGAGATGATTAAAGTTTATCAATTGTAAAGGTGGAGGAATTTGGGAACTAGACAGTGCACACATAAATAATAAATATGTTCTTCAAATATTGGGTGGGCTAATGTGGGAGGAGTTTGAGACCAGCCT	...(((((..........((((((....(((......)))...((((..((.((((.........)))).)).))))((((...))))......((((.((((......))))..)))).......(((((.......))))).(((((..((.................))..))))))))))).................(((((..(((((((.....)))))))..))))))))))..........	-45.2	6	26,41,92,168,173,241	paired-unpaired	1.1	yes	no	1	4	0	0	0	0	0	0	0	0	2	1
331658	chr2	156325643	156325893	-	NR4A2	NM_006186.4	ATTATTTGTCCAAACTGTTGGGGAAGCTCCCAGAACTTCGTACCCTTTGCACACAGGGGCTACAGCGCATTTTCTACCTGAAATTGGAAGACTTGGTGCCACCGCCAGCAATAATTGACAAACTTTTCCTGGACACTTTACCTTTCTAAGACCTCCTCCCAAGCACTTCAAAGGAACTGGAATGATAATGGAAACTGTCAAGAGGGGGCAAGTCACATGGGCAGAGATAGCCGTGTGAGCAGTCTCAGCT	....((((((.....((((((((..((..((((..(((((((.((((((....)))))).)))....((.((((.....)))).))))))..)))).))..)).))))))......))))))......((((((.(((..(((((((..(((....(((....((.((((.......)))).)).....)))....))).)))))))..)))((((((((..........))))))))...))).)))..	-64.4	8	12,33,89,116,131,149,174,192	156325882	ATTATTTGTCGAAACTGTTGGGGAAGCTCCCAGAACTTCGTACCCTTTGCACACAGGGGCTACAGCGCATTTTCTACCTGAAATTGGAAGACTTGGTGCCACCGCCAGCAATAATTGACAAACTTTTCCTGGACACTTTACCTTTCTAAGACCTCCTCCCAAGCACTTCAAAGGAACTGGAATGATAATGGAAACTGTCAAGAGGGGGCAAGTCACATGGGCAGAGATAGCCGTGTGAGCAGTCTCAGCT	....((((((((...((((((((..((..((((..(((((((.((((((....)))))).)))....((.((((.....)))).))))))..)))).))..)).))))))....))))))))......((((((.(((..(((((((..(((....(((....((.((((.......)))).)).....)))....))).)))))))..)))((((((((..........))))))))...))).)))..	-66.9	8	12,33,89,116,131,149,174,192	unpaired-paired	-2.5	yes	no	0	0	0	1	0	0	2	1	1	1	0	0
577709	chr2	230169023	230172101	-	SP110	NM_001378446.1	CCCTGGAGAGGCAGATGCAGCCTCAGGACCAGCTGGCTTCTGACTTTGGCCAGGTAGGACTTGACTTAGAGGCAGAATTTGAAAAAGATCTCAAAGACGTGCTCGGTTTTCATGAAGCCAATGACGGCGGTTTCTGGACTCTTCCTTGACCCTGTTCTGTAAAGACTGAAGCATCCCCACCTCAGGATTCAGCTGATGGGACCCTGGCTTGGACTGTTGATTGCCAGTGAGTCTGGGATGTAATTGGCTG	........((.(((.((((.(((..((((..((((((.((.(((...(((((((((((......))))..((((...(((((........)))))....)))).((((((...))))))....((((.((((...(((....)))..))))))))(((....)))..........((((..((((.......))))))))..)))))))......)))))..))))))..))))))).)))).))).)).	-74.1	9	26,41,57,62,136,147,163,199,211	230169144	CCCTGGAGAGGCAGATGCAGCCTCAGGACCAGCTGGCTTCTGACTTTGGCCAGGTAGGACTTGACTTAGAGGCAGAATTTGAAAAAGATCTCAAAGACGTGCTCGGTTTTCATGAAGCCAATGACGGCCGTTTCTGGACTCTTCCTTGACCCTGTTCTGTAAAGACTGAAGCATCCCCACCTCAGGATTCAGCTGATGGGACCCTGGCTTGGACTGTTGATTGCCAGTGAGTCTGGGATGTAATTGGCTG	........((.(((.((((.(((..((((..((((((.((.(((...(((((((((((......))))..((((...(((((........)))))....))))(((((.((((.......)))).))))).....(((....)))........(((((((..((.((((...((((........)))))))))).))))))))))))))......)))))..))))))..))))))).)))).))).)).	-72.3	9	26,41,57,62,136,147,163,199,211	unpaired-paired	1.8	no	no	1	1	0	0	1	1	0	0	0	0	1	2
334890	chr2	230169023	230170656	-	SP110	NM_080424.4	GCCTGATGTTTCGCAACCATAAAACATTTTACAAGGCTTCTGACTTTGGCCAGGTAGGACTTGACTTAGAGGCAGAATTTGAAAAAGATCTCAAAGACGTGCTCGGTTTTCATGAAGCCAATGACGGCGGTTTCTGGACTCTTCCTTGACCCTGTTCTGTAAAGACTGAAGCATCCCCACCTCAGGATTCAGCTGATGGGACCCTGGCTTGGACTGTTGATTGCCAGTGAGTCTGGGATGTAATTGGCTG	(((.(((((((((.............((((((..((((.........))))..))))))(((......)))(((...(((((........)))))....)))..((((((...))))))...(((((.((((...(((....)))..)))))))))((....))..)))))))))((((..((((.......)))))))).(((.(((((..((((........))))))))).)))........)))..	-66.7	9	22,41,57,62,136,147,163,199,211	230169144	GCCTGATGTTTCGCAACCATAAAACATTTTACAAGGCTTCTGACTTTGGCCAGGTAGGACTTGACTTAGAGGCAGAATTTGAAAAAGATCTCAAAGACGTGCTCGGTTTTCATGAAGCCAATGACGGCAGTTTCTGGACTCTTCCTTGACCCTGTTCTGTAAAGACTGAAGCATCCCCACCTCAGGATTCAGCTGATGGGACCCTGGCTTGGACTGTTGATTGCCAGTGAGTCTGGGATGTAATTGGCTG	(((.(((((((((......................((((((((.((.((((.....)).)).)).))))))))....(((((........)))))..(((....((((((...))))))....)))((((..((.(((....)))..))..))))(((....))).)))))))))((((..((((.......)))))))).(((.(((((..((((........))))))))).)))........)))..	-64	9	22,41,57,62,136,147,163,199,211	paired-unpaired	2.7	no	no	0	0	0	0	0	0	0	0	1	0	2	1
334890	chr2	230169023	230172101	-	SP110	NM_001378446.1	CCCTGGAGAGGCAGATGCAGCCTCAGGACCAGCTGGCTTCTGACTTTGGCCAGGTAGGACTTGACTTAGAGGCAGAATTTGAAAAAGATCTCAAAGACGTGCTCGGTTTTCATGAAGCCAATGACGGCGGTTTCTGGACTCTTCCTTGACCCTGTTCTGTAAAGACTGAAGCATCCCCACCTCAGGATTCAGCTGATGGGACCCTGGCTTGGACTGTTGATTGCCAGTGAGTCTGGGATGTAATTGGCTG	........((.(((.((((.(((..((((..((((((.((.(((...(((((((((((......))))..((((...(((((........)))))....)))).((((((...))))))....((((.((((...(((....)))..))))))))(((....)))..........((((..((((.......))))))))..)))))))......)))))..))))))..))))))).)))).))).)).	-74.1	9	26,41,57,62,136,147,163,199,211	230169144	CCCTGGAGAGGCAGATGCAGCCTCAGGACCAGCTGGCTTCTGACTTTGGCCAGGTAGGACTTGACTTAGAGGCAGAATTTGAAAAAGATCTCAAAGACGTGCTCGGTTTTCATGAAGCCAATGACGGCAGTTTCTGGACTCTTCCTTGACCCTGTTCTGTAAAGACTGAAGCATCCCCACCTCAGGATTCAGCTGATGGGACCCTGGCTTGGACTGTTGATTGCCAGTGAGTCTGGGATGTAATTGGCTG	........((.(((.((((.(((..((((..((((((.((.(((...(((((((((((......))))..((((...(((((........)))))....)))).((((.....((..(((..(((....)))..)))..))......))))..(((((((..((.((((...((((........)))))))))).))))))))))))))......)))))..))))))..))))))).)))).))).)).	-71.3	9	26,41,57,62,136,147,163,199,211	unpaired-paired	2.8	no	no	1	1	0	0	1	1	0	0	0	0	1	1
2224	chr3	10149815	10150065	+	VHL	NM_198156.3	GGTTGTCCGGAGCCTAGTCAAGCCTGAGAATTACAGGAGACTGGACATCGTCAGGTCGCTCTACGAAGATCTGGAAGACCACCCAAATGTGCAGAAAGACCTGGAGCGGCTGACACAGGAGCGCATTGCACATCAACGGATGGGAGATTGAAGATTTCTGTTGAAACTTACACTGTTTCATCTCAGCTTTTGATGGTACTGATGAGTCTTGATCTAGATACAGGACTGGTTCCTTCCTTAGTTTCAAAGT	((....))(((((((((((...((((.......)))).)))))).....(((((.((((((((......((((......(((......)))))))......)))))))))))))..((((((.((.(((.((((((.((.(((((................((((((.......))))))))))).)).))))))))).))...(((((((.........))))))).))))))......))))).....	-68.3	7	38,43,76,97,111,164,223	10149819	GGTTTTCCGGAGCCTAGTCAAGCCTGAGAATTACAGGAGACTGGACATCGTCAGGTCGCTCTACGAAGATCTGGAAGACCACCCAAATGTGCAGAAAGACCTGGAGCGGCTGACACAGGAGCGCATTGCACATCAACGGATGGGAGATTGAAGATTTCTGTTGAAACTTACACTGTTTCATCTCAGCTTTTGATGGTACTGATGAGTCTTGATCTAGATACAGGACTGGTTCCTTCCTTAGTTTCAAAGT	(((((((((((...(((....((((((((....(((....)))....)).))))))....)))......)))))))))))......((((((((.....((((............))))......))))))))....((((((((...(((((.((((....))))))).))...)))))))).((((...((.((....(((.(((((((.........))))))).))))).))...)))).......	-68.5	7	38,43,76,97,111,164,223	unpaired-paired	-0.2	no	no	0	2	0	0	1	0	1	0	0	1	1	1
2224	chr3	10149815	10150065	+	VHL	NM_000551.4	GGTTGTCCGGAGCCTAGTCAAGCCTGAGAATTACAGGAGACTGGACATCGTCAGGTCGCTCTACGAAGATCTGGAAGACCACCCAAATGTGCAGAAAGACCTGGAGCGGCTGACACAGGAGCGCATTGCACATCAACGGATGGGAGATTGAAGATTTCTGTTGAAACTTACACTGTTTCATCTCAGCTTTTGATGGTACTGATGAGTCTTGATCTAGATACAGGACTGGTTCCTTCCTTAGTTTCAAAGT	((....))(((((((((((...((((.......)))).)))))).....(((((.((((((((......((((......(((......)))))))......)))))))))))))..((((((.((.(((.((((((.((.(((((................((((((.......))))))))))).)).))))))))).))...(((((((.........))))))).))))))......))))).....	-68.3	7	38,43,76,97,111,164,223	10149819	GGTTTTCCGGAGCCTAGTCAAGCCTGAGAATTACAGGAGACTGGACATCGTCAGGTCGCTCTACGAAGATCTGGAAGACCACCCAAATGTGCAGAAAGACCTGGAGCGGCTGACACAGGAGCGCATTGCACATCAACGGATGGGAGATTGAAGATTTCTGTTGAAACTTACACTGTTTCATCTCAGCTTTTGATGGTACTGATGAGTCTTGATCTAGATACAGGACTGGTTCCTTCCTTAGTTTCAAAGT	(((((((((((...(((....((((((((....(((....)))....)).))))))....)))......)))))))))))......((((((((.....((((............))))......))))))))....((((((((...(((((.((((....))))))).))...)))))))).((((...((.((....(((.(((((((.........))))))).))))).))...)))).......	-68.5	7	38,43,76,97,111,164,223	unpaired-paired	-0.2	no	no	0	2	0	0	1	0	1	0	0	1	1	1
12564	chr3	24122783	24123033	-	THRB	NM_001252634.2	ACGTGACACACTTTTGGCCAAAACTCCTGATGAAGGTGACAGATCTGCGGATGATAGGAGCCTGCCATGCCAGCCGCTTCCTGCACATGAAGGTGGAATGCCCCACAGAACTCTTCCCCCCTTTGTTCTTGGAAGTGTTCGAGGATTAGACTGACTGGATTCATTCTCATAATTCCTACAGCACTACTGGGTGTCATTTCATTCCATTGCCTAGCTCTTTTTTGTTTGTTTCTTTGTGTTGGGAGGGATT	..(((((((.....((((.....((((((((..((((.....))))....))..))))))...))))..(((((((((((........))).))))......(((.(((((.............)))))))).((((((..((((..(((.(((......))).)))......))))..)))))).))))))))))).....(((....((((((......................))))))..)))..	-56.4	5	4,21,37,108,148	24122897	ACGTGACACACTTTTGGCCAAAACTCCTGATGAAGGTGACAGATCTGCGGATGATAGGAGCCTGCCATGCCAGCCGCTTCCTGCACATGAAGGTGGAATGCCCCACAGAACTCTTCCCCCCTTTGTTCTTGGAAGCGTTCGAGGATTAGACTGACTGGATTCATTCTCATAATTCCTACAGCACTACTGGGTGTCATTTCATTCCATTGCCTAGCTCTTTTTTGTTTGTTTCTTTGTGTTGGGAGGGATT	..(((...)))............((((((((.((((.(((((((..((((.((.((((......)).)).)).))))..(((........)))..((((((.(((.(((((.............))))))))..)))))).((((..(((.(((......))).)))......)))).........(((((((..............))))))).........))))))).))))..)))))))).....	-55	5	4,21,37,108,148	paired-unpaired	1.4	no	no	1	1	0	0	0	1	0	0	1	0	0	0
12564	chr3	24122783	24123033	-	THRB	NM_001374827.1	ACGTGACACACTTTTGGCCAAAACTCCTGATGAAGGTGACAGATCTGCGGATGATAGGAGCCTGCCATGCCAGCCGCTTCCTGCACATGAAGGTGGAATGCCCCACAGAACTCTTCCCCCCTTTGTTCTTGGAAGTGTTCGAGGATTAGACTGACTGGATTCATTCTCATAATTCCTACAGCACTACTGGGTGTCATTTCATTCCATTGCCTAGCTCTTTTTTGTTTGTTTCTTTGTGTTGGGAGGGATT	..(((((((.....((((.....((((((((..((((.....))))....))..))))))...))))..(((((((((((........))).))))......(((.(((((.............)))))))).((((((..((((..(((.(((......))).)))......))))..)))))).))))))))))).....(((....((((((......................))))))..)))..	-56.4	5	4,21,37,108,148	24122897	ACGTGACACACTTTTGGCCAAAACTCCTGATGAAGGTGACAGATCTGCGGATGATAGGAGCCTGCCATGCCAGCCGCTTCCTGCACATGAAGGTGGAATGCCCCACAGAACTCTTCCCCCCTTTGTTCTTGGAAGCGTTCGAGGATTAGACTGACTGGATTCATTCTCATAATTCCTACAGCACTACTGGGTGTCATTTCATTCCATTGCCTAGCTCTTTTTTGTTTGTTTCTTTGTGTTGGGAGGGATT	..(((...)))............((((((((.((((.(((((((..((((.((.((((......)).)).)).))))..(((........)))..((((((.(((.(((((.............))))))))..)))))).((((..(((.(((......))).)))......)))).........(((((((..............))))))).........))))))).))))..)))))))).....	-55	5	4,21,37,108,148	paired-unpaired	1.4	no	no	1	1	0	0	0	1	0	0	1	0	0	0
100723	chr4	1004096	1004493	+	IDUA	NM_000203.5	CTTTGTGTTCAGCCCAGACACAGGTGCTGTCTCTGGCTCCTACCGAGTTCGAGCCCTGGACTACTGGGCCCGACCAGGCCCCTTCTCGGACCCTGTGCCGTACCTGGAGGTCCCTGTGCCAAGAGGGCCCCCATCCCCGGGCAATCCATGAGCCTGTGCTGAGCCCCAGTGGGTTGCACCTCCACCGGCAGTCAGCGAGCTGGGGCTGCACTGTGCCCATGCTGCCCTCCCATCACCCCCTTTGCAATAT	...((((((.......))))))(((((.((((..(((((..((...))..)))))..))))(((.(((.((((..((....))..)))).))).)))..)))))(((.(((((((......)).))))).))).....(((((...((((.((..((((..(((((((((..((((.((..((...))..))))))..)))))))))))))...)).)))).))))).......................	-93.6	3	16,58,88	1004305	CTTTGTGTTCAGCCCAGACACAGGTGCTGTCTCTGGCTCCTACCGAGTTCGAGCCCTGGACTGCTGGGCCCGACCAGGCCCCTTCTCGGACCCTGTGCCGTACCTGGAGGTCCCTGTGCCAAGAGGGCCCCCATCCCCGGGCAATCCATGAGCCTGTGCTGAGCCCCAGTGGGTTGCACCTCCACCGGCAGTCAGCGAGCTGGGGCTGCACTGTGCCCATGCTGCCCTCCCATCACCCCCTTTGCAATAT	......(((..((((((...((((.(((..(((.((......)))))....))))))).....))))))..)))((((..(((((..((((........)).)).)))))..))))(((.(((.(((...........(((((...((((.((..((((..(((((((((..((((.((..((...))..))))))..)))))))))))))...)).)))).))))).........)))))).)))....	-94.4	3	16,58,88	paired-unpaired	-0.8	no	no	0	0	0	0	0	1	0	0	0	1	0	0
349452	chr4	67740488	67744581	-	GNRHR	NM_001012763.2	CAGGACCCCCACGGACTACAACTGAATCAGTCCAAGAACAATATACCAAGAGCACGGCTGAAGACTCTAAAAATGACGGTTGCATTTGCCACTTCATTTACTGTCTGCTGGACTCCCTACTATGTCCTAGGAATTTGGTATTGGTTTGATCCTGAAATGTTAAACAGGTTGTCAGACCCAGTAAATCACTTCTTCTTTCTCTTTGCCTTTTTAAACCCATGCTTTGATCCACTTATCTATGGATATTTTT	.(((........(((((...........))))).........((((((((((..((((...((((.....((((((.(((.((....)).)))))))))...))))))))..)))((((........))))...))))))).((((((((((((..........))))..))))))))...........................)))..................(((((........)))))......	-50.2	8	3,13,36,62,110,162,174,213	67740694	CAGGACCCCCACGGACTACAACTGAATCAGTCCAAGAACAATACACCAAGAGCACGGCTGAAGACTCTAAAAATGACGGTTGCATTTGCCACTTCATTTACTGTCTGCTGGACTCCCTACTATGTCCTAGGAATTTGGTATTGGTTTGATCCTGAAATGTTAAACAGGTTGTCAGACCCAGTAAATCACTTCTTCTTTCTCTTTGCCTTTTTAAACCCATGCTTTGATCCACTTATCTATGGATATTTTT	.(((((......(((((...........)))))................(((..((((...((((.....((((((.(((.((....)).)))))))))...))))))))..)))........)))))(((((..(((((((((((((((((((..........))))..)))))).)))))..)))).)))))................................(((((........)))))......	-48.9	8	3,13,36,62,110,162,174,213	paired-unpaired	1.3	yes	no	1	1	0	0	1	0	0	0	0	0	2	2
222976	chr4	165341796	165342046	+	MSMO1	NM_001017369.3	TGCTGGTTCTCGGCATCATGATTTCCACCACATGAACTTCATTGGAAACTATGCTTCAACATTTACATGGTGGGATCGAATTTTTGGAACAGACTCTCAGTATAATGCCTATAATGAAAAGAGGAAGAAGTTTGAGAAAAAGACTGAATAAATATCTCACGTAAACCTTCCTGAAAGATAAACGTTTTCCTGAATTCAGAAACTAGTAGCTAACATTGCTTCTGGAGAGCAGAAATAAGCATGTCTTCTG	((((((((.((........((((.((((((..((((.....(((((........)))))..))))..))))))))))((((((..((((..(((..(((.((((.....)))).)))....((((((..((((((((.................)))))....)))))))))...........))))))).)))))).))))))))))....((((.(((((((.....))))....)))))))......	-45.7	7	34,46,87,141,163,200,211	165341800	TGCTCGTTCTCGGCATCATGATTTCCACCACATGAACTTCATTGGAAACTATGCTTCAACATTTACATGGTGGGATCGAATTTTTGGAACAGACTCTCAGTATAATGCCTATAATGAAAAGAGGAAGAAGTTTGAGAAAAAGACTGAATAAATATCTCACGTAAACCTTCCTGAAAGATAAACGTTTTCCTGAATTCAGAAACTAGTAGCTAACATTGCTTCTGGAGAGCAGAAATAAGCATGTCTTCTG	(((((((((.(((.....(((((.((((((..((((.....(((((........)))))..))))..))))))))))).....)))))))......(((.((((.....)))).)))....((((((..((((((((.................)))))....)))))))))(((((.......)))))(((....)))...((((.(((.......))).)))).)))))...................	-45.7	7	34,46,87,141,163,200,211	paired-unpaired	0	no	no	0	1	0	0	0	0	0	0	1	1	1	2
350898	chr5	136062662	136063326	+	TGFBI	NM_000358.3	GGCTTCCCAGAGGTCTGTGCGACTAGCCCCTGTCTATCAAAAGTTATTAGAGAGGATGAAGCATTAGCTTGAAGCACTACAGGAGGAATGCACCACGGCAGCTCTCCGCCAATTTCTCTCAGATTTCCACAGAGACTGTTTGAATGTTTTCAAAACCAAGTATCAC	((((((...)))))).((((........(((.((((...........)))).)))...((((....))))...))))....(((((..(((......)))..)))))............(((.((((....)))))))((((((....))))))............	-36.1	2	133,153	136063298	GGCTTCCCAGAGGTCTGTGCGACTAGCCCCTGTCTATCAAAAGTTATTAGAGAGGATGAAGCATTAGCTTGAAGCACTACAGGAGGAATGCACCACGGCAGCTCTCCGCCAATTTCTCTCAGATTTCCACAGAGACTGCTTGAATGTTTTCAAAACCAAGTATCAC	((((((...)))))).((((........(((.((((...........)))).)))...((((....))))...))))....(((((..(((......)))..))))).......(((((...........))))).((((((...((((...))))))))))....	-36.5	2	133,153	paired-unpaired	-0.4	no	no	0	0	0	0	1	0	0	0	0	0	0	0
540173	chr7	2537968	2538218	-	BRAT1	NM_001350626.2	TGGCCATGCTCAGGTCCCTAGACCTGGAGGGCCTGCGGAGCACGCTGGCCGAGAGCAGCGACCACGTGGAAAAGAGTCCCCAGTCCCTCCTGCAGGACATGCTGGCCACGGGAGGCTTCCTGCAGGGGGACGAGGCCGACTGCTACTGAGCAGAACCAGAGTCTGCCACTGGGGCTCAGGACCAAGGGAGGCAGCACCATGTCCTTCTGTGGGACACTGCCAGCCCCAGGGCTCCAGCCCAGCCCGGTGG	.((((....(((((((....)))))))..))))..(((.((.(((((........))))).....((((...(((.((((..(((((.(((((((((......((((......))))))))))))))))))..))....(((((....))))).....)).))).))))((((((((((..(((.((((((((......)).)))))).)))....)))..)))))))((((....)))).)))))....	-116	5	20,95,153,179,212	2538140	TGGCCATGCTCAGGTCCCTAGACCTGGAGGGCCTGCGGAGCACGCTGGCCGAGAGCAGCGACCACGTGGAAAAGAGTTCCCAGTCCCTCCTGCAGGACATGCTGGCCACGGGAGGCTTCCTGCAGGGGGACGAGGCCGACTGCTACTGAGCAGAACCAGAGTCTGCCACTGGGGCTCAGGACCAAGGGAGGCAGCACCATGTCCTTCTGTGGGACACTGCCAGCCCCAGGGCTCCAGCCCAGCCCGGTGG	((((((((((((((((((((....))).))))))...)))))...))))))(((((((((.((....((((.....))))..(((((.(((((((((......((((......))))))))))))))))))..)).)).))))).))..(((((.......)))))((((((((((..(((((..(((.(((((.....((((((.....)))))))))))...)))..)).))))))....))))))).	-116.3	5	20,95,153,179,212	unpaired-paired	-0.3	no	no	0	0	0	0	0	1	0	0	2	1	0	0
540173	chr7	2537968	2538218	-	BRAT1	NM_152743.4	TGGCCATGCTCAGGTCCCTAGACCTGGAGGGCCTGCGGAGCACGCTGGCCGAGAGCAGCGACCACGTGGAAAAGAGTCCCCAGTCCCTCCTGCAGGACATGCTGGCCACGGGAGGCTTCCTGCAGGGGGACGAGGCCGACTGCTACTGAGCAGAACCAGAGTCTGCCACTGGGGCTCAGGACCAAGGGAGGCAGCACCATGTCCTTCTGTGGGACACTGCCAGCCCCAGGGCTCCAGCCCAGCCCGGTGG	.((((....(((((((....)))))))..))))..(((.((.(((((........))))).....((((...(((.((((..(((((.(((((((((......((((......))))))))))))))))))..))....(((((....))))).....)).))).))))((((((((((..(((.((((((((......)).)))))).)))....)))..)))))))((((....)))).)))))....	-116	5	20,95,153,179,212	2538140	TGGCCATGCTCAGGTCCCTAGACCTGGAGGGCCTGCGGAGCACGCTGGCCGAGAGCAGCGACCACGTGGAAAAGAGTTCCCAGTCCCTCCTGCAGGACATGCTGGCCACGGGAGGCTTCCTGCAGGGGGACGAGGCCGACTGCTACTGAGCAGAACCAGAGTCTGCCACTGGGGCTCAGGACCAAGGGAGGCAGCACCATGTCCTTCTGTGGGACACTGCCAGCCCCAGGGCTCCAGCCCAGCCCGGTGG	((((((((((((((((((((....))).))))))...)))))...))))))(((((((((.((....((((.....))))..(((((.(((((((((......((((......))))))))))))))))))..)).)).))))).))..(((((.......)))))((((((((((..(((((..(((.(((((.....((((((.....)))))))))))...)))..)).))))))....))))))).	-116.3	5	20,95,153,179,212	unpaired-paired	-0.3	no	no	0	0	0	0	0	1	0	0	2	1	0	0
480318	chr7	5973298	5977593	-	PMS2	NM_001406877.1	AGTCGGTGATGATTGGGACTGCTCTTAACACAAGCGAGATGAAGAAACTGATCACCCACATGGGGGAGATGGACCACCCCTGGAACTGTCCCCATGGAAGGCCAACCATGAGACACATCGCCAACCTGGGTGTCATTTCTCAGAACTGACCGTAGTCACTGTATGGAATAATTGGTTTTATCGCAGATTTTTATGTTTTGAAAGACAGAGTCTTCACTAACCTTTTTTGTTTTAAAATGAACCTGCTACT	(((.(((.....(((((((((((.........))))((.((((((..(((.((.(((....))).(((((((..(((((.(((...((((..(((((........))))).)))).....)))....))))))))))))(((((((((((....))))(((((((((((.....))))))).))))........)))))))..)))))..))))))))..........))))))).....))).)))...	-59.4	10	16,26,45,71,83,111,143,203,218,239	5973471	AGTCGGTGATGATTGGGACTGCTCTTAACACAAGCGAGATGAAGAAACTGATCACCCACATGGGGGAGATGGACCATCCCTGGAACTGTCCCCATGGAAGGCCAACCATGAGACACATCGCCAACCTGGGTGTCATTTCTCAGAACTGACCGTAGTCACTGTATGGAATAATTGGTTTTATCGCAGATTTTTATGTTTTGAAAGACAGAGTCTTCACTAACCTTTTTTGTTTTAAAATGAACCTGCTACT	(((.(((.....(((((((((((.........))))((.((((((..(((.((.(((....)))((...(((.((.(((.(((........))).))).))))).)).(((((.....((((......)))).....)))))....((((....))))(((((((((((.....))))))).))))..(((((.....))))))))))..))))))))..........))))))).....))).)))...	-58.5	10	16,26,45,71,83,111,143,203,218,239	paired-unpaired	0.9	yes	no	0	0	1	0	0	0	0	1	1	2	1	1
480318	chr7	5973298	5977593	-	PMS2	NM_001406875.1	AGTCGGTGATGATTGGGACTGCTCTTAACACAAGCGAGATGAAGAAACTGATCACCCACATGGGGGAGATGGACCACCCCTGGAACTGTCCCCATGGAAGGCCAACCATGAGACACATCGCCAACCTGGGTGTCATTTCTCAGAACTGACCGTAGTCACTGTATGGAATAATTGGTTTTATCGCAGATTTTTATGTTTTGAAAGACAGAGTCTTCACTAACCTTTTTTGTTTTAAAATGAACCTGCTACT	(((.(((.....(((((((((((.........))))((.((((((..(((.((.(((....))).(((((((..(((((.(((...((((..(((((........))))).)))).....)))....))))))))))))(((((((((((....))))(((((((((((.....))))))).))))........)))))))..)))))..))))))))..........))))))).....))).)))...	-59.4	10	16,26,45,71,83,111,143,203,218,239	5973471	AGTCGGTGATGATTGGGACTGCTCTTAACACAAGCGAGATGAAGAAACTGATCACCCACATGGGGGAGATGGACCATCCCTGGAACTGTCCCCATGGAAGGCCAACCATGAGACACATCGCCAACCTGGGTGTCATTTCTCAGAACTGACCGTAGTCACTGTATGGAATAATTGGTTTTATCGCAGATTTTTATGTTTTGAAAGACAGAGTCTTCACTAACCTTTTTTGTTTTAAAATGAACCTGCTACT	(((.(((.....(((((((((((.........))))((.((((((..(((.((.(((....)))((...(((.((.(((.(((........))).))).))))).)).(((((.....((((......)))).....)))))....((((....))))(((((((((((.....))))))).))))..(((((.....))))))))))..))))))))..........))))))).....))).)))...	-58.5	10	16,26,45,71,83,111,143,203,218,239	paired-unpaired	0.9	yes	no	0	0	1	0	0	0	0	1	1	2	1	1
480318	chr7	5973298	5977593	-	PMS2	NM_001406871.1	AGTCGGTGATGATTGGGACTGCTCTTAACACAAGCGAGATGAAGAAACTGATCACCCACATGGGGGAGATGGACCACCCCTGGAACTGTCCCCATGGAAGGCCAACCATGAGACACATCGCCAACCTGGGTGTCATTTCTCAGAACTGACCGTAGTCACTGTATGGAATAATTGGTTTTATCGCAGATTTTTATGTTTTGAAAGACAGAGTCTTCACTAACCTTTTTTGTTTTAAAATGAACCTGCTACT	(((.(((.....(((((((((((.........))))((.((((((..(((.((.(((....))).(((((((..(((((.(((...((((..(((((........))))).)))).....)))....))))))))))))(((((((((((....))))(((((((((((.....))))))).))))........)))))))..)))))..))))))))..........))))))).....))).)))...	-59.4	10	16,26,45,71,83,111,143,203,218,239	5973471	AGTCGGTGATGATTGGGACTGCTCTTAACACAAGCGAGATGAAGAAACTGATCACCCACATGGGGGAGATGGACCATCCCTGGAACTGTCCCCATGGAAGGCCAACCATGAGACACATCGCCAACCTGGGTGTCATTTCTCAGAACTGACCGTAGTCACTGTATGGAATAATTGGTTTTATCGCAGATTTTTATGTTTTGAAAGACAGAGTCTTCACTAACCTTTTTTGTTTTAAAATGAACCTGCTACT	(((.(((.....(((((((((((.........))))((.((((((..(((.((.(((....)))((...(((.((.(((.(((........))).))).))))).)).(((((.....((((......)))).....)))))....((((....))))(((((((((((.....))))))).))))..(((((.....))))))))))..))))))))..........))))))).....))).)))...	-58.5	10	16,26,45,71,83,111,143,203,218,239	paired-unpaired	0.9	yes	no	0	0	1	0	0	0	0	1	1	2	1	1
359768	chr7	22945488	22945738	-	HYCC1	NM_032581.4	GGGCTGGGACAGATGCCAATAGGTTTTCCGCTTGTAGTCTCCAAGAAGAAAAGCTTATTTACGTTTCAGAAAGAACTGAACTTCCAATGAAGCATCAATCAGGTCAGCAGAGACCTCCTAGTATTAGCATTACTCTGTCCACAGATTAATTAGTAACATATTTTTCTCCCATAACCTAGTGAACCTGGAAATACAACTTTGCTTCTTTATGAAAGTACCCTGGGTCTTTCATCCGTATTCCTGACAGGAG	((((((((((((((((.(((((((((((..((((.......))))..)).))))))))).....(((((......)))))((((....))))........(((((......)))))..........)))....))))))).))).......................))).......((((((..((......))..)))))).....(((((((.(((...))))))))))......((((...)))).	-52	8	7,73,78,111,154,172,181,242	22945600	GGGCTGGGACAGATGCCAATAGGTTTTCCGCTTGTAGTCTCCAAGAAGAAAAGCTTATTTACGTTTCAGAAAGAACTGAACTTCCAATGAAGCATCAATCAGGTCAGCAGAGACCTCCTAGTATTAGCATTACTCTGCCCACAGATTAATTAGTAACATATTTTTCTCCCATAACCTAGTGAACCTGGAAATACAACTTTGCTTCTTTATGAAAGTACCCTGGGTCTTTCATCCGTATTCCTGACAGGAG	(((.(((((..((((..(((((((((((..((((.......))))..)).)))))))))..))))((((......)))).((((....))))....((((..((..((((((.....(((....))).....))))))..)).))))...................)))))...)))((((((..((......))..)))))).....(((((((.(((...))))))))))......((((...)))).	-50.6	8	7,73,78,111,154,172,181,242	paired-unpaired	1.4	no	no	1	2	1	1	0	1	0	0	0	0	2	1
92588	chr7	65960796	65961046	-	GUSB	NM_000181.4	GGAATAAAAAGGGGATCTTCACTCGGCAGAGACAACCAAAAAGTGCAGCGTTCCTTTTGCGAGAGAGATACTGGAAGATTGCCAATGAAACCAGGTATCCCCACTCAGTAGCCAAGTCACAATGTTTGGAAAACAGCCTGTTTACTTGAGCAAGACTGATACCACCTGCGTGTCCCTTCCTCCCCGAGTCAGGGCGACTTCCACAGCAGCAGAACAAGTGCCTCCTGGACTGTTCACGGCAGACCAGAAC	((((......((.(((((((.(((....)))..............(((.(((.((((....)))).))).)))))))))).))........(((((........(((((.(((((((.(((.(((((...)))))...)))..))))).))...)))))....))))).((..((((..(((...)))..))))..))))))......(((.......)))...((((.(((((...))))).))))...	-58.1	7	30,88,131,153,212,227,241	65960907	GGAATAAAAAGGGGATCTTCACTCGGCAGAGACAACCAAAAAGTGCAGCGTTCCTTTTGCGAGAGAGATACTGGAAGATTGCCAATGAAACCAGGTATCCCCACTCAGTAGCCAAGTCACAATGTTTGGAAAACAGCCCGTTTACTTGAGCAAGACTGATACCACCTGCGTGTCCCTTCCTCCCCGAGTCAGGGCGACTTCCACAGCAGCAGAACAAGTGCCTCCTGGACTGTTCACGGCAGACCAGAAC	((((......((.(((((((.(((....)))..............(((.(((.((((....)))).))).)))))))))).))........(((((........(((((.(((((((...((((.(((.....)))..)))).))))).))...)))))....))))).((..((((..(((...)))..))))..))))))......(((.......)))...((((.(((((...))))).))))...	-57.5	7	30,88,131,153,212,227,241	paired-unpaired	0.6	no	no	0	1	0	0	1	1	1	1	0	0	1	1
469108	chr7	66639082	66639332	+	KCTD7	NM_153033.5	TGTTTATGACCTGCTGCACTGCCTGGTCACGGACCTCTCGGCCCAGGGTCTCACCGTGGACCACCAGTGCATCGGGGTGTGTGACAAGCACCTCGTGAACCACTACTACTGCAAGCGCCCCATCTATGAGTTCAAGATCACATGGTGGTGAGTAGCCCCGGTAGGCGAGAGTCCCATCAGGGAGGATGTCCACCTTGCTTGGTGGCTCTGGGAGTAAGATCCCTGAAGGGGCTGCTGACTGCCCCAGAAT	..........(((.(((((((..(((((((((....(((......))).....)))).))))).))))))).((((((((.......))))))))(((((((........((....))........)).))))).........((((((.(((((((((........(((((((((.(((((.((....)).)))))..))).))))))((((......))))....))))))))).)))))).)))...	-97.5	6	7,31,58,82,97,236	66639131	TGTTTATGACCTGCTGCACTGCCTGGTCACGGACCTCTCGGCCCAGGGTGTCACCGTGGACCACCAGTGCATCGGGGTGTGTGACAAGCACCTCGTGAACCACTACTACTGCAAGCGCCCCATCTATGAGTTCAAGATCACATGGTGGTGAGTAGCCCCGGTAGGCGAGAGTCCCATCAGGGAGGATGTCCACCTTGCTTGGTGGCTCTGGGAGTAAGATCCCTGAAGGGGCTGCTGACTGCCCCAGAAT	..........(((.(((((((..(((((((((((((((......)))).))..)))).))))).))))))).((((((((.......))))))))(((((((........((....))........)).))))).........((((((.(((((((((........(((((((((.(((((.((....)).)))))..))).))))))((((......))))....))))))))).)))))).)))...	-98.2	6	7,31,58,82,97,236	unpaired-paired	-0.7	no	no	0	0	0	0	1	0	1	1	0	0	1	1
469108	chr7	66639079	66640494	+	KCTD7	NM_001167961.2	TGATGTTTATGACCTGCTGCACTGCCTGGTCACGGACCTCTCGGCCCAGGGTCTCACCGTGGACCACCAGTGCATCGGGGTGTGTGACAAGCACCTCGTGAACCACTACTACTGCAAGCGCCCCATCTATGAGTTCAAGATCACATGGTGAAATTGAAAAAGATCCCCAAGGATCTGTTACTACTGCATTTCCTTCTTGCTCTGTCTACAGCCTAGGCCAACTAGTCAGGGTCTGGACATGCATCTCCTA	.((.((((.(((((.((......))..))))).)))).))..((.(((.(((...))).)))..((((((((.((((((((((.......))))))).(((((((........((....))........)).))))).)))))).)))))..........((((((....))))))........(((((.(((.....((((((.(((..((....))....))).))))))..))).)))))...))..	-73.5	6	10,34,61,85,100,235	66639131	TGATGTTTATGACCTGCTGCACTGCCTGGTCACGGACCTCTCGGCCCAGGGTGTCACCGTGGACCACCAGTGCATCGGGGTGTGTGACAAGCACCTCGTGAACCACTACTACTGCAAGCGCCCCATCTATGAGTTCAAGATCACATGGTGAAATTGAAAAAGATCCCCAAGGATCTGTTACTACTGCATTTCCTTCTTGCTCTGTCTACAGCCTAGGCCAACTAGTCAGGGTCTGGACATGCATCTCCTA	(((((((((.(((((..(((((((..(((((((((((((((......)))).))..)))).))))).)))))))..(((((((.((.((........(((...)))......)))).))))))).........(((((..((((...))))..)))))..((((((....)))))).........(((.........))).(((....))).((((.....))))...)))))))))))).)).......	-74	6	10,34,61,85,100,235	paired-unpaired	-0.5	no	no	0	0	0	1	0	0	0	0	0	0	1	0
31194	chr8	95247516	95247766	-	CFAP418	NM_177965.4	ACATGCCAGAATTTCACAAATTAAAAGCAAAGTTGATAAAGAAGAAAGGAACACGGGCATATGCCTGCCAGTGTAGCTGGAGAACTATTGAAGAAGTGACTGACCTTCAGACAGATCATCAGCTTCGCTGGGTTTGTGGTAAACATTAAGAATGCAGACTGCACATTCGGACAGATGCATCCATGAGAGTGGTCTCCATGAATCATCATCATGTTTAGACAATAGTCCCTAGCAATACCATTCCCTGTGG	...(((.((....((((((((..........(((...............))).(((((....)))))((((((.((((((.((.((.((((((..((.....))))))))..)).)).)))))).))))))))))))))..........(((((.........)))))(((((((((.((.((((.(((....))))))).))...)))).))))).(((....))).)).)))...((((.....))))	-59.7	8	49,82,97,109,141,156,169,217	95247712	ACATGCCAGAATTTCACAAATTAAAAGCAAAGTTGATAAAGAAGAAAGGAACATGGGCATATGCCTGCCAGTGTAGCTGGAGAACTATTGAAGAAGTGACTGACCTTCAGACAGATCATCAGCTTCGCTGGGTTTGTGGTAAACATTAAGAATGCAGACTGCACATTCGGACAGATGCATCCATGAGAGTGGTCTCCATGAATCATCATCATGTTTAGACAATAGTCCCTAGCAATACCATTCCCTGTGG	...(((.((..........(((((........)))))...........((((((((((....)))..((((((.((((((.((.((.((((((..((.....))))))))..)).)).)))))).))))))...((((((...((((...))))...))))))..........((((.((.((((.(((....))))))).))))))..))))))).(((....))).)).)))...((((.....))))	-57.8	8	49,82,97,109,141,156,169,217	paired-unpaired	1.9	no	no	0	1	0	0	0	0	0	0	1	1	2	1
31194	chr8	95247516	95247766	-	CFAP418	NM_001363260.1	ACATGCCAGAATTTCACAAATTAAAAGCAAAGTTGATAAAGAAGAAAGGAACACGGGCATATGCCTGCCAGTGTAGCTGGAGAACTATTGAAGAAGTGACTGACCTTCAGACAGATCATCAGCTTCGCTGGGTTTGTGGTAAACATTAAGAATGCAGACTGCACATTCGGACAGATGCATCCATGAGAGTGGTCTCCATGAATCATCATCATGTTTAGACAATAGTCCCTAGCAATACCATTCCCTGTGG	...(((.((....((((((((..........(((...............))).(((((....)))))((((((.((((((.((.((.((((((..((.....))))))))..)).)).)))))).))))))))))))))..........(((((.........)))))(((((((((.((.((((.(((....))))))).))...)))).))))).(((....))).)).)))...((((.....))))	-59.7	8	49,82,97,109,141,156,169,217	95247712	ACATGCCAGAATTTCACAAATTAAAAGCAAAGTTGATAAAGAAGAAAGGAACATGGGCATATGCCTGCCAGTGTAGCTGGAGAACTATTGAAGAAGTGACTGACCTTCAGACAGATCATCAGCTTCGCTGGGTTTGTGGTAAACATTAAGAATGCAGACTGCACATTCGGACAGATGCATCCATGAGAGTGGTCTCCATGAATCATCATCATGTTTAGACAATAGTCCCTAGCAATACCATTCCCTGTGG	...(((.((..........(((((........)))))...........((((((((((....)))..((((((.((((((.((.((.((((((..((.....))))))))..)).)).)))))).))))))...((((((...((((...))))...))))))..........((((.((.((((.(((....))))))).))))))..))))))).(((....))).)).)))...((((.....))))	-57.8	8	49,82,97,109,141,156,169,217	paired-unpaired	1.9	no	no	0	1	0	0	0	0	0	0	1	1	2	1
254276	chr9	27060620	27062836	+	IFT74	NM_001099223.3	CCTTGAGCAAAATAATTTTGCGATGAAAGAAGTCATAGCAACCAAGAGTCAAGAGAGTGATTACCAGCCAATTAAGAAAAATGTGACCAAGCAGATTGCAGAGTACAATAAAACCATCGTGGATGCTTTACATAGCACCAGCGGAAACTGAGTTTAAGTCCACTGAAAGTCTCTAAGGAAGTATCCTCTTGCTGCTAAACTTGGTACAAGTTGACTACCAAAAAAAAAAAAAGCTTACTTTTGGAGTTTA	.....(((((....((((((((((.......((((((.........(((((......)))))...................)))))).......))))))))))................(((((((((....((.(((((.(((..((.......))))).)))...)))).....)))))))))..)))))....((((((...))))))((((.((((((...............))))))))))..	-44.3	5	84,111,145,197,212	27062617	CCTTGAGCAAAATAATTTTGCGATGAAAGAATTCATAGCAACCAAGAGTCAAGAGAGTGATTACCAGCCAATTAAGAAAAATGTGACCAAGCAGATTGCAGAGTACAATAAAACCATCGTGGATGCTTTACATAGCACCAGCGGAAACTGAGTTTAAGTCCACTGAAAGTCTCTAAGGAAGTATCCTCTTGCTGCTAAACTTGGTACAAGTTGACTACCAAAAAAAAAAAAAGCTTACTTTTGGAGTTTA	.((((.((((((...)))))).(((((....)))))....(((((((((...(((((.(((.((...((.....(((.....(((((...(((...)))...........((((((((((((.((((......))))))).)))....)).))))..)).)))......)))....))..))))))))))...)))...)))))).))))..((((.((((((...............))))))))))..	-43.4	5	84,111,145,197,212	paired-unpaired	0.9	no	no	0	1	0	0	0	0	0	1	0	0	1	0
454834	chr9	34517416	34520856	+	DNAI1	NM_012144.4	TGGGCACATCATCAGCCTCAAGCTCTCACCCAATTTGCGCAAGATGCCAAAGGAAAAGAAGGGGCAGGAGGTGCAGAAGGGTCCAGCTGTGGAGATTGCGAAACTGGACAAACTGCTGAACCTGGTGAGGGAAGTGAAAATCAAGACCTGAGGGGCTGGCCTCAGTCTCTGTCCCATCGCTTGAATACAGTACTCCTAGGGCTTGACCCTGGTACCCAGCCCAGCCTTAGCACCCAGCATGTGACCCCAC	(((((.....(((((..(((((((((.((((..(((((((....((((..............))))....))))))).))))...((((((......((((....(((((....(((...(((....)))..)))........((((.(((((......))))))))).)))))..)))).....))))))......)))))))))..))))).....)))))......((.....))..(((....)))	-78.2	6	101,106,118,144,204,000	34520701	TGGGCACATCATCAGCCTCAAGCTCTCACCCAATTTGCGCAAGATGCCAAAGGAAAAGAAGGGGCAGGAGGTGCAGAAGGGTCCAGCTGTGGAGACTGCGAAACTGGACAAACTGCTGAACCTGGTGAGGGAAGTGAAAATCAAGACCTGAGGGGCTGGCCTCAGTCTCTGTCCCATCGCTTGAATACAGTACTCCTAGGGCTTGACCCTGGTACCCAGCCCAGCCTTAGCACCCAGCATGTGACCCCAC	.((((((((...(((.(((.((((...((((..(((((((....((((..............))))....))))))).))))..))))...))).))).....((((......((((((..((((...(((((((((....((((((.(((((......))))))))).)).....)))))).............((((((.....))))))..)))...))))..)))))).)))).))))).)))...	-80.1	7	93,101,106,118,144,200,000	paired-unpaired	-1.9	no	no	1	2	0	0	1	1	0	0	1	0	0	0
459218	chr9	105619978	105635186	+	FKTN	NM_001351498.2	AAAACTTGATGTTTTTTTCTTCTATGAAGAAACTGATCACATGTGGAATGGAGGCACTCAGGCCAAAACAGGAAAAAAATTCAAGTATGAATCAAATAAGTACTTATTTATAAAGATACCTGTTTCCGAAGTTTACACTGTGCTGGACTGAGTTTGTAGACATGAAGGTCCATGTACCCTGTGAAACCCTCGAATACATTGAAGCCAACTATGGTAAGACCTGGAAGATTCCTGTAAAGACGTGGGACTG	......((((..(((((((......)))))))...))))(((((.....((((....(((((...(((((((......(((((....)))))...((((((....)))))).......))))))).(((..((((((..((((((((((.....((....))....)))))).))))..))))))....)))...........((((....))))....)))))....)))).......)))))......	-50.1	8	2,30,66,145,158,184,217,245	105635056	AAAACTTGATGTTTTTTTCTTCTATGAAGAAACTGATCACATGTGGAATGGAGGCACTCAGGCCAAAACAGGAAAAAAATTCAAGTATGAATCAAATAAGTACTTATTTATAAAGATACCCGTTTCCGAAGTTTACACTGTGCTGGACTGAGTTTGTAGACATGAAGGTCCATGTACCCTGTGAAACCCTCGAATACATTGAAGCCAACTATGGTAAGACCTGGAAGATTCCTGTAAAGACGTGGGACTG	.....((.((((((((((((((...)))))).....((.(((.....)))))(((......)))...(((((((....(((((....)))))...((((((....))))))...........((((((...((((((..((((((((((.....((....))....)))))).))))..))))))....((((.....)))).((((....))))......)))))).))))))))))))))).))....	-48.6	8	2,30,66,145,158,184,217,245	paired-unpaired	1.5	yes	no	2	1	0	0	1	3	0	1	0	0	2	1
459218	chr9	105635050	105640223	+	FKTN	NM_001198963.2	GATACCTGTTTCCGAAGTTTACACTGTGCTGGACTGAGTTTGTAGACATGAAGGTCCATGTACCCTGTGAAACCCTCGAATACATTGAAGCCAACTATGGCAAGAATCAGCAGGGTGCATGATGCCATTTTAAGCTGCTTCACATCAGACTGAAATCCTAATTACAGTTCATAAGTGAAACAGACTAATTCAATGGCAATACCTTTTGTATAGGTCCTGTG	...((((((.......(((((((....(((......))).)))))))..((((((.((((((((((((((.....((((.....)))).((((....)))).....))).))))))))))).((((((((((..(((.(((((....(((((.(((....))).))))).....))))).)))..)))...)))))))..))))))...))))))......	-59	5	31,44,70,147,178	105635056	GATACCCGTTTCCGAAGTTTACACTGTGCTGGACTGAGTTTGTAGACATGAAGGTCCATGTACCCTGTGAAACCCTCGAATACATTGAAGCCAACTATGGCAAGAATCAGCAGGGTGCATGATGCCATTTTAAGCTGCTTCACATCAGACTGAAATCCTAATTACAGTTCATAAGTGAAACAGACTAATTCAATGGCAATACCTTTTGTATAGGTCCTGTG	...........................((.(((((..........(((.((((((.((((((((((((((.....((((.....)))).((((....)))).....))).))))))))))).((((((((((..(((.(((((....(((((.(((....))).))))).....))))).)))..)))...)))))))..)))))))))...))))).)).	-57	5	31,44,70,147,178	unpaired-paired	2	yes	no	0	0	0	0	0	0	0	0	1	1	1	0
364489	chr9	105635050	105640223	+	FKTN	NM_001198963.2	GATACCTGTTTCCGAAGTTTACACTGTGCTGGACTGAGTTTGTAGACATGAAGGTCCATGTACCCTGTGAAACCCTCGAATACATTGAAGCCAACTATGGCAAGAATCAGCAGGGTGCATGATGCCATTTTAAGCTGCTTCACATCAGACTGAAATCCTAATTACAGTTCATAAGTGAAACAGACTAATTCAATGGCAATACCTTTTGTATAGGTCCTGTG	...((((((.......(((((((....(((......))).)))))))..((((((.((((((((((((((.....((((.....)))).((((....)))).....))).))))))))))).((((((((((..(((.(((((....(((((.(((....))).))))).....))))).)))..)))...)))))))..))))))...))))))......	-59	5	31,44,70,147,178	105635066	GATACCTGTTTCCGAAATTTACACTGTGCTGGACTGAGTTTGTAGACATGAAGGTCCATGTACCCTGTGAAACCCTCGAATACATTGAAGCCAACTATGGCAAGAATCAGCAGGGTGCATGATGCCATTTTAAGCTGCTTCACATCAGACTGAAATCCTAATTACAGTTCATAAGTGAAACAGACTAATTCAATGGCAATACCTTTTGTATAGGTCCTGTG	...........................((.(((((..........(((.((((((.((((((((((((((.....((((.....)))).((((....)))).....))).))))))))))).((((((((((..(((.(((((....(((((.(((....))).))))).....))))).)))..)))...)))))))..)))))))))...))))).)).	-57	5	31,44,70,147,178	unpaired-paired	2	yes	no	0	0	0	0	0	0	0	0	1	1	1	0
36137	chr9	105619978	105635186	+	FKTN	NM_001351498.2	AAAACTTGATGTTTTTTTCTTCTATGAAGAAACTGATCACATGTGGAATGGAGGCACTCAGGCCAAAACAGGAAAAAAATTCAAGTATGAATCAAATAAGTACTTATTTATAAAGATACCTGTTTCCGAAGTTTACACTGTGCTGGACTGAGTTTGTAGACATGAAGGTCCATGTACCCTGTGAAACCCTCGAATACATTGAAGCCAACTATGGTAAGACCTGGAAGATTCCTGTAAAGACGTGGGACTG	......((((..(((((((......)))))))...))))(((((.....((((....(((((...(((((((......(((((....)))))...((((((....)))))).......))))))).(((..((((((..((((((((((.....((....))....)))))).))))..))))))....)))...........((((....))))....)))))....)))).......)))))......	-50.1	8	2,30,66,145,158,184,217,245	105635175	AAAACTTGATGTTTTTTTCTTCTATGAAGAAACTGATCACATGTGGAATGGAGGCACTCAGGCCAAAACAGGAAAAAAATTCAAGTATGAATCAAATAAGTACTTATTTATAAAGATACCTGTTTCCGAAGTTTACACTGTGCTGGACTGAGTTTGTAGACATGAAGGTCCATGTACCCTGTGAAACCCTCGAATACATTGAAGCCAACTATGGTAAGACCTGGAAGATTCCTGTAAAGGCGTGGGACTG	......((((..(((((((......)))))))...))))(((.....)))......((((.(((...(((((((.....(((((((((.....(((((.((((((.......))).))).))))).(((..((((((..((((((((((.....((....))....)))))).))))..))))))....))).)))).)))))((((....)))).............)))))))...))).))))....	-53.8	8	2,30,66,145,158,184,217,245	paired-unpaired	-3.7	no	no	2	1	0	0	1	2	0	0	0	0	2	2
6465	chr9	128540274	128541270	+	GLE1	NM_001003722.2	GAATTGAAGCTATCACAAGCTCAGGACAGATGGGCTCCTTCATACGCCTCAAGCAGTTCTTGGAGAAATGTTTGCAACACAAGGACATTCCTGTCCCCAAGGGCTTTCTGACTTCCTCCTTCTGGCGCTCCTGATGTCACTCCATCACCCACCATCACCGCTGCTGCAAAGAGGCAATAATAAAGGAACTGAAGACAGCTGTATTTGGGAGAAGTCATGTCAGATTCAGAAAT	...((((.(((......)))))))(((((((...(((((..((((((.....))(((((((((.(((((((((.........)))))))....)).)))))))))..(((.((((.(((((.(((......(((((......)))))....))).....(((.((....)).))).......)))))...)))).)))..))))..)))))..))).))))............	-52.2	5	24,83,109,186,193	128541124	GAATTGAAGCTATCACAAGCTCAGGACAGATGGGCTCCTTCATACGCCTCAAGCAGTTCTTGGAGAAATGTTTGCAACACAAGGACACTCCTGTCCCCAAGGGCTTTCTGACTTCCTCCTTCTGGCGCTCCTGATGTCACTCCATCACCCACCATCACCGCTGCTGCAAAGAGGCAATAATAAAGGAACTGAAGACAGCTGTATTTGGGAGAAGTCATGTCAGATTCAGAAAT	...((((.(((......)))))))(((((((...(((((..((((((......((((((((((((...(((((.........))))))))).((((....))))..........((((.((.((((((...(((((................)))))..)).)))).)).)))).........))))))))......)).))))..)))))..))).))))............	-52.7	5	24,83,109,186,193	unpaired-paired	-0.5	no	no	0	0	0	0	1	0	0	0	0	0	0	2
698890	chr10	18539574	18539824	+	CACNB2	NM_201597.3	CGTGGATCGAGAGCAGGACCACAACGAGTGCAACAAGCAGCGCAGCCGTCATAAATCCAAGGATCGCTACTGTGAAAAGGATGGAGAAGTGATATCAAAAAAACGGAATGAGGCTGGGGAGTGGAACAGGGATGTTTACATCCGCCAATGAGTTTTGCCCGTTTGTGTTTTTTTTTTTTTTTTTTTGAAGTCTTGTATAACTAACAGCATCCCCAAAACAAAGTCTTTGGGGTCTACACTGCAATCATAT	.(((((......(((((((..(((...((((........))))....(((((...((((....((((....))))......))))...)))))...((((((((((((((.(((((((((...(((((....)))))...))).))).........)))))))).)))))))))..........)))..)))))))..............(((((((........)))))))))))).............	-59.1	4	16,124,198,216	18539706	CGTGGATCGAGAGCAGGACCACAACGAGTGCAACAAGCAGCGCAGCCGTCATAAATCCAAGGATCGCTACTGTGAAAAGGATGGAGAAGTGATATCAAAAAAACGGAATGAGGCTGGGGAGTGGAACAGGGACGTTTACATCCGCCAATGAGTTTTGCCCGTTTGTGTTTTTTTTTTTTTTTTTTTGAAGTCTTGTATAACTAACAGCATCCCCAAAACAAAGTCTTTGGGGTCTACACTGCAATCATAT	.(((((......(((((((..(((...((((........))))....(((((...((((....((((....))))......))))...)))))...((((((((((((((.(((((((((...((((......))))...))).))).........)))))))).)))))))))..........)))..)))))))..............(((((((........)))))))))))).............	-57.5	4	16,124,198,216	paired-unpaired	1.6	yes	no	0	0	0	0	1	1	0	0	0	0	1	1
136649	chr10	18539574	18539824	+	CACNB2	NM_201597.3	CGTGGATCGAGAGCAGGACCACAACGAGTGCAACAAGCAGCGCAGCCGTCATAAATCCAAGGATCGCTACTGTGAAAAGGATGGAGAAGTGATATCAAAAAAACGGAATGAGGCTGGGGAGTGGAACAGGGATGTTTACATCCGCCAATGAGTTTTGCCCGTTTGTGTTTTTTTTTTTTTTTTTTTGAAGTCTTGTATAACTAACAGCATCCCCAAAACAAAGTCTTTGGGGTCTACACTGCAATCATAT	.(((((......(((((((..(((...((((........))))....(((((...((((....((((....))))......))))...)))))...((((((((((((((.(((((((((...(((((....)))))...))).))).........)))))))).)))))))))..........)))..)))))))..............(((((((........)))))))))))).............	-59.1	4	16,124,198,216	18539706	CGTGGATCGAGAGCAGGACCACAACGAGTGCAACAAGCAGCGCAGCCGTCATAAATCCAAGGATCGCTACTGTGAAAAGGATGGAGAAGTGATATCAAAAAAACGGAATGAGGCTGGGGAGTGGAACAGGGAGGTTTACATCCGCCAATGAGTTTTGCCCGTTTGTGTTTTTTTTTTTTTTTTTTTGAAGTCTTGTATAACTAACAGCATCCCCAAAACAAAGTCTTTGGGGTCTACACTGCAATCATAT	.(((((......(((((((..(((...((((........))))....(((((...((((....((((....))))......))))...)))))...((((((((((((((.(((((((((...((((......))))...))).))).........)))))))).)))))))))..........)))..)))))))..............(((((((........)))))))))))).............	-57.4	4	16,124,198,216	paired-unpaired	1.7	no	no	0	0	0	0	1	1	0	0	0	0	1	1
487634	chr10	74114896	74118269	+	VCL	NM_014000.3	GCAGGCCACAGAGATGCTGGTTCACAATGCCCAGAACCTCATGCAGTCTGTGAAGGAGACTGTGCGGGAAGCTGAAGCTGCTTCAATCAAAATTCGAACAGATGCTGGATTTACACTGCGCTGGGTTAGAAAGACTCCCTGGTACCAGTAGGCACCTGGCTGAGCCTGGCTGGCACAGAAACCTCTACTAAAAAGAAGGAAAATGATCTGAGTCCCAGGAGCTGCCCAGAGTTGCTGGGAGCTGAAAAAT	((((((((((....)).))))).....))).((((...(((((((((((.......)))))))(((((((((.......)))))((((.....((.....)).....))))....)))).(((.(((((..((.(((((.(((.((....)).))).))..))).))..))))).)))...(((((.......)).)))...))))))))((((((((.((((......)))).)))))).)).......	-71.6	5	34,57,96,132,179	74118143	GCAGGCCACAGAGATGCTGGTTCACAATGCCCAGAACCTCATGCAGTCTGTGAAGGAGACTGTGCGGGAAGCTGAAGCTGCTTCAATCAAAATTCGAACAGATGCTGGATTTACACTGCGCTGGATTAGAAAGACTCCCTGGTACCAGTAGGCACCTGGCTGAGCCTGGCTGGCACAGAAACCTCTACTAAAAAGAAGGAAAATGATCTGAGTCCCAGGAGCTGCCCAGAGTTGCTGGGAGCTGAAAAAT	.((((.((((((..(((.(((((..........)))))....))).))))))..((((.(((((((((((((.......)))))((((.....((.....)).....))))....))))))..........)).))))(((...(((((((((..........)))).)))))..)))...(((((.......)).))).......))))((((((((.((((......)))).)))))).)).......	-70.2	5	34,57,96,132,179	paired-unpaired	1.4	no	no	1	1	0	0	1	0	0	0	0	0	1	1
486801	chr10	86923482	86923819	+	BMPR1A	NM_001406566.1	GTCTAATCGGTGGAACAGTGATGAGTGTCTACGAGCAGTTTTGAAGCTAATGTCAGAATGCTGGGCCCACAATCCAGCCTCCAGACTCACAGCATTGAGAATTAAGAAGACGCTTGCCAAGATGGTTGAATCCCAAGATGTAAAAATCTGATGGTTAAACCATCGGAGGAGAAACTCTAGACTGCAAGAACTGTTTTTACCCATGGCATGGGTGGAATTAGAGTGGAATAAGGATGTTAACTTGGTTCTC	(((((((((.((...)).))))((((((((......((((((.(((((...(((.....((((((.......)))))).....)))....))).)).))))))....)))))))).....(((((((.((((...((((......))))...)))).))))))).(((......))))))))........(((.((((((((((...)))))))))).)))...((((((((........))).))))).	-67.7	7	13,83,157,172,179,188,238	86923595	GTCTAATCGGTGGAACAGTGATGAGTTTCTACGAGCAGTTTTGAAGCTAATGTCAGAATGCTGGGCCCACAATCCAGCCTCCAGACTCACAGCATTGAGAATTAAGAAGACGCTTGCCAAGATGGTTGAATCCCAAGATGTAAAAATCTGATGGTTAAACCATCGGAGGAGAAACTCTAGACTGCAAGAACTGTTTTTACCCATGGCATGGGTGGAATTAGAGTGGAATAAGGATGTTAACTTGGTTCTC	.((((((((((....((((...((((((((.(((((((((((.(((((...(((.....((((((.......)))))).....)))....))).)).))))))........)))))((..(((((((.((((...((((......))))...)))).)))))))...))))))))))...)))).....))))..(((((((((...)))))))))))))))..((((((((........))).))))).	-68.2	7	13,83,157,172,179,188,238	unpaired-paired	-0.5	no	no	4	2	0	0	0	0	0	0	0	0	0	0
463828	chr11	61438094	61446171	+	ENSG00000256591	NM_017841.4	TATTTACTACTGGGCCACAGAAGCTAAACCAGCCCCAGAAATATTTGAAAATGAAGTCATGGCCCTGCTGAGAGACTTTGCTAAAAACAAAAACAAAGAGCAGAGACTGCGTGCCCCAGATCTTGAGTACCTCTTTGAAAAGCCACGTTGAGCTGTGCTCCACGGCCTGGCATGGGGGTTCAGTCTGTGGATGGTAACTACTTATGATGGACGTTAGCCTTGCTTCCGGCTTCTTAGATGCCCAGCTGCC	.........((((((...(((((((..........((((....)))).....((((.((.(((.(((((.......((((.......)))).......)))))((((((...(((((.......(((...)))........(((((((.((((...)))).)))...))))...))))).))))))((((.......))))...............))).)))))).))))))).....)))))).....	-64.2	6	26,73,85,91,104,195	61446034	TATTTACTACTGGGCCACAGAAGCTAAACCAGCCCCAGAAATATTTGAAAATGAAGTCATGGCCCTGCTGAGAGACTTTGCTAAAAACAAAAACAAAGAGCAGAGACTGCGTGTCCCAGATCTTGAGTACCTCTTTGAAAAGCCACGTTGAGCTGTGCTCCACGGCCTGGCATGGGGGTTCAGTCTGTGGATGGTAACTACTTATGATGGACGTTAGCCTTGCTTCCGGCTTCTTAGATGCCCAGCTGCC	.........((((((...(((((((....((((.(((((..((((....))))...)).)))....)))).....(((((((................)))))))..(((..(((((((((..(((..((((((.((....(((..((.((((...)))).)))))....)).)))))))))))))).)))).)))............(((.((.......)).)))))))))).....)))))).....	-65.4	6	26,73,85,91,104,195	paired-unpaired	-1.2	no	no	2	1	0	0	0	1	1	1	1	0	1	2
305312	chr11	64804233	64804483	-	MEN1	NM_001407150.1	AGGAGCTGCTGGTGGCCACCAAGATCAACTCGAGCGCCATCAAGCTGCAACTCACGGCACAGTCGCAAGTGCAGATGAAGAAGCAGAAAGTGTCCACCCCTAGTGACTACACTCTGTCTTTCCTCAAGCGGCAGCGCAAAGGCCTCTGAACTACTGGGGACTTCGGACCGCTTGTGGGGACCCAGGCTCCGCCCTTAGTCCCCCAACTCTGAGCCCATGTTCTGCCCCCAGCCCAAAGGGGACAGGCCTC	....((((((((((((.....((.....)).....))))))...(((((.((..((((...))))..))))))).(((.((((((((..((((.(((.....)))...)))))))))..))).)))...))))))....((((((..((((...((((...((((((....(((.((((((..(((......)))..))))))))).)))))))))).))))...((((........))))..)))))).	-83.2	6	104,148,158,165,178,000	64804245	AGGAGCTGCTGGTGGCCACCAAGATCAACTCGAGCGCCATCAAGCTGCAACTCACGGCACAGTCGCAAGTGCAGATGAAGAAGCAGAAAGTGTCCACCCCTAGTGACTACACTCTGTCTTTCCTCAAGCGGCAGCGCAAAGGCCTCTGAACTACTGGGGACTTCGGACCGCTTGTGGGGACCCAGGCTCCGCCCTTAGTCCCCCAACTCTGAGCCCATGTTCTGCCCCCAGCCCAAAAGGGACAGGCCTC	.((.((((.(((((((.....((.....)).....)))))))..(((((.((..((((...))))..))))))).(((.((((((((..((((.(((.....)))...)))))))))..))).)))...(((((.(((..(((.((.((......(((((((.((((..(((((.((...))))))))))).....)))))))....)).)))))..))).)))))..))))))...(((......))).	-82.3	6	104,148,158,165,178,000	unpaired-paired	0.9	no	no	0	1	1	0	1	2	0	0	0	1	0	0
305312	chr11	64804233	64804483	-	MEN1	NM_001407152.1	AGGAGCTGCTGGTGGCCACCAAGATCAACTCGAGCGCCATCAAGCTGCAACTCACGGCACAGTCGCAAGTGCAGATGAAGAAGCAGAAAGTGTCCACCCCTAGTGACTACACTCTGTCTTTCCTCAAGCGGCAGCGCAAAGGCCTCTGAACTACTGGGGACTTCGGACCGCTTGTGGGGACCCAGGCTCCGCCCTTAGTCCCCCAACTCTGAGCCCATGTTCTGCCCCCAGCCCAAAGGGGACAGGCCTC	....((((((((((((.....((.....)).....))))))...(((((.((..((((...))))..))))))).(((.((((((((..((((.(((.....)))...)))))))))..))).)))...))))))....((((((..((((...((((...((((((....(((.((((((..(((......)))..))))))))).)))))))))).))))...((((........))))..)))))).	-83.2	6	104,148,158,165,178,000	64804245	AGGAGCTGCTGGTGGCCACCAAGATCAACTCGAGCGCCATCAAGCTGCAACTCACGGCACAGTCGCAAGTGCAGATGAAGAAGCAGAAAGTGTCCACCCCTAGTGACTACACTCTGTCTTTCCTCAAGCGGCAGCGCAAAGGCCTCTGAACTACTGGGGACTTCGGACCGCTTGTGGGGACCCAGGCTCCGCCCTTAGTCCCCCAACTCTGAGCCCATGTTCTGCCCCCAGCCCAAAAGGGACAGGCCTC	.((.((((.(((((((.....((.....)).....)))))))..(((((.((..((((...))))..))))))).(((.((((((((..((((.(((.....)))...)))))))))..))).)))...(((((.(((..(((.((.((......(((((((.((((..(((((.((...))))))))))).....)))))))....)).)))))..))).)))))..))))))...(((......))).	-82.3	6	104,148,158,165,178,000	unpaired-paired	0.9	no	no	0	1	1	0	1	2	0	0	0	1	0	0
485069	chr11	67490843	67491093	+	AIP	NM_003977.4	CCAGGAGGCCCAGGCTGACTTTGCCAAAGTGCTGGAGCTGGACCCAGCCCTGGCGCCTGTGGTGAGCCGAGAGCTGCGGGCCCTGGAGGCACGGATCCGGCAGAAGGACGAAGAGGACAAAGCCCGGTTCCGGGGGATCTTCTCCCATTGACAGGAGCACTTGGCCCTGCCTTACCTGCCAAGCCCACTGCTGCAGCTGCCAGCCCCCCTGCCCGTGCTGCGTCATGCTTCTGTGTATATAAAGGCCTTT	...(((((((..(((((.(((((((...((.((...((((((((..(((((((.(((((((((.........))))))))).)))).)))..)).))))))...)).)).....)).)))))..)))))..((((((...))))))....(((((((((((((((............)))))).....((.((((((.((..((......))..)))))))).))))))))))).........)))))))	-95.1	4	16,40,115,149	67490963	CCAGGAGGCCCAGGCTGACTTTGCCAAAGTGCTGGAGCTGGACCCAGCCCTGGCGCCTGTGGTGAGCCGAGAGCTGCGGGCCCTGGAGGCACGGATCCGGCAGAAGGACGAAGAGGACAATGCCCGGTTCCGGGGGATCTTCTCCCATTGACAGGAGCACTTGGCCCTGCCTTACCTGCCAAGCCCACTGCTGCAGCTGCCAGCCCCCCTGCCCGTGCTGCGTCATGCTTCTGTGTATATAAAGGCCTTT	(((((..((((.((((...(((((((..(((((((.((((....)))).)))))))...))))))).....))))..)))))))))((((..(((.((((((..................)).)))).)))((((((...))))))....(((((((((((((((............)))))).....((.((((((.((..((......))..)))))))).)))))))))))..........))))..	-94.7	4	16,40,115,149	paired-unpaired	0.4	no	no	0	0	0	1	0	0	0	0	0	1	0	1
2888	chr11	126424479	126424729	-	KIRREL3	NM_032531.4	GCGTCAGCAGCAGCGGCAAGCAGGATGGCTATGTGCAGTTCGACAAGGCCAGCAAGGCTTCTGCTTCCTCCTCCCACCACTCCCAGTCCTCGTCCCAGAACTCTGACCCCAGTCGACCCCTGCAGCGGCGGATGCAGACTCACGTCTAAGGATCACACACCGCGGGTGGGGACGGGCCAGGGAAGAGGTCAGGGCACGTTCTGGTTGTCCAGGGACGAGGGGTACTTTGCAGAGGACACCAGAATTGGCC	((....))...(((((.((((....(((((.(((........))).))))).....))))))))).((((.((((......(((.(((((((.(((.......(((((..((.((....(((((........))))).....)).))..)).)))........)))))))))))))...)))).))))....(((..((((((((.((((.....(((((....)))))....))))))))))))..)))	-91.4	4	98,104,136,234	126424726	GCTTCAGCAGCAGCGGCAAGCAGGATGGCTATGTGCAGTTCGACAAGGCCAGCAAGGCTTCTGCTTCCTCCTCCCACCACTCCCAGTCCTCGTCCCAGAACTCTGACCCCAGTCGACCCCTGCAGCGGCGGATGCAGACTCACGTCTAAGGATCACACACCGCGGGTGGGGACGGGCCAGGGAAGAGGTCAGGGCACGTTCTGGTTGTCCAGGGACGAGGGGTACTTTGCAGAGGACACCAGAATTGGCC	.((((.((((.(((((.((((....(((((.(((........))).))))).....)))))))))(((((.((((...((..((((....((((((.((.((((..(((..(((...((((((.((((..(((..((((....))))....))).....))))..))))))...)))..))).)))).)).))).)))..))))..))...)))).))))).....)))).))))...(((....)))..	-91.9	4	98,104,136,234	paired-unpaired	-0.5	no	no	0	0	0	0	1	1	0	0	0	0	1	0
536845	chr12	12718286	12721127	+	CDKN1B	NM_004064.5	AGGAATAAGGAAGCGACCTGCAACCGACGATTCTTCTACTCAAAACAAAAGAGCCAACAGAACAGAAGAAAATGTTTCAGACGGTTCCCCAAATGCCGGTTCTGTGGAGCAGACGCCCAAGAAGCCTGGCCTCAGAAGACGTCAAACGTAAACAGCTCGAATTAAGAATATGTTTCCTTGTTTATCAGATACATCACTGCTTGATGAAGCAAGGAAGATATACATGAAAATTTTAAAAATACATATCGCT	...........(((((..((.....((((..((((((.............(((((....(((((........))))).....))))).......(((((((((.(((.((....))))))).)))).)))...)))))))))).............((.......))((((.((((((((((((((((.((......)).)))))).))))))))))))))....................))..)))))	-51.6	3	43,60,150	12718869	AGGAATAAGGAAGCGACCTGCAACCGACGATTCTTCTACTCAAAACAAAAGAGCCAACAGAACAGAAGAAAATATTTCAGACGGTTCCCCAAATGCCGGTTCTGTGGAGCAGACGCCCAAGAAGCCTGGCCTCAGAAGACGTCAAACGTAAACAGCTCGAATTAAGAATATGTTTCCTTGTTTATCAGATACATCACTGCTTGATGAAGCAAGGAAGATATACATGAAAATTTTAAAAATACATATCGCT	...........(((((..((.....((((..((((((.(((.........)))(((.((((((....((((...))))...((((.........)))))))))))))....((.(((..((....))))).)))))))))))).............((.......))((((.((((((((((((((((.((......)).)))))).))))))))))))))....................))..)))))	-48.2	3	43,60,150	paired-unpaired	3.4	no	no	0	0	0	0	0	0	0	0	0	0	2	2
404269	chr12	12718286	12721127	+	CDKN1B	NM_004064.5	AGGAATAAGGAAGCGACCTGCAACCGACGATTCTTCTACTCAAAACAAAAGAGCCAACAGAACAGAAGAAAATGTTTCAGACGGTTCCCCAAATGCCGGTTCTGTGGAGCAGACGCCCAAGAAGCCTGGCCTCAGAAGACGTCAAACGTAAACAGCTCGAATTAAGAATATGTTTCCTTGTTTATCAGATACATCACTGCTTGATGAAGCAAGGAAGATATACATGAAAATTTTAAAAATACATATCGCT	...........(((((..((.....((((..((((((.............(((((....(((((........))))).....))))).......(((((((((.(((.((....))))))).)))).)))...)))))))))).............((.......))((((.((((((((((((((((.((......)).)))))).))))))))))))))....................))..)))))	-51.6	3	43,60,150	12718879	AGGAATAAGGAAGCGACCTGCAACCGACGATTCTTCTACTCAAAACAAAAGAGCCAACAGAACAGAAGAAAATGTTTCAGACGCTTCCCCAAATGCCGGTTCTGTGGAGCAGACGCCCAAGAAGCCTGGCCTCAGAAGACGTCAAACGTAAACAGCTCGAATTAAGAATATGTTTCCTTGTTTATCAGATACATCACTGCTTGATGAAGCAAGGAAGATATACATGAAAATTTTAAAAATACATATCGCT	...........(((((..((..........(((((((..((..................))..))))))).((((((..((((((((.......(((((((((.(((.((....))))))).)))).)))....)))).)))))))))).......((.......))((((.((((((((((((((((.((......)).)))))).))))))))))))))....................))..)))))	-51.5	3	43,60,150	paired-unpaired	0.1	no	no	0	0	0	0	0	0	0	0	0	0	2	2
543382	chr12	32640383	32640633	+	FGD4	NM_001370298.3	GCACAGCTTTGCTGCAGACAGTGAGGAACTGAAGCAGAAGTGGCTGAAAGTCATCCTTTTAGCTGTCACAGGTGAGACACCAGGTGGTCCAAATGAGCATCCAGCCACCTTGGATGATCATCCTGAACCTAAGAAAAAATCAGAATGCTGAACTCCTCCAGGACCAGCCATGGTGTGGAGGTCTCAGGACTTACAGCTCAAGACATTCCCAGCTCTTCTTACACATCTGCTAGCACTTTATGTTGAAAAA	...((((..(((((((((..(((((((.(((.........((((((.(((((....((((((..((..(((((((..(((((((((((...............)))))).))).)).))).)))).)))))))).............((((...((((((..((((....)))).))))))..))))))))).)))).)).........)))...)))))))...))))).))))......)))).....	-73.4	8	16,26,75,125,150,161,187,201	32640431	GCACAGCTTTGCTGCAGACAGTGAGGAACTGAAGCAGAAGTGGCTGAACGTCATCCTTTTAGCTGTCACAGGTGAGACACCAGGTGGTCCAAATGAGCATCCAGCCACCTTGGATGATCATCCTGAACCTAAGAAAAAATCAGAATGCTGAACTCCTCCAGGACCAGCCATGGTGTGGAGGTCTCAGGACTTACAGCTCAAGACATTCCCAGCTCTTCTTACACATCTGCTAGCACTTTATGTTGAAAAA	...((((..(((((((((((((.....))))....(((((.(((((((.(((.....((.(((((((((.((((...))))..)))......((((.(((((((.....))))))).))))(((((.............((((....))))...((((((..((((....)))).))))))..)))))....)))))).))))).)))..)))))))))......))))).))))......)))).....	-71.2	8	16,26,75,125,150,161,187,201	paired-unpaired	2.2	no	no	0	1	0	0	1	3	0	0	0	0	1	0
1291049	chr12	42459708	42459958	-	PRICKLE1	NM_001144881.2	TCCCTCAACCCCGGCCACAGAGATTTGCCTACTATACAGATGACCTTTCTAGTCCACCATCTGCACTTCCCACCCCTCAGTTTGGTCAGAGGACAACAAAATCCAAGAAGAAAAAGGGACACAAGGGCAAAAATTGTATTATTTCTTAACCAAGTAGTGATGCAGAGCATTTGTTTAAAACTTAGCCATTAACCGTCTGAATCGTTTCCTTTTCTTCCGTAGGAAAGTTGTGAAAATAGTTTAAAGTGCT	............(((...........)))........(((((...............)))))((((((......((((..........))))(((((....(((..((((((((.(((((....((((......(((((((((.(((....))).)))))))))((((....))))..................)))).....))))).))))))))....)))..)))))............)))))).	-43.3	6	41,91,117,147,178,190	42459718	TCCCTCAACCCCGGCCACAGAGATTTGCCTACTATACAGATGACCTTTCTAGTCCACCATCTGCACTTCCCACCCCTCAGTTTGGTCAGAGGACAACAAAATCCAAGAAGAAAAAGGGACACAAGGGCAAAAATTGTATTATTTCTTAACCAAGTAGTGATGCAGAGCATTTGTTTAAAACTTAGCCATTAACCGTCTGAATCGTTTCCTTTTCTTCCGTAGGAAAGTTGTGAAAATAGCTTAAAGTGCT	............(((...........)))........(((((...............)))))((((((......((((..........)))).........(((..((((((((.(((((....((((......(((((((((.(((....))).)))))))))((((....))))..................)))).....))))).))))))))....)))(((((((....))))))).)))))).	-45.2	6	41,91,117,147,178,190	paired-unpaired	-1.9	no	no	0	0	0	0	1	2	0	0	1	1	2	2
135603	chr12	54283873	54284644	+	HNRNPA1	NM_002136.4	AAATTTTGGACCCATGAAGGGAGGAAATTTTGGAGGCAGAAGCTCTGGCCCCTATGGCGGTGGAGGCCAATACTTTGCAAAACCACGAAACCAAGGTGGCTATGGCGGTTCCAGCAGCAGCAGTAGCTATGGCAGTGGCAGAAGATTTTAATTAGGAAACAAAGCTTAGCAGGAGAGGAGAGCCAGAGAAGTGACAGGGAAGCTACAGGTTACAACAGATTTGTGAACTCAGCCAAGCACAGTGGTGGCA	(((((((...(((.....)))..)))))))(((((......(((.((((((((.(((..((((..((.((....))))....))))....)))))).))))).)))..)))))((.((.((.((.(((.((((..((((......((((..(((((........)))))...)))).....))))...........(((....((((((((......))))))))..))).))))))))).)).)).)).	-58	6	8,80,88,157,192,225	54283944	AAATTTTGGACCCATGAAGGGAGGAAATTTTGGAGGCAGAAGCTCTGGCCCCTATGGCGGTGGAGGCCAATGCTTTGCAAAACCACGAAACCAAGGTGGCTATGGCGGTTCCAGCAGCAGCAGTAGCTATGGCAGTGGCAGAAGATTTTAATTAGGAAACAAAGCTTAGCAGGAGAGGAGAGCCAGAGAAGTGACAGGGAAGCTACAGGTTACAACAGATTTGTGAACTCAGCCAAGCACAGTGGTGGCA	(((((((...(((.....)))..)))))))(((..(((((.((..(((((.((((....)))).)))))..)))))))....)))....((((..(((.((.(((((((((((((...(((....)))...))..((((......((((..(((((........)))))...)))).....)))).....(((((.............)))))........)).)))))..)))))))))..))))....	-62.3	6	8,80,88,157,192,225	unpaired-paired	-4.3	no	no	3	2	0	0	0	0	0	0	0	0	2	1
310487	chr12	76345712	76345962	-	BBS10	NM_024685.4	AGACAGGTTTGGAATCAGTAATGGGTAAATACCAGCTACTAACTTCAGTTCTTCAGTGTTTGACAAAAATATTAACCATTGACATGGTAATCACTGTTAAGAGACACCCTCAGAAAGTTCACAATCAAGATTCAGAAGATGAACTATAACATCAGAAGTTTTTAATTAACCAAACTTTTCATCTAACTCAAGCCAAGTAAAGCAGTCATGTGACCACTGGTTCTAAAGTCAGTTCAGTCTACTTAGGAAA	.((.((((((((....((((.(((.......)))..))))((((((..((((...((((((((((.....((((.((((....))))))))...)))))...)))))....))))((((((...((........))...)))))).........)))))).........)))))))).))...........((((.((...(((....)))....))))))(((.((((.((......)))))).)))..	-42.5	12	1,40,61,73,80,102,141,147,167,172,184,211	76345726	AGACAGGTTTGGAATCAGTAATGGGTAAATACCAGCTACTAACTTCAGTTCTTCAGTGTTTGACAAAAATATTAACCATTGACATGGTAATCACTGTTAAGAGACACCCTCAGAAAGTTCACAATCAAGATTCAGAAGATGAACTATAACATCAGAAGTTTTTAATTAACCAAACTTTTCATCTAACTCAAGCCAAGTAAAGCAGTCATGTGACCACTGGTTCTAAAGTCAGTTCCGTCTACTTAGGAAA	.(((...((((((((((((..(((.......)))((((((..(((.((((....(((((((.....))))))).(((((....)))))............(((.....)))....((((((...((........))...))))))........((((((((..........)))))))).....)))).)))...)))..))).(((....))).)))))))))))))))..((((.........)))).	-43.2	12	1,40,61,73,80,102,141,147,167,172,184,211	paired-unpaired	-0.7	no	no	1	0	0	0	0	1	1	1	1	1	2	2
409527	chr13	32398620	32398870	+	BRCA2	NM_001406722.1	TAGGACTGCTCCCACCAGTTCAGAAGATTATCTCAGACTGAAACGACGTTGTACTACATCTCTGATCAAAGAACAGGAGAGTTCCCAGGCCAGTACGGAAGAATGTGAGAAAAATAAGCAGGACACAATTACAACTAAAAAATATATCTAAGCATTTGCAAAGGCGACAATAAATTATTGACGCTTAACCTTTCCAGTTTATAAGACTGGAATATAATTTCAAACCACACATTAGTACTTATGTTGCACA	..(((....)))...(((((.(((......)))..)))))...((((((.((((((..(((((............))))).((((...........))))...(((((....................)))))..................((....))..(((((.(((((...))))).))))).....(((((((((...)))))))))....................))))))..))))))....	-42.7	7	3,35,71,121,186,204,222	32398637	TAGGACTGCTCCCACCAATTCAGAAGATTATCTCAGACTGAAACGACGTTGTACTACATCTCTGATCAAAGAACAGGAGAGTTCCCAGGCCAGTACGGAAGAATGTGAGAAAAATAAGCAGGACACAATTACAACTAAAAAATATATCTAAGCATTTGCAAAGGCGACAATAAATTATTGACGCTTAACCTTTCCAGTTTATAAGACTGGAATATAATTTCAAACCACACATTAGTACTTATGTTGCACA	..(((((.((((.......(((((.(((.......(((.........))).......))))))))..........))))))))).(((...(((((.....((((((............................................((....))..(((((.(((((...))))).))))).....(((((((((...)))))))))...............)))))).)))))....)))....	-40.1	7	3,35,71,121,186,204,222	unpaired-paired	2.6	no	no	0	0	0	0	0	0	0	0	1	1	3	3
527741	chr13	76996006	77000543	+	CLN5	NM_001366624.2	TCTCCGACCTGAAATGGATGCCCCTTTCTGGTGTAATCAAGGCGCTGCCTGCTTTTTTGAGGGAATTGATGATGTTCACTGGAAGGAAAATGGGACATTAGTTCAAGTAGCAACTATATCAGATGGAGAAACTGAGGCACAGAGAGGTTAAAGTTACACAGCTTGGAAACATGTTCAACCAAATGGCAAAGTGGGTGAAACAGGACAATGAAACAGGAATTTATTATGAGACATGGAATGTAAAAGCCAG	((((((..((((.((((.(((..(((.(((((((..(((((((...))))..((((((.((.((((.......)))).)).))))))...))).)))))))...)))..))).)))).)))).))))))((((..(((........)))..)))).(((.((((((............)))...)))...)))(((...(((...((.((...((...........))...))))...)))....)))..	-47.9	7	93,129,167,198,203,200,000	77000466	TCTCCGACCTGAAATGGATGCCCCTTTCTGGTGTAATCAAGGCGCTGCCTGCTTTTTTGAGGGAATTGATGATGTTCACTGGAAGGAAAATGGGACATTAGTTCAAGTAGCAACTATATCAGATGGAGAAACTGAGGCACAGAGAGGTTAAAGTTACACAGCTTGGAAACATGGTCAACCAAATGGCAAAGTGGGTGAAACAGGACAATGAAACAGGAATTTATTATGAGACATGGAATGTAAAAGCCAG	((((((..((((.((((.(((..(((.(((((((..(((((((...))))..((((((.((.((((.......)))).)).))))))...))).)))))))...)))..))).)))).)))).))))))......(((........(((...(((.(((.((((.......(((....))).......))))..))).)))..)))((((((.......)))))).....((((...))))....)))..	-49.5	7	93,129,167,198,203,200,000	paired-unpaired	-1.6	no	no	3	0	0	0	0	1	0	0	0	1	1	1
519710	chr15	48410889	48411139	-	FBN1	NM_001406716.1	TGGCTGGAACCTATTCATTACAAATCAGTAGTACTCCACTTTATAAAAAGAAAGAACTTAACCAACTAGAAGACAAATATGACAAAGACTACCTCAGTGGTGAACTGGGTGATAATCTGAAGATGAAAATCCAGGTTTTGCTTCATTAATTCACCATCCAGAGACCAAATAATTAAAAGAAAAACAAATATAGATAGGTAGAACTATATTTTCCCCCAATCAGAATCATCATATCATAGGTACAATCTTT	.((.((((..(((((.(((...))).)))))...))))))...........................................(((((.(((((..(((((((.((((((((.....(((((..(((........)))..))))).....)))))..............................((((((((..........)))))))).........)))..))))))).....)))))...)))))	-32.9	10	7,54,59,71,80,86,102,162,182,201	48411003	TGGCTGGAACCTATTCATTACAAATCAGTAGTACTCCACTTTATAAAAAGAAAGAACTTAACCAACTAGAAGACAAATATGACAAAGACTACCTCAGTGGTGAACTGGGTGATAATCTGAAGATGAAAATCCAGGATTTGCTTCATTAATTCACCATCCAGAGACCAAATAATTAAAAGAAAAACAAATATAGATAGGTAGAACTATATTTTCCCCCAATCAGAATCATCATATCATAGGTACAATCTTT	.((.((..((((((..(((((......)))))......((((........))))......................((((((..........(((.((((((((((((((....(((....)))....))))))((......)).....))))))))...))).............................(((.((..(((.......)))..)).))).......)))))).)))))).)).))...	-32.3	10	7,54,59,71,80,86,102,162,182,201	unpaired-paired	0.6	no	no	1	0	0	0	0	1	2	0	0	1	4	4
213777	chr15	67187483	67190636	+	SMAD3	NM_001407012.1	CGTCAAAGGCTGGGGAGCGGAGTACAGGAGACAGACTGTGACCAGTACCCCCTGCTGGATTGAGCTGCACCTGAATGGGCCTTTGCAGTGGCTTGACAAGGTCCTCACCCAGATGGGCTCCCCAAGCATCCGCTGTTCCAGTGTGTCTTAGAGACATCAAGTATGGTAGGGGAGGGCAGGCTTGGGGAAAATGGCCATGCAGGAGGTGGAGAAAATTGGAACTCTACTCAACCCATTGTTGTCAAGGAAG	.......((((((((((.(((((((((........))))..((((((((.((((((((..((((....((((...((((((........))))))...)))).))))(((....))).(((((((((.(((.((.(((((..((((((...))))))......))).)).)).)))...)))))))))......))).))))).))).......))))).))))).)))..)))).....))).......	-81.4	5	29,39,94,152,219	67190486	CGTCAAAGGCTGGGGAGCGGAGTACAGGAGACAGACTGTGACCAGTACCCCCTGCTGGATTGAGCTGCACCTGAATGGGCCTTTGCAGTGGCTTGACAAGTTCCTCACCCAGATGGGCTCCCCAAGCATCCGCTGTTCCAGTGTGTCTTAGAGACATCAAGTATGGTAGGGGAGGGCAGGCTTGGGGAAAATGGCCATGCAGGAGGTGGAGAAAATTGGAACTCTACTCAACCCATTGTTGTCAAGGAAG	...(((((((((((..((((..(((((........))))).((((((.....))))))......)))).))).....))))))))((((((.((((..(((((((((((......((((((((((((.(((.((.(((((..((((((...))))))......))).)).)).)))...))))))))).....)))........)))))........))))))....)))).))))))............	-81	5	29,39,94,152,219	unpaired-paired	0.4	no	no	0	0	0	0	1	0	0	0	0	0	1	1
1006099	chr16	2088460	2088710	+	TSC2	NM_001406686.1	CGCCTACTCCAACCCCAGCCTACCTCTGGTGCACCCTCCGTCCCATAGCAAAGCCCCTGCACAGACTCCAGCCGAGCCCACACCTGGCTATGAGGTGGGCCAGCGGAAGCGCCTCATCTCCTCGGTGGAGGACTTCACCGAGTTTGTGTGAGGCCGGGGCCCTCCCTCCTGCACTGGCCTTGGACGGTATTGCCTGTCAGTGAAATAAATAAAGTCCTGACCCCAGTGCACAGACATAGAGGCACAGATT	.................((((...((((.(((((...((((((...............((((((((((.....(((((..((((.((..((((((((..((...))...))))))))..))..))))..)).)))....))))))))))((((((((.((..........)).))))))))))))))........(((((.((...........)))))))....))))))))).....)))).......	-83.3	4	63,130,218,232	2088493	CGCCTACTCCAACCCCAGCCTACCTCTGGTGCAGCCTCCGTCCCATAGCAAAGCCCCTGCACAGACTCCAGCCGAGCCCACACCTGGCTATGAGGTGGGCCAGCGGAAGCGCCTCATCTCCTCGGTGGAGGACTTCACCGAGTTTGTGTGAGGCCGGGGCCCTCCCTCCTGCACTGGCCTTGGACGGTATTGCCTGTCAGTGAAATAAATAAAGTCCTGACCCCAGTGCACAGACATAGAGGCACAGATT	.((((.((....((((.(((((((((..((((((.((..((......))..))...)))))).......(((((..........)))))..)))))))))..((....))(((((((...(((((((((....))))))))).....))))))).))))..........((((((((....((((..((((................))))..)))).....)))))))).......)))))).......	-85.2	4	63,130,218,232	paired-unpaired	-1.9	no	no	0	0	0	0	0	0	0	1	0	0	0	3
1006099	chr16	2088460	2088710	+	TSC2	NM_001370405.1	CGCCTACTCCAACCCCAGCCTACCTCTGGTGCACCCTCCGTCCCATAGCAAAGCCCCTGCACAGACTCCAGCCGAGCCCACACCTGGCTATGAGGTGGGCCAGCGGAAGCGCCTCATCTCCTCGGTGGAGGACTTCACCGAGTTTGTGTGAGGCCGGGGCCCTCCCTCCTGCACTGGCCTTGGACGGTATTGCCTGTCAGTGAAATAAATAAAGTCCTGACCCCAGTGCACAGACATAGAGGCACAGATT	.................((((...((((.(((((...((((((...............((((((((((.....(((((..((((.((..((((((((..((...))...))))))))..))..))))..)).)))....))))))))))((((((((.((..........)).))))))))))))))........(((((.((...........)))))))....))))))))).....)))).......	-83.3	4	63,130,218,232	2088493	CGCCTACTCCAACCCCAGCCTACCTCTGGTGCAGCCTCCGTCCCATAGCAAAGCCCCTGCACAGACTCCAGCCGAGCCCACACCTGGCTATGAGGTGGGCCAGCGGAAGCGCCTCATCTCCTCGGTGGAGGACTTCACCGAGTTTGTGTGAGGCCGGGGCCCTCCCTCCTGCACTGGCCTTGGACGGTATTGCCTGTCAGTGAAATAAATAAAGTCCTGACCCCAGTGCACAGACATAGAGGCACAGATT	.((((.((....((((.(((((((((..((((((.((..((......))..))...)))))).......(((((..........)))))..)))))))))..((....))(((((((...(((((((((....))))))))).....))))))).))))..........((((((((....((((..((((................))))..)))).....)))))))).......)))))).......	-85.2	4	63,130,218,232	paired-unpaired	-1.9	no	no	0	0	0	0	0	0	0	1	0	0	0	3
486616	chr16	2088460	2088710	+	TSC2	NM_001406686.1	CGCCTACTCCAACCCCAGCCTACCTCTGGTGCACCCTCCGTCCCATAGCAAAGCCCCTGCACAGACTCCAGCCGAGCCCACACCTGGCTATGAGGTGGGCCAGCGGAAGCGCCTCATCTCCTCGGTGGAGGACTTCACCGAGTTTGTGTGAGGCCGGGGCCCTCCCTCCTGCACTGGCCTTGGACGGTATTGCCTGTCAGTGAAATAAATAAAGTCCTGACCCCAGTGCACAGACATAGAGGCACAGATT	.................((((...((((.(((((...((((((...............((((((((((.....(((((..((((.((..((((((((..((...))...))))))))..))..))))..)).)))....))))))))))((((((((.((..........)).))))))))))))))........(((((.((...........)))))))....))))))))).....)))).......	-83.3	4	63,130,218,232	2088497	CGCCTACTCCAACCCCAGCCTACCTCTGGTGCACCCTGCGTCCCATAGCAAAGCCCCTGCACAGACTCCAGCCGAGCCCACACCTGGCTATGAGGTGGGCCAGCGGAAGCGCCTCATCTCCTCGGTGGAGGACTTCACCGAGTTTGTGTGAGGCCGGGGCCCTCCCTCCTGCACTGGCCTTGGACGGTATTGCCTGTCAGTGAAATAAATAAAGTCCTGACCCCAGTGCACAGACATAGAGGCACAGATT	.((((.((....((((.(((((((((..(((((...(((........))).......))))).......(((((..........)))))..)))))))))..((....))(((((((...(((((((((....))))))))).....))))))).))))..........((((((((....((((..((((................))))..)))).....)))))))).......)))))).......	-83.9	4	63,130,218,232	paired-unpaired	-0.6	no	no	0	0	0	0	0	0	0	1	0	0	0	3
486616	chr16	2088460	2088710	+	TSC2	NM_001370405.1	CGCCTACTCCAACCCCAGCCTACCTCTGGTGCACCCTCCGTCCCATAGCAAAGCCCCTGCACAGACTCCAGCCGAGCCCACACCTGGCTATGAGGTGGGCCAGCGGAAGCGCCTCATCTCCTCGGTGGAGGACTTCACCGAGTTTGTGTGAGGCCGGGGCCCTCCCTCCTGCACTGGCCTTGGACGGTATTGCCTGTCAGTGAAATAAATAAAGTCCTGACCCCAGTGCACAGACATAGAGGCACAGATT	.................((((...((((.(((((...((((((...............((((((((((.....(((((..((((.((..((((((((..((...))...))))))))..))..))))..)).)))....))))))))))((((((((.((..........)).))))))))))))))........(((((.((...........)))))))....))))))))).....)))).......	-83.3	4	63,130,218,232	2088497	CGCCTACTCCAACCCCAGCCTACCTCTGGTGCACCCTGCGTCCCATAGCAAAGCCCCTGCACAGACTCCAGCCGAGCCCACACCTGGCTATGAGGTGGGCCAGCGGAAGCGCCTCATCTCCTCGGTGGAGGACTTCACCGAGTTTGTGTGAGGCCGGGGCCCTCCCTCCTGCACTGGCCTTGGACGGTATTGCCTGTCAGTGAAATAAATAAAGTCCTGACCCCAGTGCACAGACATAGAGGCACAGATT	.((((.((....((((.(((((((((..(((((...(((........))).......))))).......(((((..........)))))..)))))))))..((....))(((((((...(((((((((....))))))))).....))))))).))))..........((((((((....((((..((((................))))..)))).....)))))))).......)))))).......	-83.9	4	63,130,218,232	paired-unpaired	-0.6	no	no	0	0	0	0	0	0	0	1	0	0	0	3
655006	chr16	2088460	2088710	+	TSC2	NM_001406686.1	CGCCTACTCCAACCCCAGCCTACCTCTGGTGCACCCTCCGTCCCATAGCAAAGCCCCTGCACAGACTCCAGCCGAGCCCACACCTGGCTATGAGGTGGGCCAGCGGAAGCGCCTCATCTCCTCGGTGGAGGACTTCACCGAGTTTGTGTGAGGCCGGGGCCCTCCCTCCTGCACTGGCCTTGGACGGTATTGCCTGTCAGTGAAATAAATAAAGTCCTGACCCCAGTGCACAGACATAGAGGCACAGATT	.................((((...((((.(((((...((((((...............((((((((((.....(((((..((((.((..((((((((..((...))...))))))))..))..))))..)).)))....))))))))))((((((((.((..........)).))))))))))))))........(((((.((...........)))))))....))))))))).....)))).......	-83.3	4	63,130,218,232	2088497	CGCCTACTCCAACCCCAGCCTACCTCTGGTGCACCCTTCGTCCCATAGCAAAGCCCCTGCACAGACTCCAGCCGAGCCCACACCTGGCTATGAGGTGGGCCAGCGGAAGCGCCTCATCTCCTCGGTGGAGGACTTCACCGAGTTTGTGTGAGGCCGGGGCCCTCCCTCCTGCACTGGCCTTGGACGGTATTGCCTGTCAGTGAAATAAATAAAGTCCTGACCCCAGTGCACAGACATAGAGGCACAGATT	.((((.((....((((.(((((((((..(((((..(((.((......)).)))....))))).......(((((..........)))))..)))))))))..((....))(((((((...(((((((((....))))))))).....))))))).))))..........((((((((....((((..((((................))))..)))).....)))))))).......)))))).......	-83.1	4	63,130,218,232	paired-unpaired	0.2	no	no	0	0	0	0	0	0	0	1	0	0	0	3
655006	chr16	2088460	2088710	+	TSC2	NM_001370405.1	CGCCTACTCCAACCCCAGCCTACCTCTGGTGCACCCTCCGTCCCATAGCAAAGCCCCTGCACAGACTCCAGCCGAGCCCACACCTGGCTATGAGGTGGGCCAGCGGAAGCGCCTCATCTCCTCGGTGGAGGACTTCACCGAGTTTGTGTGAGGCCGGGGCCCTCCCTCCTGCACTGGCCTTGGACGGTATTGCCTGTCAGTGAAATAAATAAAGTCCTGACCCCAGTGCACAGACATAGAGGCACAGATT	.................((((...((((.(((((...((((((...............((((((((((.....(((((..((((.((..((((((((..((...))...))))))))..))..))))..)).)))....))))))))))((((((((.((..........)).))))))))))))))........(((((.((...........)))))))....))))))))).....)))).......	-83.3	4	63,130,218,232	2088497	CGCCTACTCCAACCCCAGCCTACCTCTGGTGCACCCTTCGTCCCATAGCAAAGCCCCTGCACAGACTCCAGCCGAGCCCACACCTGGCTATGAGGTGGGCCAGCGGAAGCGCCTCATCTCCTCGGTGGAGGACTTCACCGAGTTTGTGTGAGGCCGGGGCCCTCCCTCCTGCACTGGCCTTGGACGGTATTGCCTGTCAGTGAAATAAATAAAGTCCTGACCCCAGTGCACAGACATAGAGGCACAGATT	.((((.((....((((.(((((((((..(((((..(((.((......)).)))....))))).......(((((..........)))))..)))))))))..((....))(((((((...(((((((((....))))))))).....))))))).))))..........((((((((....((((..((((................))))..)))).....)))))))).......)))))).......	-83.1	4	63,130,218,232	paired-unpaired	0.2	no	no	0	0	0	0	0	0	0	1	0	0	0	3
536004	chr16	2088460	2088710	+	TSC2	NM_001406686.1	CGCCTACTCCAACCCCAGCCTACCTCTGGTGCACCCTCCGTCCCATAGCAAAGCCCCTGCACAGACTCCAGCCGAGCCCACACCTGGCTATGAGGTGGGCCAGCGGAAGCGCCTCATCTCCTCGGTGGAGGACTTCACCGAGTTTGTGTGAGGCCGGGGCCCTCCCTCCTGCACTGGCCTTGGACGGTATTGCCTGTCAGTGAAATAAATAAAGTCCTGACCCCAGTGCACAGACATAGAGGCACAGATT	.................((((...((((.(((((...((((((...............((((((((((.....(((((..((((.((..((((((((..((...))...))))))))..))..))))..)).)))....))))))))))((((((((.((..........)).))))))))))))))........(((((.((...........)))))))....))))))))).....)))).......	-83.3	4	63,130,218,232	2088498	CGCCTACTCCAACCCCAGCCTACCTCTGGTGCACCCTCAGTCCCATAGCAAAGCCCCTGCACAGACTCCAGCCGAGCCCACACCTGGCTATGAGGTGGGCCAGCGGAAGCGCCTCATCTCCTCGGTGGAGGACTTCACCGAGTTTGTGTGAGGCCGGGGCCCTCCCTCCTGCACTGGCCTTGGACGGTATTGCCTGTCAGTGAAATAAATAAAGTCCTGACCCCAGTGCACAGACATAGAGGCACAGATT	.((((.((....((((.((...((.(((((.((((.((((((.....(((.......)))...))))..(((((..........)))))..)))))).))))).))..))(((((((...(((((((((....))))))))).....))))))).))))..........((((((((....((((..((((................))))..)))).....)))))))).......)))))).......	-82.3	4	63,130,218,232	paired-unpaired	1	no	no	0	0	0	0	0	0	0	1	0	0	0	2
536004	chr16	2088460	2088710	+	TSC2	NM_001370405.1	CGCCTACTCCAACCCCAGCCTACCTCTGGTGCACCCTCCGTCCCATAGCAAAGCCCCTGCACAGACTCCAGCCGAGCCCACACCTGGCTATGAGGTGGGCCAGCGGAAGCGCCTCATCTCCTCGGTGGAGGACTTCACCGAGTTTGTGTGAGGCCGGGGCCCTCCCTCCTGCACTGGCCTTGGACGGTATTGCCTGTCAGTGAAATAAATAAAGTCCTGACCCCAGTGCACAGACATAGAGGCACAGATT	.................((((...((((.(((((...((((((...............((((((((((.....(((((..((((.((..((((((((..((...))...))))))))..))..))))..)).)))....))))))))))((((((((.((..........)).))))))))))))))........(((((.((...........)))))))....))))))))).....)))).......	-83.3	4	63,130,218,232	2088498	CGCCTACTCCAACCCCAGCCTACCTCTGGTGCACCCTCAGTCCCATAGCAAAGCCCCTGCACAGACTCCAGCCGAGCCCACACCTGGCTATGAGGTGGGCCAGCGGAAGCGCCTCATCTCCTCGGTGGAGGACTTCACCGAGTTTGTGTGAGGCCGGGGCCCTCCCTCCTGCACTGGCCTTGGACGGTATTGCCTGTCAGTGAAATAAATAAAGTCCTGACCCCAGTGCACAGACATAGAGGCACAGATT	.((((.((....((((.((...((.(((((.((((.((((((.....(((.......)))...))))..(((((..........)))))..)))))).))))).))..))(((((((...(((((((((....))))))))).....))))))).))))..........((((((((....((((..((((................))))..)))).....)))))))).......)))))).......	-82.3	4	63,130,218,232	paired-unpaired	1	no	no	0	0	0	0	0	0	0	1	0	0	0	2
49370	chr16	2088460	2088710	+	TSC2	NM_001406686.1	CGCCTACTCCAACCCCAGCCTACCTCTGGTGCACCCTCCGTCCCATAGCAAAGCCCCTGCACAGACTCCAGCCGAGCCCACACCTGGCTATGAGGTGGGCCAGCGGAAGCGCCTCATCTCCTCGGTGGAGGACTTCACCGAGTTTGTGTGAGGCCGGGGCCCTCCCTCCTGCACTGGCCTTGGACGGTATTGCCTGTCAGTGAAATAAATAAAGTCCTGACCCCAGTGCACAGACATAGAGGCACAGATT	.................((((...((((.(((((...((((((...............((((((((((.....(((((..((((.((..((((((((..((...))...))))))))..))..))))..)).)))....))))))))))((((((((.((..........)).))))))))))))))........(((((.((...........)))))))....))))))))).....)))).......	-83.3	4	63,130,218,232	2088498	CGCCTACTCCAACCCCAGCCTACCTCTGGTGCACCCTCTGTCCCATAGCAAAGCCCCTGCACAGACTCCAGCCGAGCCCACACCTGGCTATGAGGTGGGCCAGCGGAAGCGCCTCATCTCCTCGGTGGAGGACTTCACCGAGTTTGTGTGAGGCCGGGGCCCTCCCTCCTGCACTGGCCTTGGACGGTATTGCCTGTCAGTGAAATAAATAAAGTCCTGACCCCAGTGCACAGACATAGAGGCACAGATT	.((((.((....((((.(((((((((((((......(((((......(((.......)))))))).....))))((((.......))))..)))))))))..((....))(((((((...(((((((((....))))))))).....))))))).))))..........((((((((....((((..((((................))))..)))).....)))))))).......)))))).......	-84.4	4	63,130,218,232	paired-unpaired	-1.1	no	no	0	0	0	0	0	0	0	1	0	0	0	2
49370	chr16	2088460	2088710	+	TSC2	NM_001370405.1	CGCCTACTCCAACCCCAGCCTACCTCTGGTGCACCCTCCGTCCCATAGCAAAGCCCCTGCACAGACTCCAGCCGAGCCCACACCTGGCTATGAGGTGGGCCAGCGGAAGCGCCTCATCTCCTCGGTGGAGGACTTCACCGAGTTTGTGTGAGGCCGGGGCCCTCCCTCCTGCACTGGCCTTGGACGGTATTGCCTGTCAGTGAAATAAATAAAGTCCTGACCCCAGTGCACAGACATAGAGGCACAGATT	.................((((...((((.(((((...((((((...............((((((((((.....(((((..((((.((..((((((((..((...))...))))))))..))..))))..)).)))....))))))))))((((((((.((..........)).))))))))))))))........(((((.((...........)))))))....))))))))).....)))).......	-83.3	4	63,130,218,232	2088498	CGCCTACTCCAACCCCAGCCTACCTCTGGTGCACCCTCTGTCCCATAGCAAAGCCCCTGCACAGACTCCAGCCGAGCCCACACCTGGCTATGAGGTGGGCCAGCGGAAGCGCCTCATCTCCTCGGTGGAGGACTTCACCGAGTTTGTGTGAGGCCGGGGCCCTCCCTCCTGCACTGGCCTTGGACGGTATTGCCTGTCAGTGAAATAAATAAAGTCCTGACCCCAGTGCACAGACATAGAGGCACAGATT	.((((.((....((((.(((((((((((((......(((((......(((.......)))))))).....))))((((.......))))..)))))))))..((....))(((((((...(((((((((....))))))))).....))))))).))))..........((((((((....((((..((((................))))..)))).....)))))))).......)))))).......	-84.4	4	63,130,218,232	paired-unpaired	-1.1	no	no	0	0	0	0	0	0	0	1	0	0	0	2
535891	chr16	2088460	2088710	+	TSC2	NM_001406686.1	CGCCTACTCCAACCCCAGCCTACCTCTGGTGCACCCTCCGTCCCATAGCAAAGCCCCTGCACAGACTCCAGCCGAGCCCACACCTGGCTATGAGGTGGGCCAGCGGAAGCGCCTCATCTCCTCGGTGGAGGACTTCACCGAGTTTGTGTGAGGCCGGGGCCCTCCCTCCTGCACTGGCCTTGGACGGTATTGCCTGTCAGTGAAATAAATAAAGTCCTGACCCCAGTGCACAGACATAGAGGCACAGATT	.................((((...((((.(((((...((((((...............((((((((((.....(((((..((((.((..((((((((..((...))...))))))))..))..))))..)).)))....))))))))))((((((((.((..........)).))))))))))))))........(((((.((...........)))))))....))))))))).....)))).......	-83.3	4	63,130,218,232	2088516	CGCCTACTCCAACCCCAGCCTACCTCTGGTGCACCCTCCGTCCCATAGCAAAGCCCGTGCACAGACTCCAGCCGAGCCCACACCTGGCTATGAGGTGGGCCAGCGGAAGCGCCTCATCTCCTCGGTGGAGGACTTCACCGAGTTTGTGTGAGGCCGGGGCCCTCCCTCCTGCACTGGCCTTGGACGGTATTGCCTGTCAGTGAAATAAATAAAGTCCTGACCCCAGTGCACAGACATAGAGGCACAGATT	.((((.((....((((.(((((((((..((((((.((..((......))..))...)))))).......(((((..........)))))..)))))))))..((....))(((((((...(((((((((....))))))))).....))))))).))))..........((((((((....((((..((((................))))..)))).....)))))))).......)))))).......	-85.3	4	63,130,218,232	paired-unpaired	-2	no	no	0	0	0	0	0	0	0	1	0	0	0	3
535891	chr16	2088460	2088710	+	TSC2	NM_001370405.1	CGCCTACTCCAACCCCAGCCTACCTCTGGTGCACCCTCCGTCCCATAGCAAAGCCCCTGCACAGACTCCAGCCGAGCCCACACCTGGCTATGAGGTGGGCCAGCGGAAGCGCCTCATCTCCTCGGTGGAGGACTTCACCGAGTTTGTGTGAGGCCGGGGCCCTCCCTCCTGCACTGGCCTTGGACGGTATTGCCTGTCAGTGAAATAAATAAAGTCCTGACCCCAGTGCACAGACATAGAGGCACAGATT	.................((((...((((.(((((...((((((...............((((((((((.....(((((..((((.((..((((((((..((...))...))))))))..))..))))..)).)))....))))))))))((((((((.((..........)).))))))))))))))........(((((.((...........)))))))....))))))))).....)))).......	-83.3	4	63,130,218,232	2088516	CGCCTACTCCAACCCCAGCCTACCTCTGGTGCACCCTCCGTCCCATAGCAAAGCCCGTGCACAGACTCCAGCCGAGCCCACACCTGGCTATGAGGTGGGCCAGCGGAAGCGCCTCATCTCCTCGGTGGAGGACTTCACCGAGTTTGTGTGAGGCCGGGGCCCTCCCTCCTGCACTGGCCTTGGACGGTATTGCCTGTCAGTGAAATAAATAAAGTCCTGACCCCAGTGCACAGACATAGAGGCACAGATT	.((((.((....((((.(((((((((..((((((.((..((......))..))...)))))).......(((((..........)))))..)))))))))..((....))(((((((...(((((((((....))))))))).....))))))).))))..........((((((((....((((..((((................))))..)))).....)))))))).......)))))).......	-85.3	4	63,130,218,232	paired-unpaired	-2	no	no	0	0	0	0	0	0	0	1	0	0	0	3
468159	chr16	2088460	2088710	+	TSC2	NM_001406686.1	CGCCTACTCCAACCCCAGCCTACCTCTGGTGCACCCTCCGTCCCATAGCAAAGCCCCTGCACAGACTCCAGCCGAGCCCACACCTGGCTATGAGGTGGGCCAGCGGAAGCGCCTCATCTCCTCGGTGGAGGACTTCACCGAGTTTGTGTGAGGCCGGGGCCCTCCCTCCTGCACTGGCCTTGGACGGTATTGCCTGTCAGTGAAATAAATAAAGTCCTGACCCCAGTGCACAGACATAGAGGCACAGATT	.................((((...((((.(((((...((((((...............((((((((((.....(((((..((((.((..((((((((..((...))...))))))))..))..))))..)).)))....))))))))))((((((((.((..........)).))))))))))))))........(((((.((...........)))))))....))))))))).....)))).......	-83.3	4	63,130,218,232	2088519	CGCCTACTCCAACCCCAGCCTACCTCTGGTGCACCCTCCGTCCCATAGCAAAGCCCCTGTACAGACTCCAGCCGAGCCCACACCTGGCTATGAGGTGGGCCAGCGGAAGCGCCTCATCTCCTCGGTGGAGGACTTCACCGAGTTTGTGTGAGGCCGGGGCCCTCCCTCCTGCACTGGCCTTGGACGGTATTGCCTGTCAGTGAAATAAATAAAGTCCTGACCCCAGTGCACAGACATAGAGGCACAGATT	.................((((...((((.(((((..((((((((((..((.((((..(((.....(((.....)))...)))...)))).))..)))))...)))))...(((((((...(((((((((....))))))))).....)))))))((((((...........(((((((...((.((....)))).)))))))...........))))))......))))))))).....)))).......	-81.4	4	63,130,218,232	paired-unpaired	1.9	no	no	0	1	0	0	0	1	0	1	0	0	0	0
468159	chr16	2088460	2088710	+	TSC2	NM_001370405.1	CGCCTACTCCAACCCCAGCCTACCTCTGGTGCACCCTCCGTCCCATAGCAAAGCCCCTGCACAGACTCCAGCCGAGCCCACACCTGGCTATGAGGTGGGCCAGCGGAAGCGCCTCATCTCCTCGGTGGAGGACTTCACCGAGTTTGTGTGAGGCCGGGGCCCTCCCTCCTGCACTGGCCTTGGACGGTATTGCCTGTCAGTGAAATAAATAAAGTCCTGACCCCAGTGCACAGACATAGAGGCACAGATT	.................((((...((((.(((((...((((((...............((((((((((.....(((((..((((.((..((((((((..((...))...))))))))..))..))))..)).)))....))))))))))((((((((.((..........)).))))))))))))))........(((((.((...........)))))))....))))))))).....)))).......	-83.3	4	63,130,218,232	2088519	CGCCTACTCCAACCCCAGCCTACCTCTGGTGCACCCTCCGTCCCATAGCAAAGCCCCTGTACAGACTCCAGCCGAGCCCACACCTGGCTATGAGGTGGGCCAGCGGAAGCGCCTCATCTCCTCGGTGGAGGACTTCACCGAGTTTGTGTGAGGCCGGGGCCCTCCCTCCTGCACTGGCCTTGGACGGTATTGCCTGTCAGTGAAATAAATAAAGTCCTGACCCCAGTGCACAGACATAGAGGCACAGATT	.................((((...((((.(((((..((((((((((..((.((((..(((.....(((.....)))...)))...)))).))..)))))...)))))...(((((((...(((((((((....))))))))).....)))))))((((((...........(((((((...((.((....)))).)))))))...........))))))......))))))))).....)))).......	-81.4	4	63,130,218,232	paired-unpaired	1.9	no	no	0	1	0	0	0	1	0	1	0	0	0	0
1019286	chr16	2088460	2088710	+	TSC2	NM_001406686.1	CGCCTACTCCAACCCCAGCCTACCTCTGGTGCACCCTCCGTCCCATAGCAAAGCCCCTGCACAGACTCCAGCCGAGCCCACACCTGGCTATGAGGTGGGCCAGCGGAAGCGCCTCATCTCCTCGGTGGAGGACTTCACCGAGTTTGTGTGAGGCCGGGGCCCTCCCTCCTGCACTGGCCTTGGACGGTATTGCCTGTCAGTGAAATAAATAAAGTCCTGACCCCAGTGCACAGACATAGAGGCACAGATT	.................((((...((((.(((((...((((((...............((((((((((.....(((((..((((.((..((((((((..((...))...))))))))..))..))))..)).)))....))))))))))((((((((.((..........)).))))))))))))))........(((((.((...........)))))))....))))))))).....)))).......	-83.3	4	63,130,218,232	2088539	CGCCTACTCCAACCCCAGCCTACCTCTGGTGCACCCTCCGTCCCATAGCAAAGCCCCTGCACAGACTCCAGCCGAGCCCGCACCTGGCTATGAGGTGGGCCAGCGGAAGCGCCTCATCTCCTCGGTGGAGGACTTCACCGAGTTTGTGTGAGGCCGGGGCCCTCCCTCCTGCACTGGCCTTGGACGGTATTGCCTGTCAGTGAAATAAATAAAGTCCTGACCCCAGTGCACAGACATAGAGGCACAGATT	.................((((...((((.(((((..((((((((((..((.((((..(((.....(((.....)))...)))...)))).))..)))))...)))))...(((((((...(((((((((....))))))))).....)))))))((((((...........(((((((...((.((....)))).)))))))...........))))))......))))))))).....)))).......	-83.3	4	63,130,218,232	paired-unpaired	0	no	no	0	1	0	0	0	1	0	1	0	0	0	0
1019286	chr16	2088460	2088710	+	TSC2	NM_001370405.1	CGCCTACTCCAACCCCAGCCTACCTCTGGTGCACCCTCCGTCCCATAGCAAAGCCCCTGCACAGACTCCAGCCGAGCCCACACCTGGCTATGAGGTGGGCCAGCGGAAGCGCCTCATCTCCTCGGTGGAGGACTTCACCGAGTTTGTGTGAGGCCGGGGCCCTCCCTCCTGCACTGGCCTTGGACGGTATTGCCTGTCAGTGAAATAAATAAAGTCCTGACCCCAGTGCACAGACATAGAGGCACAGATT	.................((((...((((.(((((...((((((...............((((((((((.....(((((..((((.((..((((((((..((...))...))))))))..))..))))..)).)))....))))))))))((((((((.((..........)).))))))))))))))........(((((.((...........)))))))....))))))))).....)))).......	-83.3	4	63,130,218,232	2088539	CGCCTACTCCAACCCCAGCCTACCTCTGGTGCACCCTCCGTCCCATAGCAAAGCCCCTGCACAGACTCCAGCCGAGCCCGCACCTGGCTATGAGGTGGGCCAGCGGAAGCGCCTCATCTCCTCGGTGGAGGACTTCACCGAGTTTGTGTGAGGCCGGGGCCCTCCCTCCTGCACTGGCCTTGGACGGTATTGCCTGTCAGTGAAATAAATAAAGTCCTGACCCCAGTGCACAGACATAGAGGCACAGATT	.................((((...((((.(((((..((((((((((..((.((((..(((.....(((.....)))...)))...)))).))..)))))...)))))...(((((((...(((((((((....))))))))).....)))))))((((((...........(((((((...((.((....)))).)))))))...........))))))......))))))))).....)))).......	-83.3	4	63,130,218,232	paired-unpaired	0	no	no	0	1	0	0	0	1	0	1	0	0	0	0
65302	chr16	2088460	2088710	+	TSC2	NM_001406686.1	CGCCTACTCCAACCCCAGCCTACCTCTGGTGCACCCTCCGTCCCATAGCAAAGCCCCTGCACAGACTCCAGCCGAGCCCACACCTGGCTATGAGGTGGGCCAGCGGAAGCGCCTCATCTCCTCGGTGGAGGACTTCACCGAGTTTGTGTGAGGCCGGGGCCCTCCCTCCTGCACTGGCCTTGGACGGTATTGCCTGTCAGTGAAATAAATAAAGTCCTGACCCCAGTGCACAGACATAGAGGCACAGATT	.................((((...((((.(((((...((((((...............((((((((((.....(((((..((((.((..((((((((..((...))...))))))))..))..))))..)).)))....))))))))))((((((((.((..........)).))))))))))))))........(((((.((...........)))))))....))))))))).....)))).......	-83.3	4	63,130,218,232	2088549	CGCCTACTCCAACCCCAGCCTACCTCTGGTGCACCCTCCGTCCCATAGCAAAGCCCCTGCACAGACTCCAGCCGAGCCCACACCTGGCTTTGAGGTGGGCCAGCGGAAGCGCCTCATCTCCTCGGTGGAGGACTTCACCGAGTTTGTGTGAGGCCGGGGCCCTCCCTCCTGCACTGGCCTTGGACGGTATTGCCTGTCAGTGAAATAAATAAAGTCCTGACCCCAGTGCACAGACATAGAGGCACAGATT	.................((((...((((.(((((..((((((((((..(((((((..........(((.....))).........)))))))..)))))...)))))...(((((((...(((((((((....))))))))).....)))))))((((((...........(((((((...((.((....)))).)))))))...........))))))......))))))))).....)))).......	-84.5	4	63,130,218,232	paired-unpaired	-1.2	no	no	0	1	0	0	0	1	0	1	0	0	0	0
65302	chr16	2088460	2088710	+	TSC2	NM_001370405.1	CGCCTACTCCAACCCCAGCCTACCTCTGGTGCACCCTCCGTCCCATAGCAAAGCCCCTGCACAGACTCCAGCCGAGCCCACACCTGGCTATGAGGTGGGCCAGCGGAAGCGCCTCATCTCCTCGGTGGAGGACTTCACCGAGTTTGTGTGAGGCCGGGGCCCTCCCTCCTGCACTGGCCTTGGACGGTATTGCCTGTCAGTGAAATAAATAAAGTCCTGACCCCAGTGCACAGACATAGAGGCACAGATT	.................((((...((((.(((((...((((((...............((((((((((.....(((((..((((.((..((((((((..((...))...))))))))..))..))))..)).)))....))))))))))((((((((.((..........)).))))))))))))))........(((((.((...........)))))))....))))))))).....)))).......	-83.3	4	63,130,218,232	2088549	CGCCTACTCCAACCCCAGCCTACCTCTGGTGCACCCTCCGTCCCATAGCAAAGCCCCTGCACAGACTCCAGCCGAGCCCACACCTGGCTTTGAGGTGGGCCAGCGGAAGCGCCTCATCTCCTCGGTGGAGGACTTCACCGAGTTTGTGTGAGGCCGGGGCCCTCCCTCCTGCACTGGCCTTGGACGGTATTGCCTGTCAGTGAAATAAATAAAGTCCTGACCCCAGTGCACAGACATAGAGGCACAGATT	.................((((...((((.(((((..((((((((((..(((((((..........(((.....))).........)))))))..)))))...)))))...(((((((...(((((((((....))))))))).....)))))))((((((...........(((((((...((.((....)))).)))))))...........))))))......))))))))).....)))).......	-84.5	4	63,130,218,232	paired-unpaired	-1.2	no	no	0	1	0	0	0	1	0	1	0	0	0	0
318541	chr16	23525026	23525276	-	EARS2	NM_001308211.1	AACTCCTTCGGATGGCCCTCAGTGGACAGCAGGTGAGGCAGGGACACGGGTTGGATTGTTCCCTGGAGCCCCTCATTGATCCTTTGAACTTACATTTCCTGGCAGGCACTGAGCTCAATATTGAGTATACAAAGGTGAATGAAACATGATCACTCCCCTCATTTAGTCAATCAACAGACACTATTGAGTACCTACTATGTGCAAGCATTGTGTTAGGTACAGTGAATACAATATAGAATTAAACACACAT	..((((...(((((....((((.(((.....(((((((((((((.((((......)))))))))).....)))))))..))).)))).....)))))...)).)).(((((.(((((....))))).......((.((.(((.......))).))))((((....(((........))).....))))(((((((.((((....)))).))...))))))))))..........................	-54.6	6	24,42,86,142,176,241	23525229	AACTCCTTCGGATGGCCCTCAGTGGACAGCAGGTGAGGCAGGGACATGGGTTGGATTGTTCCCTGGAGCCCCTCATTGATCCTTTGAACTTACATTTCCTGGCAGGCACTGAGCTCAATATTGAGTATACAAAGGTGAATGAAACATGATCACTCCCCTCATTTAGTCAATCAACAGACACTATTGAGTACCTACTATGTGCAAGCATTGTGTTAGGTACAGTGAATACAATATAGAATTAAACACACAT	...(((...))).((..((((((((.....((((((((..(((((((((((((((....)))....))))..(((((...((((((.(((((..........(((...)))..........)))))...))))))..)))))..)))).)).))..)))))))).(((........))).))))))))..))..((((((.....(((((((.....)))))))......))))))..............	-53.4	6	24,42,86,142,176,241	unpaired-paired	1.2	yes	no	0	0	0	0	1	1	0	0	1	0	1	1
126745	chr16	23603358	23603608	-	PALB2	NM_001407304.1	CCATTTGGGACTTACTTCTCGGTCAGTGTACTGCCCTCCTCCCACCTGTCTCTGACCAACATTGGTCTTTTGTGAAATGGTCGGGTACAGACTCTCATTTGCTGGCTGGACAAAAAGATGGAAATATATTTGTATACCACTATTCATAAGTTAGGGTAAAGTGAAAACACAATTTTCTGGATATATTGGGCCTCTTAGTATTTTTTGGAGTTTTAAATATAAAGGAGAATATCTGAATGACACTTAAAAT	.(((((((((((........)))).((((((((((((................(((((....))))).((((((((.((((.(((((((((.((.(((((..((......))...)))))))......))))))).))))))))))))))..)))))..)))....)))).(((((((...((((((....((((...........)))).....))))))..)))))))..)))))))...........	-48.7	6	8,53,89,108,165,238	23603525	CCATTTGGGACTTACTTCTCGGTCAGTGTACTGCCCTCCTCCCACCTGTCTCTGACCAACATTGGTCTTTTGTGAAATGGTCAGGTACAGACTCTCATTTGCTGGCTGGACAAAAAGATGGAAATATATTTGTATACCACTATTCATAAGTTAGGGTAAAGTGAAAACACAATTTTCTGGATATATTGGGCCTCTTAGTATTTTTTGGAGTTTTAAATATAAAGGAGAATATCTGAATGACACTTAAAAT	.(((((((((......))))((.(((....)))))(((((.....((((.((((((((.(((.........)))...)))))))).))))..((.(((((..((......))...)))))))..((((((((..((((.(((.........)))))))..(((....)))....(((((((.((((((((...))))))))..)))))))...)))))))).))))).......)))))...........	-48.6	6	8,53,89,108,165,238	paired-unpaired	0.1	yes	no	1	2	0	0	1	1	0	0	0	0	0	0
126745	chr16	23603358	23603608	-	PALB2	NM_001407309.1	CCATTTGGGACTTACTTCTCGGTCAGTGTACTGCCCTCCTCCCACCTGTCTCTGACCAACATTGGTCTTTTGTGAAATGGTCGGGTACAGACTCTCATTTGCTGGCTGGACAAAAAGATGGAAATATATTTGTATACCACTATTCATAAGTTAGGGTAAAGTGAAAACACAATTTTCTGGATATATTGGGCCTCTTAGTATTTTTTGGAGTTTTAAATATAAAGGAGAATATCTGAATGACACTTAAAAT	.(((((((((((........)))).((((((((((((................(((((....))))).((((((((.((((.(((((((((.((.(((((..((......))...)))))))......))))))).))))))))))))))..)))))..)))....)))).(((((((...((((((....((((...........)))).....))))))..)))))))..)))))))...........	-48.7	6	8,53,89,108,165,238	23603525	CCATTTGGGACTTACTTCTCGGTCAGTGTACTGCCCTCCTCCCACCTGTCTCTGACCAACATTGGTCTTTTGTGAAATGGTCAGGTACAGACTCTCATTTGCTGGCTGGACAAAAAGATGGAAATATATTTGTATACCACTATTCATAAGTTAGGGTAAAGTGAAAACACAATTTTCTGGATATATTGGGCCTCTTAGTATTTTTTGGAGTTTTAAATATAAAGGAGAATATCTGAATGACACTTAAAAT	.(((((((((......))))((.(((....)))))(((((.....((((.((((((((.(((.........)))...)))))))).))))..((.(((((..((......))...)))))))..((((((((..((((.(((.........)))))))..(((....)))....(((((((.((((((((...))))))))..)))))))...)))))))).))))).......)))))...........	-48.6	6	8,53,89,108,165,238	paired-unpaired	0.1	yes	no	1	2	0	0	1	1	0	0	0	0	0	0
234009	chr16	23603358	23603608	-	PALB2	NM_001407304.1	CCATTTGGGACTTACTTCTCGGTCAGTGTACTGCCCTCCTCCCACCTGTCTCTGACCAACATTGGTCTTTTGTGAAATGGTCGGGTACAGACTCTCATTTGCTGGCTGGACAAAAAGATGGAAATATATTTGTATACCACTATTCATAAGTTAGGGTAAAGTGAAAACACAATTTTCTGGATATATTGGGCCTCTTAGTATTTTTTGGAGTTTTAAATATAAAGGAGAATATCTGAATGACACTTAAAAT	.(((((((((((........)))).((((((((((((................(((((....))))).((((((((.((((.(((((((((.((.(((((..((......))...)))))))......))))))).))))))))))))))..)))))..)))....)))).(((((((...((((((....((((...........)))).....))))))..)))))))..)))))))...........	-48.7	6	8,53,89,108,165,238	23603545	CCATTTGGGACTTACTTCTCGGTCAGTGTACTGCCCTCCTCCCACCTGTCTCTGACCAACATCGGTCTTTTGTGAAATGGTCGGGTACAGACTCTCATTTGCTGGCTGGACAAAAAGATGGAAATATATTTGTATACCACTATTCATAAGTTAGGGTAAAGTGAAAACACAATTTTCTGGATATATTGGGCCTCTTAGTATTTTTTGGAGTTTTAAATATAAAGGAGAATATCTGAATGACACTTAAAAT	.(((((((((......))))((.(((....)))))(((((.....((((.((((((((...(((........)))..)))))))).))))..((.(((((..((......))...)))))))..((((((((..((((.(((.........)))))))..(((....)))....(((((((.((((((((...))))))))..)))))))...)))))))).))))).......)))))...........	-48.3	6	8,53,89,108,165,238	paired-unpaired	0.4	no	no	1	2	0	0	1	1	0	0	0	0	0	0
234009	chr16	23603358	23603608	-	PALB2	NM_001407309.1	CCATTTGGGACTTACTTCTCGGTCAGTGTACTGCCCTCCTCCCACCTGTCTCTGACCAACATTGGTCTTTTGTGAAATGGTCGGGTACAGACTCTCATTTGCTGGCTGGACAAAAAGATGGAAATATATTTGTATACCACTATTCATAAGTTAGGGTAAAGTGAAAACACAATTTTCTGGATATATTGGGCCTCTTAGTATTTTTTGGAGTTTTAAATATAAAGGAGAATATCTGAATGACACTTAAAAT	.(((((((((((........)))).((((((((((((................(((((....))))).((((((((.((((.(((((((((.((.(((((..((......))...)))))))......))))))).))))))))))))))..)))))..)))....)))).(((((((...((((((....((((...........)))).....))))))..)))))))..)))))))...........	-48.7	6	8,53,89,108,165,238	23603545	CCATTTGGGACTTACTTCTCGGTCAGTGTACTGCCCTCCTCCCACCTGTCTCTGACCAACATCGGTCTTTTGTGAAATGGTCGGGTACAGACTCTCATTTGCTGGCTGGACAAAAAGATGGAAATATATTTGTATACCACTATTCATAAGTTAGGGTAAAGTGAAAACACAATTTTCTGGATATATTGGGCCTCTTAGTATTTTTTGGAGTTTTAAATATAAAGGAGAATATCTGAATGACACTTAAAAT	.(((((((((......))))((.(((....)))))(((((.....((((.((((((((...(((........)))..)))))))).))))..((.(((((..((......))...)))))))..((((((((..((((.(((.........)))))))..(((....)))....(((((((.((((((((...))))))))..)))))))...)))))))).))))).......)))))...........	-48.3	6	8,53,89,108,165,238	paired-unpaired	0.4	no	no	1	2	0	0	1	1	0	0	0	0	0	0
378321	chr16	23603358	23603608	-	PALB2	NM_001407304.1	CCATTTGGGACTTACTTCTCGGTCAGTGTACTGCCCTCCTCCCACCTGTCTCTGACCAACATTGGTCTTTTGTGAAATGGTCGGGTACAGACTCTCATTTGCTGGCTGGACAAAAAGATGGAAATATATTTGTATACCACTATTCATAAGTTAGGGTAAAGTGAAAACACAATTTTCTGGATATATTGGGCCTCTTAGTATTTTTTGGAGTTTTAAATATAAAGGAGAATATCTGAATGACACTTAAAAT	.(((((((((((........)))).((((((((((((................(((((....))))).((((((((.((((.(((((((((.((.(((((..((......))...)))))))......))))))).))))))))))))))..)))))..)))....)))).(((((((...((((((....((((...........)))).....))))))..)))))))..)))))))...........	-48.7	6	8,53,89,108,165,238	23603546	CCATTTGGGACTTACTTCTCGGTCAGTGTACTGCCCTCCTCCCACCTGTCTCTGACCAACACTGGTCTTTTGTGAAATGGTCGGGTACAGACTCTCATTTGCTGGCTGGACAAAAAGATGGAAATATATTTGTATACCACTATTCATAAGTTAGGGTAAAGTGAAAACACAATTTTCTGGATATATTGGGCCTCTTAGTATTTTTTGGAGTTTTAAATATAAAGGAGAATATCTGAATGACACTTAAAAT	.(((((((((......))))((.(((....)))))(((((.....((((.((((((((.(((.........)))...)))))))).))))..((.(((((..((......))...)))))))..((((((((..((((.(((.........)))))))..(((....)))....(((((((.((((((((...))))))))..)))))))...)))))))).))))).......)))))...........	-49.9	6	8,53,89,108,165,238	paired-unpaired	-1.2	yes	no	1	2	0	0	1	1	0	0	0	0	0	0
378321	chr16	23603358	23603608	-	PALB2	NM_001407309.1	CCATTTGGGACTTACTTCTCGGTCAGTGTACTGCCCTCCTCCCACCTGTCTCTGACCAACATTGGTCTTTTGTGAAATGGTCGGGTACAGACTCTCATTTGCTGGCTGGACAAAAAGATGGAAATATATTTGTATACCACTATTCATAAGTTAGGGTAAAGTGAAAACACAATTTTCTGGATATATTGGGCCTCTTAGTATTTTTTGGAGTTTTAAATATAAAGGAGAATATCTGAATGACACTTAAAAT	.(((((((((((........)))).((((((((((((................(((((....))))).((((((((.((((.(((((((((.((.(((((..((......))...)))))))......))))))).))))))))))))))..)))))..)))....)))).(((((((...((((((....((((...........)))).....))))))..)))))))..)))))))...........	-48.7	6	8,53,89,108,165,238	23603546	CCATTTGGGACTTACTTCTCGGTCAGTGTACTGCCCTCCTCCCACCTGTCTCTGACCAACACTGGTCTTTTGTGAAATGGTCGGGTACAGACTCTCATTTGCTGGCTGGACAAAAAGATGGAAATATATTTGTATACCACTATTCATAAGTTAGGGTAAAGTGAAAACACAATTTTCTGGATATATTGGGCCTCTTAGTATTTTTTGGAGTTTTAAATATAAAGGAGAATATCTGAATGACACTTAAAAT	.(((((((((......))))((.(((....)))))(((((.....((((.((((((((.(((.........)))...)))))))).))))..((.(((((..((......))...)))))))..((((((((..((((.(((.........)))))))..(((....)))....(((((((.((((((((...))))))))..)))))))...)))))))).))))).......)))))...........	-49.9	6	8,53,89,108,165,238	paired-unpaired	-1.2	yes	no	1	2	0	0	1	1	0	0	0	0	0	0
182777	chr16	23603358	23603608	-	PALB2	NM_001407304.1	CCATTTGGGACTTACTTCTCGGTCAGTGTACTGCCCTCCTCCCACCTGTCTCTGACCAACATTGGTCTTTTGTGAAATGGTCGGGTACAGACTCTCATTTGCTGGCTGGACAAAAAGATGGAAATATATTTGTATACCACTATTCATAAGTTAGGGTAAAGTGAAAACACAATTTTCTGGATATATTGGGCCTCTTAGTATTTTTTGGAGTTTTAAATATAAAGGAGAATATCTGAATGACACTTAAAAT	.(((((((((((........)))).((((((((((((................(((((....))))).((((((((.((((.(((((((((.((.(((((..((......))...)))))))......))))))).))))))))))))))..)))))..)))....)))).(((((((...((((((....((((...........)))).....))))))..)))))))..)))))))...........	-48.7	6	8,53,89,108,165,238	23603546	CCATTTGGGACTTACTTCTCGGTCAGTGTACTGCCCTCCTCCCACCTGTCTCTGACCAACAATGGTCTTTTGTGAAATGGTCGGGTACAGACTCTCATTTGCTGGCTGGACAAAAAGATGGAAATATATTTGTATACCACTATTCATAAGTTAGGGTAAAGTGAAAACACAATTTTCTGGATATATTGGGCCTCTTAGTATTTTTTGGAGTTTTAAATATAAAGGAGAATATCTGAATGACACTTAAAAT	.(((((((((......))))((.(((....)))))(((((.....((((.((((((((((((.......))))....)))))))).))))..((.(((((..((......))...)))))))..((((((((..((((.(((.........)))))))..(((....)))....(((((((.((((((((...))))))))..)))))))...)))))))).))))).......)))))...........	-48.7	6	8,53,89,108,165,238	paired-unpaired	0	no	no	1	2	0	0	1	1	0	0	0	0	0	0
182777	chr16	23603358	23603608	-	PALB2	NM_001407309.1	CCATTTGGGACTTACTTCTCGGTCAGTGTACTGCCCTCCTCCCACCTGTCTCTGACCAACATTGGTCTTTTGTGAAATGGTCGGGTACAGACTCTCATTTGCTGGCTGGACAAAAAGATGGAAATATATTTGTATACCACTATTCATAAGTTAGGGTAAAGTGAAAACACAATTTTCTGGATATATTGGGCCTCTTAGTATTTTTTGGAGTTTTAAATATAAAGGAGAATATCTGAATGACACTTAAAAT	.(((((((((((........)))).((((((((((((................(((((....))))).((((((((.((((.(((((((((.((.(((((..((......))...)))))))......))))))).))))))))))))))..)))))..)))....)))).(((((((...((((((....((((...........)))).....))))))..)))))))..)))))))...........	-48.7	6	8,53,89,108,165,238	23603546	CCATTTGGGACTTACTTCTCGGTCAGTGTACTGCCCTCCTCCCACCTGTCTCTGACCAACAATGGTCTTTTGTGAAATGGTCGGGTACAGACTCTCATTTGCTGGCTGGACAAAAAGATGGAAATATATTTGTATACCACTATTCATAAGTTAGGGTAAAGTGAAAACACAATTTTCTGGATATATTGGGCCTCTTAGTATTTTTTGGAGTTTTAAATATAAAGGAGAATATCTGAATGACACTTAAAAT	.(((((((((......))))((.(((....)))))(((((.....((((.((((((((((((.......))))....)))))))).))))..((.(((((..((......))...)))))))..((((((((..((((.(((.........)))))))..(((....)))....(((((((.((((((((...))))))))..)))))))...)))))))).))))).......)))))...........	-48.7	6	8,53,89,108,165,238	paired-unpaired	0	no	no	1	2	0	0	1	1	0	0	0	0	0	0
182776	chr16	23603358	23603608	-	PALB2	NM_001407304.1	CCATTTGGGACTTACTTCTCGGTCAGTGTACTGCCCTCCTCCCACCTGTCTCTGACCAACATTGGTCTTTTGTGAAATGGTCGGGTACAGACTCTCATTTGCTGGCTGGACAAAAAGATGGAAATATATTTGTATACCACTATTCATAAGTTAGGGTAAAGTGAAAACACAATTTTCTGGATATATTGGGCCTCTTAGTATTTTTTGGAGTTTTAAATATAAAGGAGAATATCTGAATGACACTTAAAAT	.(((((((((((........)))).((((((((((((................(((((....))))).((((((((.((((.(((((((((.((.(((((..((......))...)))))))......))))))).))))))))))))))..)))))..)))....)))).(((((((...((((((....((((...........)))).....))))))..)))))))..)))))))...........	-48.7	6	8,53,89,108,165,238	23603568	CCATTTGGGACTTACTTCTCGGTCAGTGTACTGCCCTCCACCCACCTGTCTCTGACCAACATTGGTCTTTTGTGAAATGGTCGGGTACAGACTCTCATTTGCTGGCTGGACAAAAAGATGGAAATATATTTGTATACCACTATTCATAAGTTAGGGTAAAGTGAAAACACAATTTTCTGGATATATTGGGCCTCTTAGTATTTTTTGGAGTTTTAAATATAAAGGAGAATATCTGAATGACACTTAAAAT	.(((((((..........((((((((((........((.(((((((..((...(((((....)))))......))...))).))))...))........))))))))))(((((...((....))...))))).((((.(((.........)))))))..(((....))).(((((((...((((((....((((...........)))).....))))))..)))))))..)))))))...........	-48.8	6	8,53,89,108,165,238	paired-unpaired	-0.1	no	no	1	1	0	0	1	1	0	0	0	1	0	0
182776	chr16	23603358	23603608	-	PALB2	NM_001407309.1	CCATTTGGGACTTACTTCTCGGTCAGTGTACTGCCCTCCTCCCACCTGTCTCTGACCAACATTGGTCTTTTGTGAAATGGTCGGGTACAGACTCTCATTTGCTGGCTGGACAAAAAGATGGAAATATATTTGTATACCACTATTCATAAGTTAGGGTAAAGTGAAAACACAATTTTCTGGATATATTGGGCCTCTTAGTATTTTTTGGAGTTTTAAATATAAAGGAGAATATCTGAATGACACTTAAAAT	.(((((((((((........)))).((((((((((((................(((((....))))).((((((((.((((.(((((((((.((.(((((..((......))...)))))))......))))))).))))))))))))))..)))))..)))....)))).(((((((...((((((....((((...........)))).....))))))..)))))))..)))))))...........	-48.7	6	8,53,89,108,165,238	23603568	CCATTTGGGACTTACTTCTCGGTCAGTGTACTGCCCTCCACCCACCTGTCTCTGACCAACATTGGTCTTTTGTGAAATGGTCGGGTACAGACTCTCATTTGCTGGCTGGACAAAAAGATGGAAATATATTTGTATACCACTATTCATAAGTTAGGGTAAAGTGAAAACACAATTTTCTGGATATATTGGGCCTCTTAGTATTTTTTGGAGTTTTAAATATAAAGGAGAATATCTGAATGACACTTAAAAT	.(((((((..........((((((((((........((.(((((((..((...(((((....)))))......))...))).))))...))........))))))))))(((((...((....))...))))).((((.(((.........)))))))..(((....))).(((((((...((((((....((((...........)))).....))))))..)))))))..)))))))...........	-48.8	6	8,53,89,108,165,238	paired-unpaired	-0.1	no	no	1	1	0	0	1	1	0	0	0	1	0	0
141936	chr16	23603358	23603608	-	PALB2	NM_001407304.1	CCATTTGGGACTTACTTCTCGGTCAGTGTACTGCCCTCCTCCCACCTGTCTCTGACCAACATTGGTCTTTTGTGAAATGGTCGGGTACAGACTCTCATTTGCTGGCTGGACAAAAAGATGGAAATATATTTGTATACCACTATTCATAAGTTAGGGTAAAGTGAAAACACAATTTTCTGGATATATTGGGCCTCTTAGTATTTTTTGGAGTTTTAAATATAAAGGAGAATATCTGAATGACACTTAAAAT	.(((((((((((........)))).((((((((((((................(((((....))))).((((((((.((((.(((((((((.((.(((((..((......))...)))))))......))))))).))))))))))))))..)))))..)))....)))).(((((((...((((((....((((...........)))).....))))))..)))))))..)))))))...........	-48.7	6	8,53,89,108,165,238	23603571	CCATTTGGGACTTACTTCTCGGTCAGTGTACTGCCCGCCTCCCACCTGTCTCTGACCAACATTGGTCTTTTGTGAAATGGTCGGGTACAGACTCTCATTTGCTGGCTGGACAAAAAGATGGAAATATATTTGTATACCACTATTCATAAGTTAGGGTAAAGTGAAAACACAATTTTCTGGATATATTGGGCCTCTTAGTATTTTTTGGAGTTTTAAATATAAAGGAGAATATCTGAATGACACTTAAAAT	.(((((((..........(((((((((((.(((((((((...(((........(((((....)))))....)))....)).))))..)))))........)))))))))(((((...((....))...))))).((((.(((.........)))))))..(((....))).(((((((...((((((....((((...........)))).....))))))..)))))))..)))))))...........	-51.1	6	8,53,89,108,165,238	paired-unpaired	-2.4	no	no	1	1	0	0	1	1	0	0	0	1	0	0
141936	chr16	23603358	23603608	-	PALB2	NM_001407309.1	CCATTTGGGACTTACTTCTCGGTCAGTGTACTGCCCTCCTCCCACCTGTCTCTGACCAACATTGGTCTTTTGTGAAATGGTCGGGTACAGACTCTCATTTGCTGGCTGGACAAAAAGATGGAAATATATTTGTATACCACTATTCATAAGTTAGGGTAAAGTGAAAACACAATTTTCTGGATATATTGGGCCTCTTAGTATTTTTTGGAGTTTTAAATATAAAGGAGAATATCTGAATGACACTTAAAAT	.(((((((((((........)))).((((((((((((................(((((....))))).((((((((.((((.(((((((((.((.(((((..((......))...)))))))......))))))).))))))))))))))..)))))..)))....)))).(((((((...((((((....((((...........)))).....))))))..)))))))..)))))))...........	-48.7	6	8,53,89,108,165,238	23603571	CCATTTGGGACTTACTTCTCGGTCAGTGTACTGCCCGCCTCCCACCTGTCTCTGACCAACATTGGTCTTTTGTGAAATGGTCGGGTACAGACTCTCATTTGCTGGCTGGACAAAAAGATGGAAATATATTTGTATACCACTATTCATAAGTTAGGGTAAAGTGAAAACACAATTTTCTGGATATATTGGGCCTCTTAGTATTTTTTGGAGTTTTAAATATAAAGGAGAATATCTGAATGACACTTAAAAT	.(((((((..........(((((((((((.(((((((((...(((........(((((....)))))....)))....)).))))..)))))........)))))))))(((((...((....))...))))).((((.(((.........)))))))..(((....))).(((((((...((((((....((((...........)))).....))))))..)))))))..)))))))...........	-51.1	6	8,53,89,108,165,238	paired-unpaired	-2.4	no	no	1	1	0	0	1	1	0	0	0	1	0	0
484208	chr16	23603358	23603608	-	PALB2	NM_001407304.1	CCATTTGGGACTTACTTCTCGGTCAGTGTACTGCCCTCCTCCCACCTGTCTCTGACCAACATTGGTCTTTTGTGAAATGGTCGGGTACAGACTCTCATTTGCTGGCTGGACAAAAAGATGGAAATATATTTGTATACCACTATTCATAAGTTAGGGTAAAGTGAAAACACAATTTTCTGGATATATTGGGCCTCTTAGTATTTTTTGGAGTTTTAAATATAAAGGAGAATATCTGAATGACACTTAAAAT	.(((((((((((........)))).((((((((((((................(((((....))))).((((((((.((((.(((((((((.((.(((((..((......))...)))))))......))))))).))))))))))))))..)))))..)))....)))).(((((((...((((((....((((...........)))).....))))))..)))))))..)))))))...........	-48.7	6	8,53,89,108,165,238	23603581	CCATTTGGGACTTACTTCTCGGTCAGCGTACTGCCCTCCTCCCACCTGTCTCTGACCAACATTGGTCTTTTGTGAAATGGTCGGGTACAGACTCTCATTTGCTGGCTGGACAAAAAGATGGAAATATATTTGTATACCACTATTCATAAGTTAGGGTAAAGTGAAAACACAATTTTCTGGATATATTGGGCCTCTTAGTATTTTTTGGAGTTTTAAATATAAAGGAGAATATCTGAATGACACTTAAAAT	.(((((((..........((((((((((.................((((.((((((((.(((.........)))...)))))))).)))).........))))))))))(((((...((....))...))))).((((.(((.........)))))))..(((....))).(((((((...((((((....((((...........)))).....))))))..)))))))..)))))))...........	-49.8	6	8,53,89,108,165,238	paired-unpaired	-1.1	no	no	1	1	0	0	1	2	0	0	0	1	0	0
484208	chr16	23603358	23603608	-	PALB2	NM_001407309.1	CCATTTGGGACTTACTTCTCGGTCAGTGTACTGCCCTCCTCCCACCTGTCTCTGACCAACATTGGTCTTTTGTGAAATGGTCGGGTACAGACTCTCATTTGCTGGCTGGACAAAAAGATGGAAATATATTTGTATACCACTATTCATAAGTTAGGGTAAAGTGAAAACACAATTTTCTGGATATATTGGGCCTCTTAGTATTTTTTGGAGTTTTAAATATAAAGGAGAATATCTGAATGACACTTAAAAT	.(((((((((((........)))).((((((((((((................(((((....))))).((((((((.((((.(((((((((.((.(((((..((......))...)))))))......))))))).))))))))))))))..)))))..)))....)))).(((((((...((((((....((((...........)))).....))))))..)))))))..)))))))...........	-48.7	6	8,53,89,108,165,238	23603581	CCATTTGGGACTTACTTCTCGGTCAGCGTACTGCCCTCCTCCCACCTGTCTCTGACCAACATTGGTCTTTTGTGAAATGGTCGGGTACAGACTCTCATTTGCTGGCTGGACAAAAAGATGGAAATATATTTGTATACCACTATTCATAAGTTAGGGTAAAGTGAAAACACAATTTTCTGGATATATTGGGCCTCTTAGTATTTTTTGGAGTTTTAAATATAAAGGAGAATATCTGAATGACACTTAAAAT	.(((((((..........((((((((((.................((((.((((((((.(((.........)))...)))))))).)))).........))))))))))(((((...((....))...))))).((((.(((.........)))))))..(((....))).(((((((...((((((....((((...........)))).....))))))..)))))))..)))))))...........	-49.8	6	8,53,89,108,165,238	paired-unpaired	-1.1	no	no	1	1	0	0	1	2	0	0	0	1	0	0
628361	chr16	23603358	23603608	-	PALB2	NM_001407304.1	CCATTTGGGACTTACTTCTCGGTCAGTGTACTGCCCTCCTCCCACCTGTCTCTGACCAACATTGGTCTTTTGTGAAATGGTCGGGTACAGACTCTCATTTGCTGGCTGGACAAAAAGATGGAAATATATTTGTATACCACTATTCATAAGTTAGGGTAAAGTGAAAACACAATTTTCTGGATATATTGGGCCTCTTAGTATTTTTTGGAGTTTTAAATATAAAGGAGAATATCTGAATGACACTTAAAAT	.(((((((((((........)))).((((((((((((................(((((....))))).((((((((.((((.(((((((((.((.(((((..((......))...)))))))......))))))).))))))))))))))..)))))..)))....)))).(((((((...((((((....((((...........)))).....))))))..)))))))..)))))))...........	-48.7	6	8,53,89,108,165,238	23603589	CCATTTGGGACTTACTTCCCGGTCAGTGTACTGCCCTCCTCCCACCTGTCTCTGACCAACATTGGTCTTTTGTGAAATGGTCGGGTACAGACTCTCATTTGCTGGCTGGACAAAAAGATGGAAATATATTTGTATACCACTATTCATAAGTTAGGGTAAAGTGAAAACACAATTTTCTGGATATATTGGGCCTCTTAGTATTTTTTGGAGTTTTAAATATAAAGGAGAATATCTGAATGACACTTAAAAT	.(((((((((......))))((.(((....)))))(((((.....((((.((((((((.(((.........)))...)))))))).))))..((.(((((..((......))...)))))))..((((((((..((((.(((.........)))))))..(((....)))....(((((((.((((((((...))))))))..)))))))...)))))))).))))).......)))))...........	-50.9	6	8,53,89,108,165,238	paired-unpaired	-2.2	no	no	1	2	0	0	1	1	0	0	0	0	0	0
628361	chr16	23603358	23603608	-	PALB2	NM_001407309.1	CCATTTGGGACTTACTTCTCGGTCAGTGTACTGCCCTCCTCCCACCTGTCTCTGACCAACATTGGTCTTTTGTGAAATGGTCGGGTACAGACTCTCATTTGCTGGCTGGACAAAAAGATGGAAATATATTTGTATACCACTATTCATAAGTTAGGGTAAAGTGAAAACACAATTTTCTGGATATATTGGGCCTCTTAGTATTTTTTGGAGTTTTAAATATAAAGGAGAATATCTGAATGACACTTAAAAT	.(((((((((((........)))).((((((((((((................(((((....))))).((((((((.((((.(((((((((.((.(((((..((......))...)))))))......))))))).))))))))))))))..)))))..)))....)))).(((((((...((((((....((((...........)))).....))))))..)))))))..)))))))...........	-48.7	6	8,53,89,108,165,238	23603589	CCATTTGGGACTTACTTCCCGGTCAGTGTACTGCCCTCCTCCCACCTGTCTCTGACCAACATTGGTCTTTTGTGAAATGGTCGGGTACAGACTCTCATTTGCTGGCTGGACAAAAAGATGGAAATATATTTGTATACCACTATTCATAAGTTAGGGTAAAGTGAAAACACAATTTTCTGGATATATTGGGCCTCTTAGTATTTTTTGGAGTTTTAAATATAAAGGAGAATATCTGAATGACACTTAAAAT	.(((((((((......))))((.(((....)))))(((((.....((((.((((((((.(((.........)))...)))))))).))))..((.(((((..((......))...)))))))..((((((((..((((.(((.........)))))))..(((....)))....(((((((.((((((((...))))))))..)))))))...)))))))).))))).......)))))...........	-50.9	6	8,53,89,108,165,238	paired-unpaired	-2.2	no	no	1	2	0	0	1	1	0	0	0	0	0	0
126741	chr16	23603358	23603608	-	PALB2	NM_001407304.1	CCATTTGGGACTTACTTCTCGGTCAGTGTACTGCCCTCCTCCCACCTGTCTCTGACCAACATTGGTCTTTTGTGAAATGGTCGGGTACAGACTCTCATTTGCTGGCTGGACAAAAAGATGGAAATATATTTGTATACCACTATTCATAAGTTAGGGTAAAGTGAAAACACAATTTTCTGGATATATTGGGCCTCTTAGTATTTTTTGGAGTTTTAAATATAAAGGAGAATATCTGAATGACACTTAAAAT	.(((((((((((........)))).((((((((((((................(((((....))))).((((((((.((((.(((((((((.((.(((((..((......))...)))))))......))))))).))))))))))))))..)))))..)))....)))).(((((((...((((((....((((...........)))).....))))))..)))))))..)))))))...........	-48.7	6	8,53,89,108,165,238	23603592	CCATTTGGGACTTACCTCTCGGTCAGTGTACTGCCCTCCTCCCACCTGTCTCTGACCAACATTGGTCTTTTGTGAAATGGTCGGGTACAGACTCTCATTTGCTGGCTGGACAAAAAGATGGAAATATATTTGTATACCACTATTCATAAGTTAGGGTAAAGTGAAAACACAATTTTCTGGATATATTGGGCCTCTTAGTATTTTTTGGAGTTTTAAATATAAAGGAGAATATCTGAATGACACTTAAAAT	.(((((((.(((.(((....))).)))....((((((................(((((....))))).((((((((.((((.(((((((((.((.(((((..((......))...)))))))......))))))).))))))))))))))..))))))..(((....))).(((((((...((((((....((((...........)))).....))))))..)))))))..)))))))...........	-50.2	6	8,53,89,108,165,238	paired-unpaired	-1.5	no	no	1	2	0	0	1	1	0	0	0	0	0	0
126741	chr16	23603358	23603608	-	PALB2	NM_001407309.1	CCATTTGGGACTTACTTCTCGGTCAGTGTACTGCCCTCCTCCCACCTGTCTCTGACCAACATTGGTCTTTTGTGAAATGGTCGGGTACAGACTCTCATTTGCTGGCTGGACAAAAAGATGGAAATATATTTGTATACCACTATTCATAAGTTAGGGTAAAGTGAAAACACAATTTTCTGGATATATTGGGCCTCTTAGTATTTTTTGGAGTTTTAAATATAAAGGAGAATATCTGAATGACACTTAAAAT	.(((((((((((........)))).((((((((((((................(((((....))))).((((((((.((((.(((((((((.((.(((((..((......))...)))))))......))))))).))))))))))))))..)))))..)))....)))).(((((((...((((((....((((...........)))).....))))))..)))))))..)))))))...........	-48.7	6	8,53,89,108,165,238	23603592	CCATTTGGGACTTACCTCTCGGTCAGTGTACTGCCCTCCTCCCACCTGTCTCTGACCAACATTGGTCTTTTGTGAAATGGTCGGGTACAGACTCTCATTTGCTGGCTGGACAAAAAGATGGAAATATATTTGTATACCACTATTCATAAGTTAGGGTAAAGTGAAAACACAATTTTCTGGATATATTGGGCCTCTTAGTATTTTTTGGAGTTTTAAATATAAAGGAGAATATCTGAATGACACTTAAAAT	.(((((((.(((.(((....))).)))....((((((................(((((....))))).((((((((.((((.(((((((((.((.(((((..((......))...)))))))......))))))).))))))))))))))..))))))..(((....))).(((((((...((((((....((((...........)))).....))))))..)))))))..)))))))...........	-50.2	6	8,53,89,108,165,238	paired-unpaired	-1.5	no	no	1	2	0	0	1	1	0	0	0	0	0	0
530122	chr16	23603554	23614091	-	PALB2	NM_001407310.1	AATTTAAAAACTGGTCAACTCCTGAAAAAGATGCACATTGATGATTCTTACCAAGCTTCAGTCTGTCACAAAGCCTATTCTGAAATGGTTCCTGGAAGGTGACGTGAAAGATCACTGTGCAGCAGCAATCTTGACTTCTGGAACAATTGCCATTTGGGACTTACTTCTCGGTCAGTGTACTGCCCTCCTCCCACCTGTCTCTG	...........((((....(((.(((.((((((((((.((.(((..(((...)))..)))((((.((((...((((.(((.(((....)))..)))))))...)))).)))))).)))))).......))))...))).)))......))))...(((((.........((.(((....))).))...........)))))..	-37.4	4	8,132,141,157	23603605	AATTTAAAAACTGGTCAACTCCTGAAAAAGATGCACATTGATGATTCTTACCAAGCTTCAGTCTGTCACAAAGCCTATTCTGAAATGGTTCCTGGAAGGTGACGTGAAAGATCACTGTGCAGCAGCAATCTTGACTTCTGGAACAATTGCCTTTTGGGACTTACTTCTCGGTCAGTGTACTGCCCTCCTCCCACCTGTCTCTG	.........((.(((......((.....)).((((((.((.(((..(((...)))..)))((((.((((...((((.(((.(((....)))..)))))))...)))).)))))).))))))((((..((.((((((...((((......(((...)))......)))).)))))).)).)))).........))).)).....	-36.3	4	8,132,141,157	unpaired-paired	1.1	no	no	0	0	1	0	1	1	1	0	0	0	0	0
530116	chr16	23603358	23603608	-	PALB2	NM_001407304.1	CCATTTGGGACTTACTTCTCGGTCAGTGTACTGCCCTCCTCCCACCTGTCTCTGACCAACATTGGTCTTTTGTGAAATGGTCGGGTACAGACTCTCATTTGCTGGCTGGACAAAAAGATGGAAATATATTTGTATACCACTATTCATAAGTTAGGGTAAAGTGAAAACACAATTTTCTGGATATATTGGGCCTCTTAGTATTTTTTGGAGTTTTAAATATAAAGGAGAATATCTGAATGACACTTAAAAT	.(((((((((((........)))).((((((((((((................(((((....))))).((((((((.((((.(((((((((.((.(((((..((......))...)))))))......))))))).))))))))))))))..)))))..)))....)))).(((((((...((((((....((((...........)))).....))))))..)))))))..)))))))...........	-48.7	6	8,53,89,108,165,238	23603605	CCCTTTGGGACTTACTTCTCGGTCAGTGTACTGCCCTCCTCCCACCTGTCTCTGACCAACATTGGTCTTTTGTGAAATGGTCGGGTACAGACTCTCATTTGCTGGCTGGACAAAAAGATGGAAATATATTTGTATACCACTATTCATAAGTTAGGGTAAAGTGAAAACACAATTTTCTGGATATATTGGGCCTCTTAGTATTTTTTGGAGTTTTAAATATAAAGGAGAATATCTGAATGACACTTAAAAT	((((..(((((.........((.(((....))).))...........))))).(((((....))))).((((((((.((((.(((((((((.((.(((((..((......))...)))))))......))))))).))))))))))))))..))))..(((((....((..(((((((...((((((....((((...........)))).....))))))..)))))))...)).....))))).....	-47	6	8,53,89,108,165,238	paired-unpaired	1.7	no	no	1	3	0	0	1	0	0	0	0	0	0	0
530116	chr16	23603554	23614091	-	PALB2	NM_001407310.1	AATTTAAAAACTGGTCAACTCCTGAAAAAGATGCACATTGATGATTCTTACCAAGCTTCAGTCTGTCACAAAGCCTATTCTGAAATGGTTCCTGGAAGGTGACGTGAAAGATCACTGTGCAGCAGCAATCTTGACTTCTGGAACAATTGCCATTTGGGACTTACTTCTCGGTCAGTGTACTGCCCTCCTCCCACCTGTCTCTG	...........((((....(((.(((.((((((((((.((.(((..(((...)))..)))((((.((((...((((.(((.(((....)))..)))))))...)))).)))))).)))))).......))))...))).)))......))))...(((((.........((.(((....))).))...........)))))..	-37.4	4	8,132,141,157	23603605	AATTTAAAAACTGGTCAACTCCTGAAAAAGATGCACATTGATGATTCTTACCAAGCTTCAGTCTGTCACAAAGCCTATTCTGAAATGGTTCCTGGAAGGTGACGTGAAAGATCACTGTGCAGCAGCAATCTTGACTTCTGGAACAATTGCCCTTTGGGACTTACTTCTCGGTCAGTGTACTGCCCTCCTCCCACCTGTCTCTG	.........((.(((......((.....)).((((((.((.(((..(((...)))..)))((((.((((...((((.(((.(((....)))..)))))))...)))).)))))).))))))((((..((.((((((...((((......(((...)))......)))).)))))).)).)))).........))).)).....	-38	4	8,132,141,157	unpaired-paired	-0.6	no	no	0	0	1	0	1	1	1	0	0	0	0	0
530116	chr16	23603358	23603608	-	PALB2	NM_001407309.1	CCATTTGGGACTTACTTCTCGGTCAGTGTACTGCCCTCCTCCCACCTGTCTCTGACCAACATTGGTCTTTTGTGAAATGGTCGGGTACAGACTCTCATTTGCTGGCTGGACAAAAAGATGGAAATATATTTGTATACCACTATTCATAAGTTAGGGTAAAGTGAAAACACAATTTTCTGGATATATTGGGCCTCTTAGTATTTTTTGGAGTTTTAAATATAAAGGAGAATATCTGAATGACACTTAAAAT	.(((((((((((........)))).((((((((((((................(((((....))))).((((((((.((((.(((((((((.((.(((((..((......))...)))))))......))))))).))))))))))))))..)))))..)))....)))).(((((((...((((((....((((...........)))).....))))))..)))))))..)))))))...........	-48.7	6	8,53,89,108,165,238	23603605	CCCTTTGGGACTTACTTCTCGGTCAGTGTACTGCCCTCCTCCCACCTGTCTCTGACCAACATTGGTCTTTTGTGAAATGGTCGGGTACAGACTCTCATTTGCTGGCTGGACAAAAAGATGGAAATATATTTGTATACCACTATTCATAAGTTAGGGTAAAGTGAAAACACAATTTTCTGGATATATTGGGCCTCTTAGTATTTTTTGGAGTTTTAAATATAAAGGAGAATATCTGAATGACACTTAAAAT	((((..(((((.........((.(((....))).))...........))))).(((((....))))).((((((((.((((.(((((((((.((.(((((..((......))...)))))))......))))))).))))))))))))))..))))..(((((....((..(((((((...((((((....((((...........)))).....))))))..)))))))...)).....))))).....	-47	6	8,53,89,108,165,238	paired-unpaired	1.7	no	no	1	3	0	0	1	0	0	0	0	0	0	0
460993	chr16	23603554	23614091	-	PALB2	NM_001407310.1	AATTTAAAAACTGGTCAACTCCTGAAAAAGATGCACATTGATGATTCTTACCAAGCTTCAGTCTGTCACAAAGCCTATTCTGAAATGGTTCCTGGAAGGTGACGTGAAAGATCACTGTGCAGCAGCAATCTTGACTTCTGGAACAATTGCCATTTGGGACTTACTTCTCGGTCAGTGTACTGCCCTCCTCCCACCTGTCTCTG	...........((((....(((.(((.((((((((((.((.(((..(((...)))..)))((((.((((...((((.(((.(((....)))..)))))))...)))).)))))).)))))).......))))...))).)))......))))...(((((.........((.(((....))).))...........)))))..	-37.4	4	8,132,141,157	23603626	AATTTAAAAACTGGTCAACTCCTGAAAAAGATGCACATTGATGATTCTTACCAAGCTTCAGTCTGTCACAAAGCCTATTCTGAAATGGTTCCTGGAAGGTGACGTGAAAGATCACTGTGCAGCAGCAATCCTGACTTCTGGAACAATTGCCATTTGGGACTTACTTCTCGGTCAGTGTACTGCCCTCCTCCCACCTGTCTCTG	.........((.(((......((.....)).((((((.((.(((..(((...)))..)))((((.((((...((((.(((.(((....)))..)))))))...)))).)))))).))))))((((..((.((((((...((((......((.....))......)))).)))))).)).)))).........))).)).....	-38	4	8,132,141,157	unpaired-paired	-0.6	yes	no	0	0	1	0	1	1	1	0	0	0	0	0
229790	chr16	23603554	23614091	-	PALB2	NM_001407310.1	AATTTAAAAACTGGTCAACTCCTGAAAAAGATGCACATTGATGATTCTTACCAAGCTTCAGTCTGTCACAAAGCCTATTCTGAAATGGTTCCTGGAAGGTGACGTGAAAGATCACTGTGCAGCAGCAATCTTGACTTCTGGAACAATTGCCATTTGGGACTTACTTCTCGGTCAGTGTACTGCCCTCCTCCCACCTGTCTCTG	...........((((....(((.(((.((((((((((.((.(((..(((...)))..)))((((.((((...((((.(((.(((....)))..)))))))...)))).)))))).)))))).......))))...))).)))......))))...(((((.........((.(((....))).))...........)))))..	-37.4	4	8,132,141,157	23603628	AATTTAAAAACTGGTCAACTCCTGAAAAAGATGCACATTGATGATTCTTACCAAGCTTCAGTCTGTCACAAAGCCTATTCTGAAATGGTTCCTGGAAGGTGACGTGAAAGATCACTGTGCAGCAGCAACCTTGACTTCTGGAACAATTGCCATTTGGGACTTACTTCTCGGTCAGTGTACTGCCCTCCTCCCACCTGTCTCTG	.........((.(((......((.....)).((((((.((.(((..(((...)))..)))((((.((((...((((.(((.(((....)))..)))))))...)))).)))))).))))))((((..((.((((((...((((......((.....))......)))).)))))).)).)))).........))).)).....	-37.3	4	8,132,141,157	unpaired-paired	0.1	no	no	0	0	1	0	1	1	1	0	0	0	0	0
322845	chr17	3659959	3660469	+	CTNS	NM_001374496.1	CCAGTCCTACAACAACGACCAGTGGACGCTGATCTTCGGAGACCCAACCAAGTTTGGACTCGGGGTCTTCTCCATCGTCTTCGACGTCGTCTTCTTCATCCAGCACTTCTGTTTGTACAGAAAGAGACCGGGGTATGACCAGCTGAACTAGCACCCAGGGACCCAGTGTACCCAGCCTCTGGCCTCGTGCCCTGCTGGGGAAGGCCTCACCCAGCGAAGGCCGGAGAAGCGGTTGGGCCCTGGCACACAG	((.(((((......(((((....(((((.((......((((((((..(((....))).....))))))))..)).))))).....)))))................((((((....)))))))).))).))(((...))).((((...))))..((((((.((((....(((..(((((((((((.......(((((((((.....)).))))))).)))))))))..))))))))))))))).......	-85.2	6	40,56,125,136,145,159	3660273	CCAGTCCTACAACAACGACCAGTGGACGCTGATCTTCGGAGACCCAACCAAGTTGGGACTCGGGGTCTTCTCCATCGTCTTCGACGTCGTCTTCTTCATCCAGCACTTCTGTTTGTACAGAAAGAGACCGGGGTATGACCAGCTGAACTAGCACCCAGGGACCCAGTGTACCCAGCCTCTGGCCTCGTGCCCTGCTGGGGAAGGCCTCACCCAGCGAAGGCCGGAGAAGCGGTTGGGCCCTGGCACACAG	...((((.((...........))))))((((.......(((.((((((...)))))).)))((((....)))).(((((((((..(((.((((((.((..(((.....)))..))...)).)))))))))))).)))).))))...........((((((.((((....(((..(((((((((((.......(((((((((.....)).))))))).)))))))))..))))))))))))))).......	-87	6	40,56,125,136,145,159	paired-unpaired	-1.8	no	no	0	0	1	0	1	0	0	0	0	0	0	1
322846	chr17	3660318	3660834	+	CTNS	NM_001031681.3	CCAGCACTTCTGTTTGTACAGAAAGAGACCGGGGCTTCAGGCAGCGCGCACAGGCTCTGGCAGCCGTCTCAGGCAGGACTGGGCACCAAGCTTGCAGCCGAAGGCCTTGCCCCAAACTACCAGCGTTTCTGCAAGCAGCTTGAAGGGCTGACCTTGCAGCCGGGTGAGCCAAGGGCACTTTGCTGCCACCGCTGCATTCCCAGAGATCAAGCAGCCCGGTGCCGTGGCCAGTGAACTCAGAGGTGCTGGT	((((((((((((....(((...........(((((...((((..((.((.((((((.(((..(((((((......))))..))).)))))))))..))))...)))).)))))....((((..((...(((((((((((((...))))))..))))))).)))))).((((..((((((..(((((.....(((......))).......)))))..)))))).))))..)))....)))))))))))).	-104.7	5	26,76,114,149,233	3660348	CCAGCACTTCTGTTTGTACAGAAAGAGACCAGGGCTTCAGGCAGCGCGCACAGGCTCTGGCAGCCGTCTCAGGCAGGACTGGGCACCAAGCTTGCAGCCGAAGGCCTTGCCCCAAACTACCAGCGTTTCTGCAAGCAGCTTGAAGGGCTGACCTTGCAGCCGGGTGAGCCAAGGGCACTTTGCTGCCACCGCTGCATTCCCAGAGATCAAGCAGCCCGGTGCCGTGGCCAGTGAACTCAGAGGTGCTGGT	((((((((((((....(((.....(((((...((((((((..(((........))))))).))))))))).(((.(((((((((.....((((((((..(((.((.................)).))))))))))).((((((....(((....((((((..(((((((.(((....))).)))..))))))))))....)))...)))))).))))))).))...))).)))....)))))))))))).	-104.1	5	26,76,114,149,233	unpaired-paired	0.6	yes	no	0	0	0	0	0	1	1	0	1	1	1	1
630954	chr17	35100852	35101266	-	ENSG00000267618	NM_001142571.2	CCATCGAGGGAGCAGGAGCATCAGGCGGCCGGCGCATGGCGTGTCTGGCCAAATCTTCCCGACAGGCAACAGGTTTCCAGGAGATGGTAGACATTGGGACCTGGGGGACCTCAGAGCAGAGTGCCACATTACAGGGTGATCAGACATGACCTGTGCTGTTGTTTGGGAAACAGGGAAGCATTGGGGACCCCTCCCAACTTTTCTTCCCAGTAACGCCTGCTGTTTACTGCCACCTGGCACTGGTGACTAC	.((((((((..(((((((((.((((((..(((((((.(((((((((((.((.....((((..((((...((((((((((.....))).)))).)))...)))).)))).(((......)))..((........)).)).))))))))).)))))))))....((((((...(((((((..((((((.....)))))))))))))))))))...)))))).))))).))))..))).....))))).....	-93.8	8	89,97,106,142,147,168,185,244	35101029	CCATCGAGGGAGCAGGAGCATCAGGCGGCCGGCGCATGGCGTGTCTGGCCAAATCTTCCCGACAGGCAACAGTTTTCCAGGAGATGGTAGACATTGGGACCTGGGGGACCTCAGAGCAGAGTGCCACATTACAGGGTGATCAGACATGACCTGTGCTGTTGTTTGGGAAACAGGGAAGCATTGGGGACCCCTCCCAACTTTTCTTCCCAGTAACGCCTGCTGTTTACTGCCACCTGGCACTGGTGACTAC	.((((((((..(((((((((.((((((..(((((((.(((((((((((.((......(((....((((...((((((((((.((((.....))))....))))))))))(((......)))))))........))))).))))))))).)))))))))....((((((...(((((((..((((((.....)))))))))))))))))))...)))))).))))).))))..))).....))))).....	-94	8	89,97,106,142,147,168,185,244	unpaired-paired	-0.2	no	no	1	2	1	1	2	2	0	0	0	0	0	0
141707	chr17	35100852	35101266	-	ENSG00000267618	NM_001142571.2	CCATCGAGGGAGCAGGAGCATCAGGCGGCCGGCGCATGGCGTGTCTGGCCAAATCTTCCCGACAGGCAACAGGTTTCCAGGAGATGGTAGACATTGGGACCTGGGGGACCTCAGAGCAGAGTGCCACATTACAGGGTGATCAGACATGACCTGTGCTGTTGTTTGGGAAACAGGGAAGCATTGGGGACCCCTCCCAACTTTTCTTCCCAGTAACGCCTGCTGTTTACTGCCACCTGGCACTGGTGACTAC	.((((((((..(((((((((.((((((..(((((((.(((((((((((.((.....((((..((((...((((((((((.....))).)))).)))...)))).)))).(((......)))..((........)).)).))))))))).)))))))))....((((((...(((((((..((((((.....)))))))))))))))))))...)))))).))))).))))..))).....))))).....	-93.8	8	89,97,106,142,147,168,185,244	35101029	CCATCGAGGGAGCAGGAGCATCAGGCGGCCGGCGCATGGCGTGTCTGGCCAAATCTTCCCGACAGGCAACAGATTTCCAGGAGATGGTAGACATTGGGACCTGGGGGACCTCAGAGCAGAGTGCCACATTACAGGGTGATCAGACATGACCTGTGCTGTTGTTTGGGAAACAGGGAAGCATTGGGGACCCCTCCCAACTTTTCTTCCCAGTAACGCCTGCTGTTTACTGCCACCTGGCACTGGTGACTAC	.((((((((..(((((((((.((((((((((((((.....))).)))))).....(((((((...(((((((...((((((.((((.....))))....))))))((..(((......)))..))....((((((....(((....)))))))))))))))))))))))((.((((((..((((((.....)))))).....)))))).))...))))).))))).))))..))).....))))).....	-93.4	8	89,97,106,142,147,168,185,244	paired-unpaired	0.4	no	no	1	2	1	0	2	2	0	0	0	1	0	0
492457	chr18	51078317	51078567	+	SMAD4	NM_001407041.1	GAGTTTTGTGAAAGGCTGGGGACCGGATTACCCAAGACAGAGCATCAAAGAAACACCTTGCTGGATTGAAATTCACTTACACCGGGCCCTCCAGCTCCTAGACGAAGTACTTCATACCATGCCGATTGCAGACCCACAACCTTTAGACTGAGGTCTTTTACCGTTGGGGCCCTTAACCTTATCAGGATGGTGGACTACAAAATACAATCCTGTTTATAATCTGAAGATATATTTCACTTTTGTTCTGCTT	.((((((....))))))(((..........)))(((.(((((((..((((.........((.((((((...........((((((((((..((((........(((....)))......(((.....)))........(((((......)))))........))))))))))....(((....)))..))))............)))))).))........(((((.....)))))))))))))))))))	-50.1	7	20,35,51,130,145,174,192	51078468	GAGTTTTGTGAAAGGCTGGGGACCGGATTACCCAAGACAGAGCATCAAAGAAACACCTTGCTGGATTGAAATTCACTTACACCGGGCCCTCCAGCTCCTAGACGAAGTACTTCATACCATGCCGATTGCAGACCCACAACCTTTAGACTGAAGTCTTTTACCGTTGGGGCCCTTAACCTTATCAGGATGGTGGACTACAAAATACAATCCTGTTTATAATCTGAAGATATATTTCACTTTTGTTCTGCTT	.((((((....))))))(((..........)))(((.(((((((..((((.........((.((((((...........((((((((((..((((....((((..(((.((........(((.....)))..............)))))...))))......))))))))))....(((....)))..))))............)))))).))........(((((.....)))))))))))))))))))	-50.4	7	20,35,51,130,145,174,192	unpaired-paired	-0.3	no	no	1	1	0	0	0	0	0	0	3	3	2	1
630655	chr18	51078317	51078567	+	SMAD4	NM_001407041.1	GAGTTTTGTGAAAGGCTGGGGACCGGATTACCCAAGACAGAGCATCAAAGAAACACCTTGCTGGATTGAAATTCACTTACACCGGGCCCTCCAGCTCCTAGACGAAGTACTTCATACCATGCCGATTGCAGACCCACAACCTTTAGACTGAGGTCTTTTACCGTTGGGGCCCTTAACCTTATCAGGATGGTGGACTACAAAATACAATCCTGTTTATAATCTGAAGATATATTTCACTTTTGTTCTGCTT	.((((((....))))))(((..........)))(((.(((((((..((((.........((.((((((...........((((((((((..((((........(((....)))......(((.....)))........(((((......)))))........))))))))))....(((....)))..))))............)))))).))........(((((.....)))))))))))))))))))	-50.1	7	20,35,51,130,145,174,192	51078468	GAGTTTTGTGAAAGGCTGGGGACCGGATTACCCAAGACAGAGCATCAAAGAAACACCTTGCTGGATTGAAATTCACTTACACCGGGCCCTCCAGCTCCTAGACGAAGTACTTCATACCATGCCGATTGCAGACCCACAACCTTTAGACTGACGTCTTTTACCGTTGGGGCCCTTAACCTTATCAGGATGGTGGACTACAAAATACAATCCTGTTTATAATCTGAAGATATATTTCACTTTTGTTCTGCTT	.((((((....))))))(((..........)))(((.(((((((..((((.........((.((((((...........((((((((((..((((....(((((.(((.((........(((.....)))..............)))))..)))))......))))))))))....(((....)))..))))............)))))).))........(((((.....)))))))))))))))))))	-52	7	20,35,51,130,145,174,192	unpaired-paired	-1.9	no	no	1	1	0	0	0	0	0	0	3	3	2	1
413352	chr21	43053779	43056848	-	CBS	NM_001321072.1	TGGAGATGGACCACTTCGCCCTGGTGGTGCACGAGCAGATCCAGTGCCACAGCACCGGGAAGTCCAGTCAGCGGCAGATGGTGTTCGGGGTGGTCACCGCCATTGACTTGCTGAACTTCGTGGCCGCCCAGGAGCGGGACCAGAAGTGAAGTCCGGAGCGCTGGGCGGTGCGGAGCGGGCCCGCCACCCTTGCCCACTTCTCCTTCGCTTTCCTGAGCCCTAAACACACGCGTGATTGGTAACTGCCTGG	((((..((.((((((.......)))))).))........))))((((....))))((((.(((((((((((((......((.(((((((.(((((.((((..(((....((((.......))))....)))..)))))))))((((((((....((((...((((((((((((.......))).))))...)))))...)))))))))))))))))))))........))).)))))))..))).)))).	-95.6	6	8,104,113,137,222,240	43053961	TGGAGATGGACCACTTCGCCCTGGTGGTGCACGAGCAGATCCAGTGCCACAGCACCGGGAAGTCCAGCCAGCGGCAGATGGTGTTCGGGGTGGTCACCGCCATTGACTTGCTGAACTTCGTGGCCGCCCAGGAGCGGGACCAGAAGTGAAGTCCGGAGCGCTGGGCGGTGCGGAGCGGGCCCGCCACCCTTGCCCACTTCTCCTTCGCTTTCCTGAGCCCTAAACACACGCGTGATTGGTAACTGCCTGG	(((...(((((........(((((((((((((...........))).)))..)))))))..))))).)))(((((..((((.((((((...(((((.......)))))..)))))).)))).)))))(((((((.(((..((((((((((....((((...((((((((((((.......))).))))...)))))...)))))))))))..)))..)))(((.(((....))).)))....)).)))))	-92.5	6	8,104,113,137,222,240	paired-unpaired	3.1	yes	no	0	1	0	0	1	0	0	0	1	0	1	0
413352	chr21	43053565	43056848	-	CBS	NM_001178009.3	TGGAGATGGACCACTTCGCCCTGGTGGTGCACGAGCAGATCCAGTGCCACAGCACCGGGAAGTCCAGTCAGCGGCAGATGGTGTTCGGGGTGGTCACCGCCATTGACTTGCTGAACTTCGTGGCCGCCCAGGAGCGGGACCAGAAGTGAAGTCCGGAGCGCTGGGCGGATGTTTCACCAAGGAAATATTGAGAGAGAAGTCGGCCAGGTAGGATGAACACAGGCAATGACTGCGCAGAGTGGATTAAAGG	..........((((((.(((((((((((((((...........))).)))..))))))).....((((((...((.....(((((((.(((((...)))))....(((((((((.((((....((((((((..((.((((((....))..))))...)).))))))))(((((((......))))))).......)))))))).)))))....)))))))..))..)))))).)).))))))........	-87.3	6	8,104,113,137,215,220	43053961	TGGAGATGGACCACTTCGCCCTGGTGGTGCACGAGCAGATCCAGTGCCACAGCACCGGGAAGTCCAGCCAGCGGCAGATGGTGTTCGGGGTGGTCACCGCCATTGACTTGCTGAACTTCGTGGCCGCCCAGGAGCGGGACCAGAAGTGAAGTCCGGAGCGCTGGGCGGATGTTTCACCAAGGAAATATTGAGAGAGAAGTCGGCCAGGTAGGATGAACACAGGCAATGACTGCGCAGAGTGGATTAAAGG	..........((((((.(((((((((((((((...........))).)))..))))))).......(((...))).....(((((((.(((((...)))))....(((((((((.((((....((((((((..((.((((((....))..))))...)).))))))))(((((((......))))))).......)))))))).)))))....)))))))..(((.....))))).))))))........	-84.2	6	8,104,113,137,215,220	paired-unpaired	3.1	yes	no	1	1	0	0	0	0	0	1	0	0	0	0
476102	chr21	43416641	43416891	-	SIK1	NM_173354.5	GCACCGGCCCCACCGCCCTCCCCGCTGTGCCCCCACCACGCCTGGCCAGGCTGGCCCCAGGTTGTGAGCCCCTGGGGCTGCTGCAGGGGGACTGTGAGATGGAGGACCTGATGCCCTGCTCCCTAGGCACGTTTGTCCTGGTGCAGTGAGGGCAGCCCTGCATCCTGGCACGGACACTGACTCTTACAGCAATAACTTCAGAGGAGGTGAAGACATCTGGCCTCAAAGCCAAGAACTTTCTAGAAGCGAA	(((((....(((.(((..(((((.((((((.........((((....)))).(((((((((.........))))))))))).)))))))))..)))...)))(((((..((((.((((.....))))..)))).)))))))))).((((((((((.(((((......))).))...))).)))))))........((((..(((((((.......((((((......))).)))))))))).))))....	-91.3	7	89,104,172,178,193,200,000	43416890	ACACCGGCCCCACCGCCCTCCCCGCTGTGCCCCCACCACGCCTGGCCAGGCTGGCCCCAGGTTGTGAGCCCCTGGGGCTGCTGCAGGGGGACTGTGAGATGGAGGACCTGATGCCCTGCTCCCTAGGCACGTTTGTCCTGGTGCAGTGAGGGCAGCCCTGCATCCTGGCACGGACACTGACTCTTACAGCAATAACTTCAGAGGAGGTGAAGACATCTGGCCTCAAAGCCAAGAACTTTCTAGAAGCGAA	...((((((....(((..(((((.((((((.........((((....)))).(((((((((.........))))))))))).)))))))))..))).((((.(((......(((((((((..(((((.((....)))))))...))).))))))..))).))))..))).))).((((..((((...((......))..))))..)))).(((..((((((......))).)))....))).........	-88.6	7	89,104,172,178,193,200,000	paired-unpaired	2.7	no	no	1	1	0	0	1	2	0	0	0	0	1	0
264270	chr22	19895032	19895488	-	TXNRD2	NM_001352303.2	GCCAGCTGCAGGTCACCTGGGAGGACAGCACCACCGGCAAGGAGGACACGGGCACCTTTGACACCGTCCTGTGGGCCATAGGACCTTGCATCTCTGCGTGTCTCCCCACCACCGTGGGACATGCTGGAAAAAACCAGAGAAGAGACTGAGACGGCATCAGCCAGGTGTCCTCATCGAGGATCAACTAGGCAATCATCCTCGCCTTCCCTGGCCCTTGAGCAATTGCTTATTAAGGTTTCAGCACATAAAT	((..((((..(((...(((......))).)))..))))...((((((((.(((............((((((((...))))))))..(((.((((.....((((((((((....))))).....((((......))))....))))).))))..)))...)))..))))))))...((((((.............))))))(((......)))((((((((....)))))...))).....))........	-80.9	7	23,44,59,81,117,131,143	19895439	GCCAGCTGCAGGTCACCTGGGAGGACAGCACCACCGGCAAGGAGGACATGGGCACCTTTGACACCGTCCTGTGGGCCATAGGACCTTGCATCTCTGCGTGTCTCCCCACCACCGTGGGACATGCTGGAAAAAACCAGAGAAGAGACTGAGACGGCATCAGCCAGGTGTCCTCATCGAGGATCAACTAGGCAATCATCCTCGCCTTCCCTGGCCCTTGAGCAATTGCTTATTAAGGTTTCAGCACATAAAT	....((((.(((.(((((((((((...((.(((((........))...))))).))))((.((..((((((((...))))))))..))))(((((((((((...(((((....)))))))))))(((......)))....)))))((((.......))))))))))).)))....((((((.............))))))(((......)))((((((((....)))))...)))...))))........	-81.6	7	23,44,59,81,117,131,143	paired-unpaired	-0.7	no	no	2	1	0	0	1	2	0	0	0	0	1	0
11321	chrX	101346398	101346648	-	TIMM8A	NM_004085.4	ACAAGCCTGGGCCAAAGTTGGACAGTCGGGCTGAGGCCTGTTTTGTGAACTGCGTTGAGCGCTTCATTGATACAAGCCAGTTCATCTTGAATCGACTGGAACAGACCCAGAAATCCAAGCCAGTTTTCTCAGAAAGCCTTTCTGACTGATCTCAGCATTACCTCTTTGGAAAAGGAAGGTAGTTCAAGAAATGAAGAGCTGTTGATGGGATGATTGAAGAAACAGCTATGAGAGGATTGGCTCCCATCTT	......((((((((....))).((((((......(((.(((...(((((.(((.....))).)))))....))).))).(((((...))))))))))).......))))).......((((((((((((((...(((.(((((.....((((((.((.((.(((((((......(((.....)))......))))))).)).)).))))))......)))))..))).))))))))))))))........	-73.2	5	20,47,99,143,220	101346595	ACAAGCCTGGGCCAAAGTTGGACAGTCGGGCTGAGGCCTGTTTTGTGAACTGGGTTGAGCGCTTCATTGATACAAGCCAGTTCATCTTGAATCGACTGGAACAGACCCAGAAATCCAAGCCAGTTTTCTCAGAAAGCCTTTCTGACTGATCTCAGCATTACCTCTTTGGAAAAGGAAGGTAGTTCAAGAAATGAAGAGCTGTTGATGGGATGATTGAAGAAACAGCTATGAGAGGATTGGCTCCCATCTT	(((.((((.((((...............)))).)))).)))...(((((((((.(((...............))).)))))))))..........((((.......)))).......((((((((((((((...(((.(((((.....((((((.((.((.(((((((......(((.....)))......))))))).)).)).))))))......)))))..))).))))))))))))))........	-76	5	20,47,99,143,220	unpaired-paired	-2.8	no	no	0	0	0	0	0	0	0	0	1	2	1	1
11559	chrX	136209376	136210054	+	FHL1	NM_001159702.3	GACTTGTCCCTCGTGGGTGGTGGTTCTTTATAGAAAAAATCGAAGCTTAGCAGCTCCTCGAGGCCCGGGTTTGGTAAAGGCTCCAGTGTGGTGGCCTATGAAGGACAATCCTGGCACGACTACTGCTTCCACTGCAAAAAATGCTCCGTGAATCTGGCCAACAAGCGCTTTGTTTTCCACCAGGAGCAAGTGTATTGTCCCGACTGTGCCAAAAAGCTGTAAACTGACAGGGGCTCCTGTCCTGTAAAAT	((((...(((....)))....)))).(((((((..........((((((((((....(((..(((.((((((..((.((((((((...))).))))).))..))))...)).))).)))...)))))..(((.(((.....)))...)))....((((((((((((((((.((..(((....))))))))))).))))......)).))))..))))).......((((((....)))))))))))))..	-67.1	2	103,221	136209392	GACTTGTCCCTCGTGGATGGTGGTTCTTTATAGAAAAAATCGAAGCTTAGCAGCTCCTCGAGGCCCGGGTTTGGTAAAGGCTCCAGTGTGGTGGCCTATGAAGGACAATCCTGGCACGACTACTGCTTCCACTGCAAAAAATGCTCCGTGAATCTGGCCAACAAGCGCTTTGTTTTCCACCAGGAGCAAGTGTATTGTCCCGACTGTGCCAAAAAGCTGTAAACTGACAGGGGCTCCTGTCCTGTAAAAT	.(((((..(((((.((..(((..((((....))))...)))..((((....)))))).)))))..)))))((((((.((((((((...))).))))).....(((((((....((((......(((.......))).....((((((.((....(((..(((((.....)))))..))).)))))))).)))))))))))......))))))..........((.((((((....))))))..)).....	-66.2	2	103,221	unpaired-paired	0.9	no	no	0	0	0	0	0	0	0	0	0	0	1	0
580161	chrX	154776243	154776967	+	DKC1	NM_001142463.3	GATCAAGAAGGAAAAGAAGAAGAGTAAGAAGGACAAGAAGGCCAAAGCTGGTCTGGAGAGCGGGGCCGAGCCTGGAGATGGGGACAGTGATACCACCAAGAAGAAGAAGAAGAAGAAGAAAGCAAAAGAGGTAGAATTGGTTTCTGAGTAGTGAAGGCCACTTGAAGCTGGAGGAGAAACTAAAGCCTTATTGAGAAAACATGTTATAGATCCTTTTGTTGCTGAGAGAGTGGAACATAGGTCCTAGACA	......................((((((.....((((..((((...((((.((.......((((......))))....(((((.........)).)))..................(((((.(((...........))).))))))).))))...)))).))))..(((..((......))..))))))))).........((((.(((..(((..(((((((.....)))..)))).)))..)))))))	-45.8	6	31,82,177,197,233,246	154776855	GATCAAGAAGGAAAAGAAGAAGAGTAAGAAGGACAAGAAGGCCAAAGCTGGTCTGGAGAGCGGGGCCGAGCCTGGAGATGGGGACAGTGATACCACCAAGAAGAAGAAGAAGAAGAAGAAAGCAAAAGAGGTAGAATTCGTTTCTGAGTAGTGAAGGCCACTTGAAGCTGGAGGAGAAACTAAAGCCTTATTGAGAAAACATGTTATAGATCCTTTTGTTGCTGAGAGAGTGGAACATAGGTCCTAGACA	......................((((((.....((((..((((...((((.((.......((((......)))).....(((((((((..((((...................................))))..))).)))))))).))))...)))).))))..(((..((......))..))))))))).........((((.(((..(((..(((((((.....)))..)))).)))..)))))))	-44.84	6	31,82,177,197,233,246	unpaired-paired	0.96	no	no	2	2	0	0	1	0	0	0	0	0	1	1
