# Supplementary material for: Homozygous EPRS1 missense variant causing hypomyelinating leukodystrophy-15 alters variant-distal mRNA m6A site accessibility
Source: Nat Commun. 2024 May 20;15:4284. doi: 10.1038/s41467-024-48549-x (PMC11106242; doi:10.1038/s41467-024-48549-x)
Supplement: Supplementary file 4 — Supplementary Software 1 [file 41467_2024_48549_MOESM4_ESM.zip › m6Ad-SNV-prediction/src/pipeline.sh]

#!/bin/bash

# Check whether the output folder is empty
if [[ -z "$(ls -A ../output)" ]]; then
    # Check whether a few input files exist before running the pipeline
    if [[ -f ../input/whole_gene__ncbiRefSeq.bed ]]; then
        # Retrieve Human Genome version GRCh38
        wget -qO- https://hgdownload.soe.ucsc.edu/goldenPath/hg38/bigZips/hg38.fa.gz \
            | gunzip -c - > ../input/hg38.fa

        # Retrieve GENCODE annotation (release 43)
        wget -qO- https://ftp.ebi.ac.uk/pub/databases/gencode/Gencode_human/release_43/gencode.v43.annotation.gtf.gz \
            | gunzip -c - \
            | gtf2bed - \
            | grep -w gene - \
            > ../input/gencode.v43.genes.bed

        # Retrieve ClinVar VCF file
        wget -qO- https://ftp.ncbi.nlm.nih.gov/pub/clinvar/vcf_GRCh38/weekly/clinvar_20230617.vcf.gz \
            | gunzip -c - > ../input/clinvar.vcf

        # Retrieve data from RMVar
        wget -qO ../input/RMVar_Human_Clinvar_info.txt https://rmvar.renlab.org/download/RMVar_Human_Clinvar_info.txt
        wget -qO ../input/RMVar_Human_basic_info_m6A.txt https://rmvar.renlab.org/download/RMVar_Human_basic_info_m6A.txt

        # Select m6A modifications from ClinVar VCF file
        # This produces "../input/clinvar_m6A.vcf"
        # Warning: this must be run from its location since a few relative paths are hardcoded in the python script
        python3 select_clinvar_rmvar.py

        # Extract the last 2 CDS + 100bp of adjacent UTR
        # Consider protein_coding genes only
        # This produces "../input/selection__last_2_CDS_plus_100_UTR__ncbiRefSeq__with_protein_coding_genes__250nt.bed"
        # Warning: this must be run from its location since a few relative paths are hardcoded in the python script
        python3 prepare.py

        # Check whether the BED and VCF files exist
        if [[ -f ../input/selection__last_2_CDS_plus_100_UTR__ncbiRefSeq__with_protein_coding_genes__250nt.bed && -f ../input/clinvar_m6A.vcf ]]; then
            # Finally run the m6A pipeline
            python3 m6A_pipeline.py --bed ../input/selection__last_2_CDS_plus_100_UTR__ncbiRefSeq__with_protein_coding_genes__250nt.bed \
                                    --vcf ../input/clinvar_m6A.vcf \
                                    --genome ../input/hg38.fa \
                                    --out-table ../output/targets-250nt.tsv \
                                    --out-html ../output/index \
                                    --nproc 32
        else
            echo "Something went wrong.."
        fi
    else
        echo "Input BED file is missing!"
    fi
else
    echo "Please empty the output folder first"
fi
