# Supplementary material for: Homozygous EPRS1 missense variant causing hypomyelinating leukodystrophy-15 alters variant-distal mRNA m6A site accessibility
Source: Nat Commun. 2024 May 20;15:4284. doi: 10.1038/s41467-024-48549-x (PMC11106242; doi:10.1038/s41467-024-48549-x)
Supplement: Supplementary file 4 — Supplementary Software 1 [file 41467_2024_48549_MOESM4_ESM.zip › m6Ad-SNV-prediction/output/index/assets/fornac.css.map]

{"version":3,"sources":["webpack://[name]/./src/fornac.css","webpack://[name]/./src/d3-context-menu.css"],"names":[],"mappings":"AAAA;EACE,YAAY;EAEZ,iBAA6B;EAC7B,UAAU;EACV,WAAW;AACb;;AAEA;EACE,UAAU;EAGV,YAAY;EACZ,mBAAmB;AACrB;;AAEA;IACI,4BAA4B;AAChC;;AAEA;EACE,aAAa;AACf;;AAEA;EACE,aAAa;AACf;;AAEA;EACE,aAAa;AACf;;AAEA;EACE,aAAa;AACf;;AAEA;KACK,oBAAoB;CACxB;;AAED;IACI,mBAAmB;IACnB,eAAe;IACf,WAAW;IACX,eAAe;AACnB;;AAEA;IACI,UAAU;IACV,iBAAiB;IACjB,eAAe;AACnB;;AAEA;IACI,WAAW;AACf;;AAEA;IACI,iBAAiB;IACjB,uCAAuC;IACvC,gBAAgB;IAChB,uBAAuB;IACvB,mBAAmB;IACnB,0BAA0B;IAC1B,0BAA0B;IAC1B,oBAAoB;IACpB,2BAA2B;IAC3B,yBAAyB;IACzB,wBAAwB;IACxB,sBAAsB;IACtB,qBAAqB;IACrB,iBAAiB;AACrB;;AAEA;EACE,YAAY;EACZ,mBAAmB;EACnB,eAAe;AACjB;;AAEA;IACI,WAAW;AACf;;AAEA;EACE,WAAW;AACb;;AAEA;EACE,YAAY;AACd;;AAEA;EACE,qBAAqB;AACvB;;AAEA;EACE,aAAa;AACf;;AAEA;IACI,uCAAuC;IACvC,mBAAmB;IACnB,gBAAgB;IAChB,8BAA8B;IAC9B,mBAAmB;IACnB,2BAA2B;AAC/B;;AAEA;IACI,iBAAiB;IACjB,eAAe;IACf,iBAAiB;IACjB,UAAU;IACV,kBAAkB;IAClB,oBAAoB;AACxB;;AAEA;EACE,YAAY;EACZ,eAAe;EACf,oBAAoB;AACtB;;AAEA;EACE,gBAAgB;EAChB,YAAY;EACZ,2BAA2B;AAC7B;;AChIA;CACC,kBAAkB;CAClB,aAAa;CACb,yBAAyB;CACzB,kBAAkB;;CAElB,8BAA8B;CAC9B,eAAe;CACf,gBAAgB;CAChB,yBAAyB;;CAEzB,YAAY;AACb;;AAEA;CACC,qBAAqB;CACrB,eAAe;CACf,YAAY;CACZ,eAAe;AAChB;;AAEA;CACC,iBAAiB;;CAEjB,2BAA2B,EAAE,eAAe;CAC5C,yBAAyB,IAAI,wBAAwB;CACrD,wBAAwB,KAAK,cAAc;CAC3C,sBAAsB,OAAO,YAAY;CACzC,qBAAqB,QAAQ,2BAA2B;CACxD,iBAAiB;AAClB;;AAEA;CACC,yBAAyB;CACzB,cAAc;AACf;;AAEA;CACC,yBAAyB;CACzB,cAAc;AACf;;AAEA;;CAEC;;AAED;;CAEC,yBAAyB;CACzB,WAAW;CACX,iBAAiB;CACjB,kBAAkB;AACnB;;AAEA;;CAEC;;AAED;;CAEC,yBAAyB;CACzB,WAAW;CACX,mBAAmB;AACpB;;AAEA;;CAEC;;AAED;CACC,gBAAgB;AACjB;;AAEA;CACC,yBAAyB;AAC1B;;AAEA;CACC,SAAS;IACN,SAAS;IACT,wCAAwC;IACxC,iDAAiD;AACrD,C","file":"fornac.css","sourcesContent":["circle.node, polygon.node {\n  stroke: #ccc;\n  @value nodeStrokeWidth: 0.8;\n  stroke-width: nodeStrokeWidth;\n  opacity: 1;\n  fill: white;\n}\n\npath.directionArrow {\n  fill: #777;\n  @value directionArrowSize: 6;\n  @value directionArrowWidth: 0.7;\n  stroke: none;\n  stroke-width: 0.8px;\n}\n\ng.plot {\n    /* outline: 1px solid red; */\n}\n\ncircle.node[base_type=\"a\"] {\n  fill: #dbdb8d;\n}\n\ncircle.node[base_type=\"c\"] {\n  fill: #98df8a;\n}\n\ncircle.node[base_type=\"g\"] {\n  fill: #ff9896;\n}\n\ncircle.node[base_type=\"u\"], circle.node[base_type=\"t\"] {\n  fill: #aec7e8;\n}\n\n.node > text {\n     pointer-events: none;\n }\n\ncircle.node[node_type=\"label\"] {\n    stroke: transparent;\n    stroke-width: 0;\n    fill: white;\n    display: inline;\n}\n\ncircle.node[node_type=\"protein\"] {\n    fill: gray;\n    fill-opacity: 0.5;\n    stroke-width: 4;\n}\n\n.selectedNode > circle.node {\n    stroke: red;\n}\n\ntext.nodeLabel {\n    font-weight: bold;\n    font-family: Tahoma, Geneva, sans-serif;\n    font-size: 0.4em;\n    color: rgb(100,100,100);\n    text-anchor: middle;\n    alignment-baseline: middle;\n    dominant-baseline: central;\n    pointer-events: none;\n    -webkit-touch-callout: none;\n    -webkit-user-select: none;\n    -khtml-user-select: none;\n    -moz-user-select: none;\n    -ms-user-select: none;\n    user-select: none;\n}\n\nline.link {\n  stroke: #999;\n  stroke-opacity: 0.8;\n  stroke-width: 2;\n}\n\nline.link[link_type=\"pseudoknot\"] {\n    stroke: red;\n}\n\nline.link[link_type=\"basepair\"] {\n  stroke: red;\n}\n\nline.link[link_type=\"intermolecule\"] {\n  stroke: blue;\n}\n\nline.link[link_type=\"chain_chain\"] {\n  stroke-dasharray: 3,3;\n}\n\nline.link[link_type=\"fake\"] {\n  stroke: green;\n}\n\ntext.plotLabel {\n    font-family: Tahoma, Geneva, sans-serif;\n    font-weight: bolder;\n    font-size: 1.2em;\n    fill: rgba(200, 200, 200, 0.5);\n    text-anchor: middle;\n    alignment-baseline: central;\n}\n\n.transparent {\n    fill: transparent;\n    stroke-width: 0;\n    stroke-opacity: 0;\n    opacity: 0;\n    visibility: hidden;\n    pointer-events: none;\n}\n\n.dragLine {\n  stroke: #999;\n  stroke-width: 2;\n  pointer-events: none;\n}\n\n.mouseEventHelper > :global(.extent) {\n  fill-opacity: .1;\n  stroke: #fff;\n  shape-rendering: crispEdges;\n}\n",":global(.d3-context-menu) {\n\tposition: absolute;\n\tdisplay: none;\n\tbackground-color: #f2f2f2;\n\tborder-radius: 4px;\n\n\tfont-family: Arial, sans-serif;\n\tfont-size: 14px;\n\tmin-width: 150px;\n\tborder: 1px solid #d4d4d4;\n\n\tz-index:1200;\n}\n\n:global(.d3-context-menu ul) {\n\tlist-style-type: none;\n\tmargin: 4px 0px;\n\tpadding: 0px;\n\tcursor: default;\n}\n\n:global(.d3-context-menu ul li) {\n\tpadding: 4px 16px;\n\n\t-webkit-touch-callout: none; /* iOS Safari */\n\t-webkit-user-select: none;   /* Chrome/Safari/Opera */\n\t-khtml-user-select: none;    /* Konqueror */\n\t-moz-user-select: none;      /* Firefox */\n\t-ms-user-select: none;       /* Internet Explorer/Edge */\n\tuser-select: none;\n}\n\n:global(.d3-context-menu ul li:hover) {\n\tbackground-color: #4677f8;\n\tcolor: #fefefe;\n}\n\n:global(.d3-context-menu-selected) {\n\tbackground-color: #4677f8;\n\tcolor: #fefefe;\n}\n\n/*\n\tHeader\n*/\n\n:global(.d3-context-menu ul li.is-header,\n.d3-context-menu ul li.is-header:hover) {\n\tbackground-color: #f2f2f2;\n\tcolor: #444;\n\tfont-weight: bold;\n\tfont-style: italic;\n}\n\n/*\n\tDisabled\n*/\n\n:global(.d3-context-menu ul li.is-disabled,\n.d3-context-menu ul li.is-disabled:hover) {\n\tbackground-color: #f2f2f2;\n\tcolor: #888;\n\tcursor: not-allowed;\n}\n\n/*\n\tDivider\n*/\n\n:global(.d3-context-menu ul li.is-divider) {\n\tpadding: 0px 0px;\n}\n\n:global(.d3-context-menu ul li.is-divider:hover) {\n\tbackground-color: #f2f2f2;\n}\n\n:global(.d3-context-menu ul hr) {\n\tborder: 0;\n    height: 0;\n    border-top: 1px solid rgba(0, 0, 0, 0.1);\n    border-bottom: 1px solid rgba(255, 255, 255, 0.3);\n}"],"sourceRoot":""}
